# Supplementary material for: The cAMP-dependent phosphorylation footprint in response to heat stress
Source: Plant Cell Rep. 2024 May 7;43(6):137. doi: 10.1007/s00299-024-03213-y (PMC11076351; doi:10.1007/s00299-024-03213-y)
Supplement: Supplementary file 1 — Supplementary file1 (XLSX 546 KB) [file 299_2024_3213_MOESM1_ESM.xlsx]

## Sheet: S1 
Table S1. List of all detected phosphosites in WT and cAS samples.
Phospho (STY) site IDs	Protein	Protein description	ID TAIR	e_value score	Identity	TAIR Annotation	Amino acid	Position	Position in peptide	peptides	Charge	Localization prob	PEP	Score	Delta score	Score for localization	Mass error [ppm]	WT 27 1	WT 27 2	WT 27 3	WT 27 4	WT 35 1	WT 35 2	WT 35 3	WT 35 4	CAS 27 1	CAS 27 2	CAS 27 3	CAS 27 4	CAS 35 1	CAS 35 2	CAS 35 3	CAS 35 4	Log2(FC) WT35_WT27	Log2(FC) CAS35_CAS27	Log2(FC) CAS27_WT27	Log2(FC) CAS35_WT35	ANOVA q-value	Significant pairs 0.05	Proteins	Sequence window	Phospho (STY) Probabilities	Phospho (STY) Score diffs
2291	A0A1S3Y1F1	cellulose synthase-like protein D5	AT1G02730.1	0	70.7296	ATCSLD5, CSLD5, SOS6 | cellulose synthase-like D5	S	44	9	HSLSTNPNSPLSGK	2	0.998679	7.88e-05	106.17	80.553	93.494	2.8732	0.502492	0.685096	0.323006	0.171604	-0.0285456	0.331604	-0.274572	-0.0680198	0.66036	0.311012	0.100598	0.153838	-0.916647	-0.558216	-0.386151	-0.0578972	-0.430433	-0.786179	-0.114098	-0.469844	0.02655	CAS_27_CAS_35;WT_27_CAS_35	A0A1S3Y1F1;A0A1S3YZ30	LTSPVRRHSLSTNPNSPLSGKKFRGSSGGRY	HSLSTNPNS(0.999)PLSGK	HS(-69.22)LS(-33.09)T(-33.09)NPNS(33.09)PLS(-34.66)GK
2294	A0A1S3Y1F1	cellulose synthase-like protein D5	AT1G02730.1	0	70.7296	ATCSLD5, CSLD5, SOS6 | cellulose synthase-like D5	S	92	8	TVTNSQNSPIGSR	2	0.999802	1.93e-63	170.79	119.78	160.27	-0.57138	-0.552636	-0.707688	-1.04444	0.49055	-1.16568	-1.19686	-1.27428	-1.26773	0.66036	0.732627	0.806735	0.738354	0.487913	-0.473659	-1.03261	-1.27737	-0.772587	-1.30845	1.18807	0.65221	0.0151515	CAS_27_WT_35;CAS_27_CAS_35;CAS_27_WT_27	A0A1S3Y1F1	IPPTPDNRTVTNSQNSPIGSRKSYRNEHPSE	TVTNSQNS(1)PIGSR	T(-118.57)VT(-92.94)NS(-49.89)QNS(37.25)PIGS(-37.25)R
8427	A0A1S4C7J3	LOW QUALITY PROTEIN: protein SPIRRIG-like	AT1G03060.1	0	73.5196	SPI | Beige/BEACH domain	S	25	12	VGLAQSPSATPSPSSSASSPFR	2	0.833955	2.88e-19	139.17	117.54	139.17	1.5464	-0.676305	-0.62756	-1.08379	-0.844478	-1.11247	-1.13859	-1.12302	-1.32461	-0.617198	-1.14177	-1.10403	-0.803632	0.14693	0.707691	-0.112805	-0.314679	-0.366637	1.02344	-0.108624	1.28145	0.0107246	CAS_35_WT_35;CAS_35_CAS_27;CAS_35_WT_27	A0A1S4C7J3	FKEKVGLAQSPSATPSPSSSASSPFRDSNAS	VGLAQSPSAT(0.023)PS(0.834)PS(0.115)S(0.023)S(0.005)ASSPFR	VGLAQS(-33.04)PS(-33.98)AT(-15.62)PS(8.62)PS(-8.62)S(-15.62)S(-22.57)AS(-36.28)S(-43.03)PFR
5435	A0A1S3ZXT8	uncharacterized protein LOC107791595	AT1G05380.2	0	50.9511	Acyl-CoA N-acyltransferase with RING/FYVE/PHD-type zinc finger protein	S	596	8	RSDKEQDSEDDGYVPYTGK	3	0.99992	1.26e-40	178.46	153.55	178.46	0.15637	-0.343683	-0.907142	0.451882	-1.027	0.768221	0.507169	0.813486	0.494884	0.66036	0.577847	0.468734	0.3105	0.648249	0.409532	0.52944	0.486801	1.10243	0.0141452	0.960846	-0.127435	0.0251453	CAS_27_WT_27;CAS_35_WT_27;WT_35_WT_27	A0A1S3ZXT8;A0A1S4C1M3	GRCTLLVRRSDKEQDSEDDGYVPYTGKRTLL	RSDKEQDS(1)EDDGYVPYTGK	RS(-40.94)DKEQDS(40.94)EDDGY(-116.1)VPY(-147.11)T(-152.23)GK
4968	A0A1S3ZM86	nuclear pore complex protein NUP155	AT1G14850.1	0	71.2551	NUP155 | nucleoporin 155	S	1004	4	EFGSPIRPVAQSTLDQASR	3	1	6.68e-09	124.81	115.44	124.81	-0.2923	0.92911	0.216306	0.277035	0.442717	0.75113	-0.200983	0.19015	0.015696	0.66036	-0.0281253	0.05869	-0.150131	-0.512059	-0.604411	-1.40346	-0.190699	-0.277294	-0.812856	-0.331094	-0.866655	0.0441042	WT_35_CAS_35;WT_27_CAS_35	A0A1S3ZM86;A0A1S3ZS85	ALHSLKGEASKREFGSPIRPVAQSTLDQASR	EFGS(1)PIRPVAQSTLDQASR	EFGS(71.54)PIRPVAQS(-71.54)T(-79.26)LDQAS(-99.88)R
9944	A0A1S4DLC7	uncharacterized protein LOC107830986 isoform X2	AT1G17210.1	0	58.9426	ATILP1, ILP1 | IAP-like protein 1	S	787	5	ADSGSKIVGSAK	2	0.957572	0.00299552	56.205	27.043	56.205	1.2534	-0.240783	0.202138	-1.07354	-0.172334	-1.17506	-1.27529	-1.224	-1.23769	-1.05897	0.284437	-1.52442	0.174727	0.515871	0.707691	0.283239	0.199656	-0.906881	0.957671	-0.209926	1.65463	0.0326531	CAS_35_WT_35	A0A1S4DLC7;A0A1S3YXA7;A0A1S3YX24;A0A1S4DLB9	SQDLTSRSVGRADSGSKIVGSAKAESIESGE	ADS(0.031)GS(0.958)KIVGS(0.012)AK	ADS(-14.96)GS(14.96)KIVGS(-19.06)AK
9965	A0A1S4DLC7	uncharacterized protein LOC107830986 isoform X2	AT1G17210.1	0	58.9426	ATILP1, ILP1 | IAP-like protein 1	S	772	7	VDPNGDSQDLTSR	2	0.999375	1.28e-05	112.15	80.311	112.15	-0.37102	0.92911	0.479534	0.303021	0.0635233	-1.12732	-1.1359	-1.19914	-1.4709	-0.560707	-0.847187	-0.0894271	0.260316	-1.09234	-0.578253	0.630846	-1.4296	-1.67711	-0.308085	-0.753048	0.615979	0.0326237	WT_27_WT_35	A0A1S4DLC7;A0A1S3YXA7;A0A1S3YX24;A0A1S4DLB9	DYVPEEVDRVDPNGDSQDLTSRSVGRADSGS	VDPNGDS(0.999)QDLT(0.001)SR	VDPNGDS(32.69)QDLT(-32.69)S(-40.61)R
6072	A0A1S4AAI6	Serine/threonine-protein phosphatase 2A 55 kDa regulatory subunit B	AT1G17720.1	0	82.205	ATB BETA | Protein phosphatase 2A, regulatory subunit PR55	S	463	3	SLSSSITR	2	0.953171	0.00379505	51.445	27.415	45.368	-0.54097	-0.721446	-0.649967	0.292668	0.750042	-1.14084	-1.60564	-1.20039	-1.22339	-0.91196	-0.361266	0.489076	0.842233	0.0295295	0.160191	0.805616	0.323205	-1.21039	0.315115	0.0966965	1.6222	0.0351327	WT_27_WT_35;CAS_27_WT_35;CAS_35_WT_35	A0A1S4AAI6;A0A1S4AAH9;A0A1S4AAN3;A0A1S3ZMX7;A0A1S3ZMG1;A0A1S3ZN55;A0A1S3YJR9;A0A1S3YN17;A0A1S3YN93;A0A1S3YM89;A0A1S3YMA7	PMRQVQTPSRPSRSLSSSITRVVRRGSESPG	S(0.001)LS(0.953)S(0.032)S(0.007)IT(0.007)R	S(-28.7)LS(14.8)S(-14.8)S(-21.34)IT(-21.34)R
6264	A0A1S4AGI2	eukaryotic peptide chain release factor GTP-binding subunit ERF3A-like isoform X4	AT1G18070.2	0	72.2015	Translation elongation factor EF1A/initiation factor IF2gamma family protein	S	45	9	IDGDDSVMSDECKPDDVEK	2	0.999794	3.88e-40	177.67	155.19	177.67	-0.64666	-0.748066	-0.73274	-0.688815	-0.873507	0.751632	0.403232	-0.295326	-0.223789	-0.568383	0.187111	-1.13356	-0.444815	-0.871898	-0.64299	-1.23913	-1.1193	0.91972	-0.478418	0.270872	-1.12727	0.0404944	WT_35_CAS_35;WT_35_WT_27	A0A1S4AGI2;A0A1S4AGF9	EALKPEKIDGDDSVMSDECKPDDVEKTDNME	IDGDDSVMS(1)DECKPDDVEK	IDGDDS(-36.86)VMS(36.86)DECKPDDVEK
3022	A0A1S3YGY8	protein RCC2 homolog	AT1G19880.1	0	80.8933	Regulator of chromosome condensation (RCC1) family protein	S	428	13	ASEEASVEPVSESPVSQK	2	0.98489	2.37e-172	264.52	209.62	209.66	1.4471	1.46213	1.8536	1.39794	1.24369	0.548089	0.557877	0.641019	0.269046	1.48076	1.53433	1.42621	1.20402	0.713993	0.376098	0.850828	0.319391	-0.985334	-0.846251	-0.0780132	0.0610697	0.00772414	CAS_27_WT_35;WT_27_WT_35;CAS_27_CAS_35;WT_27_CAS_35	A0A1S3YGY8	DGKASEEASVEPVSESPVSQKASKKGSAKAP	ASEEASVEPVS(0.008)ES(0.985)PVS(0.007)QK	AS(-170.24)EEAS(-125.81)VEPVS(-21.08)ES(21.08)PVS(-21.23)QK
8099	A0A1S4BVX9	protein RCC2-like	AT1G19880.1	0	80.2469	Regulator of chromosome condensation (RCC1) family protein	S	43	9	KVQEGNLISPTR	2	0.883154	0.000634754	62.408	26.866	54.7	1.8755	-0.539365	0.938262	0.434429	-1.07697	-1.09923	-1.10022	-1.21187	-0.912368	-0.00943008	0.414138	0.100182	-0.0115535	-0.799131	-0.852853	-0.882392	-1.08811	-1.02001	-1.02896	0.184245	0.175301	0.0353569	WT_27_WT_35;CAS_27_WT_35;CAS_27_CAS_35	A0A1S4BVX9	WDAVGRRKVQEGNLISPTRLRPLVGVNICFV	KVQEGNLIS(0.883)PT(0.117)R	KVQEGNLIS(8.78)PT(-8.78)R
10513	A0A1S4C4X2	T-complex protein 1 subunit epsilon-like	AT1G24510.1	0	91.4019	TCP-1/cpn60 chaperonin family protein	T	345	5	FQELTPEK	2	1	0.00100062	90.15	75.852	53.327	0.77585	2.62879	1.7852	1.10079	1.48908	-1.26021	-1.11912	0.158458	0.571997	2.22837	1.0991	0.611493	0.634064	0.401159	-1.04776	0.359425	-1.15904	-2.16318	-1.50481	-0.607707	0.050665	0.0224585	WT_27_WT_35;WT_27_CAS_35	A0A1S4C4X2;A0A1S3XBR3	AIATGGRIVPRFQELTPEKLGKAGIVREKSF	FQELT(1)PEK	FQELT(53.33)PEK
4039	A0A1S3Z4F4	protein MEI2-like 2	AT1G29400.2	0	52.4938	AML5, ML5 | MEI2-like protein 5	S	396	5	GYSQSPGLR	2	0.972116	0.00709788	44.203	34.216	44.203	-0.13194	-0.221821	0.659177	-1.04029	0.453221	-1.28836	-1.28476	-1.38746	-1.29772	0.66036	0.668891	0.872749	0.752409	-0.820911	-0.781575	0.752287	0.52622	-1.27715	-0.819597	0.77603	1.23358	0.0176196	CAS_35_WT_35;WT_27_WT_35;CAS_27_WT_35	A0A1S3Z4F4;A0A1S3ZMG2;A0A1S3ZM81	FGSPVEPNPLRGYSQSPGLRNLSPVNGNLMP	GYS(0.028)QS(0.972)PGLR	GY(-34.62)S(-15.48)QS(15.48)PGLR
4042	A0A1S3Z4F4	protein MEI2-like 2	AT1G29400.2	0	52.4938	AML5, ML5 | MEI2-like protein 5	S	96	11	IKDQLDEVEQSPVR	2	1	5.38e-53	193.9	142.69	193.9	-1.6897	-0.242158	-0.791155	-1.15655	-0.934112	0.397218	-0.0749572	0.205403	-0.30555	-0.0654092	0.439691	0.37195	0.25152	0.426307	0.175698	0.705313	0.156958	0.836522	0.116631	1.03043	0.31054	0.0155372	WT_35_WT_27;CAS_27_WT_27;CAS_35_WT_27	A0A1S3Z4F4	QLEDKIKDQLDEVEQSPVRFLLPGDEDELLA	IKDQLDEVEQS(1)PVR	IKDQLDEVEQS(193.9)PVR
8027	A0A1S4BSP5	Nuclear/nucleolar GTPase 2	AT1G52980.1	0	77.821	GTP-binding family protein	S	474	14	LDDDASDEQNELVSEADTAVDDDQAAAAK	3	0.96968	9.22e-08	88.517	73.389	88.517	-0.12503	0.0386896	-0.261734	-0.373989	0.398885	-0.469789	-0.603218	-1.05305	-0.649409	-0.777397	-0.911632	-0.803988	-1.13388	-1.24268	-0.773958	-1.10555	-0.924622	-0.64433	-0.104977	-0.857188	-0.317835	0.0167482	WT_27_CAS_35;WT_27_CAS_27;WT_27_WT_35	A0A1S4BSP5	PKLDDDASDEQNELVSEADTAVDDDQAAAAK	LDDDAS(0.001)DEQNELVS(0.97)EADT(0.029)AVDDDQAAAAK	LDDDAS(-30.44)DEQNELVS(15.18)EADT(-15.18)AVDDDQAAAAK
1790	A0A1S4CAL9	probable serine/threonine-protein kinase At1g54610	AT1G53050.1	0	70.9064	Protein kinase superfamily protein	S	17	10	PSAIEDSRDSPR	2	0.910861	0.00439043	51.528	33.664	51.528	-1.1255	-0.262734	-0.823087	0.239696	-0.985323	-1.30745	-1.10489	-1.16736	-1.21428	-0.897886	-1.46211	0.251026	0.345048	0.498644	0.707691	0.071142	0.462738	-0.740633	0.876033	0.0168824	1.63355	0.0359138	CAS_35_WT_35	A0A1S4CAL9;A0A1S3XRM0	GCVCGKPSAIEDSRDSPRERLSSKSAASLRG	PSAIEDS(0.089)RDS(0.911)PR	PS(-37.85)AIEDS(-10.1)RDS(10.1)PR
237	A0A1S4D949	protein SPA1-RELATED 3-like isoform X4	AT1G53090.2	0	61.9694	SPA4 | SPA1-related 4	S	229	7	LGTGEESDGHQDESQKPER	3	0.999419	3.3e-07	101.6	79.367	101.6	-1.3331	-0.531561	-0.682916	-1.04772	-0.929217	-2.17145	-1.09763	-1.30322	0.150862	-0.831461	-0.872235	-1.10564	-1.11011	0.333421	0.707691	-0.17894	0.499767	-0.307506	1.32035	-0.182009	1.44584	0.0355063	CAS_35_WT_35;CAS_35_CAS_27;CAS_35_WT_27	A0A1S4D949;A0A1S4D919;A0A1S4D8Y4;A0A1S4D9L4;A0A1S3WY71	SSGSRKRFRLGTGEESDGHQDESQKPERQIE	LGT(0.001)GEES(0.999)DGHQDESQKPER	LGT(-32.41)GEES(32.41)DGHQDES(-51.34)QKPER
10705	A0A1S3Z4T7	dynamin-related protein 5A-like	AT1G53140.1	0	74.7837	DRP5A | Dynamin related protein 5A	T	643	6	NAQETTPGKVTENR	2	0.895011	0.000566388	94.728	74.265	94.728	0.15229	0.79501	0.174066	0.220947	0.253079	0.328674	0.37118	0.175278	0.226261	0.235244	0.476715	0.265919	0.0894983	-0.955856	-0.835485	-1.08617	-0.185737	-0.085427	-1.03266	-0.0939312	-1.04116	0.0110303	CAS_27_CAS_35;WT_35_CAS_35;WT_27_CAS_35	A0A1S3Z4T7;A0A1S3XX24	KDQENMPPEKNAQETTPGKVTENREALRECQ	NAQET(0.105)T(0.895)PGKVTENR	NAQET(-9.31)T(9.31)PGKVT(-46.02)ENR
9451	A0A1S4DJ63	phosphoenolpyruvate carboxylase-like	AT1G53310.3	0	87.772	ATPPC1, PEPC1, ATPEPC1, PPC1 | phosphoenolpyruvate carboxylase 1	S	10	3	MASIDAQLR	2	1	4.32e-06	108.47	73.749	108.47	-0.64238	-0.585115	-0.192501	-1.15791	-0.0114487	1.01719	0.540409	0.819733	0.498797	-1.41046	-0.529458	0.432302	0.122922	0.350993	0.863608	1.00585	0.790085	1.20577	1.09881	0.14057	0.0336034	0.0299424	WT_35_WT_27;CAS_35_WT_27;CAS_35_CAS_27	A0A1S4DJ63;A0A1S4D398	______MSRKIEKMASIDAQLRLLAPAKVSE	MAS(1)IDAQLR	MAS(108.47)IDAQLR
8827	A0A1S4CHI4	protein RRP6-like 2	AT1G54440.2	0	56.4972	Polynucleotidyl transferase, ribonuclease H fold protein with HRDC domain	S	593	13	AATGTETSVVCSSPESAVTK	2	0.958434	1.81e-112	233.37	201.95	233.37	-1.3212	0.489646	-0.816513	-1.08051	-1.22087	0.688279	0.608463	0.534513	0.085531	-0.725504	-0.925594	-1.28397	-1.11663	0.897457	0.707691	0.903822	0.711476	1.13626	1.81804	-0.355864	0.325915	0.0113913	WT_35_CAS_27;CAS_35_CAS_27;WT_35_WT_27;CAS_35_WT_27	A0A1S4CHI4	PLKAATGTETSVVCSSPESAVTKVDFNGPGD	AATGTETSVVCS(0.021)S(0.958)PES(0.021)AVTK	AAT(-119.9)GT(-121.03)ET(-91.4)S(-82.33)VVCS(-16.65)S(16.65)PES(-16.65)AVT(-39.32)K
7169	A0A1S4B247	E3 ubiquitin-protein ligase UPL1-like	AT1G55860.2	0	62.0084	UPL1 | ubiquitin-protein ligase 1	S	933	22	QNVEVEPQNVEAGSSNMGGRDSDEETNIPSVR	3	0.993424	1.31e-107	205.81	184.14	185.19	-0.73076	-0.326333	-0.770361	0.461589	0.5339	1.59399	0.316353	0.8884	0.636964	-0.923689	-1.03462	-1.40922	-1.17167	-0.985352	0.112079	-1.16677	-1.11051	0.884227	0.347162	-1.1095	-1.64656	0.0126	WT_27_CAS_27;WT_35_CAS_27;WT_35_CAS_35	A0A1S4B247;A0A1S3ZY90	PQNVEAGSSNMGGRDSDEETNIPSVRYMNPV	QNVEVEPQNVEAGS(0.001)S(0.004)NMGGRDS(0.993)DEET(0.001)NIPSVR	QNVEVEPQNVEAGS(-30.08)S(-23.81)NMGGRDS(23.81)DEET(-28.54)NIPS(-41.3)VR
10329	A0A097KYB2	MLO-like protein	AT1G61560.1	0	56.3303	MLO6, ATMLO6 | Seven transmembrane MLO family protein	T	431	6	LSENTTPVSSR	2	0.948932	1.2e-05	82.543	48.29	82.543	0.91484	-0.25461	-0.424963	-1.01084	-0.818039	-1.41825	-1.42248	-0.85124	-0.855556	1.7097	0.569549	-0.209813	-0.270404	-0.893022	-0.639717	-0.917582	-1.31769	-0.509768	-1.39176	1.07687	0.194879	0.0277043	CAS_27_WT_35;CAS_27_CAS_35	A0A097KYB2;A0A1E1FFM1	TAKKRVKHGRLSENTTPVSSRPATPLHGTSP	LSENT(0.024)T(0.949)PVS(0.024)S(0.004)R	LS(-59.97)ENT(-16.05)T(16.05)PVS(-16.05)S(-23.87)R
5316	A0A1S3ZUU9	probable DEAD-box ATP-dependent RNA helicase 48	AT1G63250.1	0	59.3112	DEA(D/H)-box RNA helicase family protein	S	308	5	SKQESESEEQGEKESILSSK	3	0.986452	1.71e-41	176.53	146.1	176.53	-0.65187	0.645504	-0.171535	0.374014	0.607732	0.547624	0.474778	0.0104811	0.289624	-0.659215	-0.156165	-1.12992	-1.1016	-1.0841	-1.18489	-0.321891	-1.16902	-0.0333022	-0.178249	-1.12566	-1.2706	0.011	WT_35_CAS_35;WT_27_CAS_35;WT_35_CAS_27;WT_27_CAS_27	A0A1S3ZUU9	VEAIRKEVKERSKQESESEEQGEKESILSSK	SKQES(0.986)ES(0.014)EEQGEKESILSSK	S(-60.73)KQES(18.62)ES(-18.62)EEQGEKES(-92.2)ILS(-104.21)S(-129.97)K
11648	A0A221J689	Ammonium transporter	AT1G64780.1	0	78.6693	ATAMT1	T	502	8	IEPTNTPTPDHHNSR	3	0.84741	0.00589147	41.348	17.072	41.348	0.065495	-0.397131	-0.800313	-1.09215	-1.08451	-1.29441	-1.33801	-0.0348403	0.00785054	0.321116	0.375555	0.636078	0.463541	-0.910209	-0.881987	-1.16129	-1.08499	0.178673	-1.45869	1.2926	-0.344767	0.0172245	CAS_27_CAS_35;CAS_27_WT_27;CAS_27_WT_35	A0A221J689;A0A1S4AXQ3	MPGFKMTRIEPTNTPTPDHHNSRSVVV____	IEPT(0.044)NT(0.044)PT(0.847)PDHHNS(0.064)R	IEPT(-12.8)NT(-12.8)PT(11.24)PDHHNS(-11.24)R
120	M4N8I7	Auxin efflux carrier component	AT1G70940.1	0	76.3636	PIN3, ATPIN3 | Auxin efflux carrier family protein	S	300	17	PSNFEENCAPGGLIQNSPK	2	1	0.000105568	72.359	59.592	72.359	1.2846	-0.477431	-0.803266	-1.00363	-1.0379	-0.272055	-1.11648	-1.19396	-1.29857	-0.865417	-1.13694	-1.09314	-1.17982	-0.338274	0.00855112	-0.194793	-0.175771	-0.139708	0.89376	-0.238276	0.795193	0.0296264	CAS_35_CAS_27;CAS_35_WT_35;CAS_35_WT_27	M4N8I7;A0A0N9JMC8	SNFEENCAPGGLIQNSPKFGFFPAQTATPGY	PSNFEENCAPGGLIQNS(1)PK	PS(-67.28)NFEENCAPGGLIQNS(67.28)PK
11931	A0A1S4C3G8	casein kinase I-like	AT1G72710.1	0	76.2313	CKL2 | casein kinase 1-like protein 2	T	411	3	SRTPEASPATMHK	3	0.868032	4.6e-05	110.12	69.626	86.411	0.33458	-0.376996	-0.618654	0.414422	0.947266	0.985884	1.19149	0.815964	0.683432	1.73273	1.21669	1.00503	1.00749	1.59681	0.707691	1.21315	1.29248	0.827684	-0.0379512	1.14897	0.283339	0.0449682	CAS_35_WT_27;CAS_27_WT_27	A0A1S4C3G8;A0A1S4DAF7	ETFTMGNDSDPTRSRTPEASPATMHKISSGQ	S(0.132)RT(0.868)PEASPATMHK	S(-8.18)RT(8.18)PEAS(-41.58)PAT(-73.63)MHK
3700	A0A1S3YXI2	uncharacterized protein LOC107780763 isoform X1	AT1G73460.1	0	57.3211	Protein kinase superfamily protein	S	516	6	DDDEQSFAEEDSYLSVER	2	1	5.34e-11	131.45	104.61	131.45	-0.73942	-0.265519	0.097743	-0.0382337	-0.554135	-1.27978	-1.29883	-1.15692	-1.38486	-0.104467	0.0654644	-0.259187	-1.37221	-0.535231	-1.32942	-1.86602	-1.35253	-1.09006	-0.853201	-0.227564	0.009294	0.0356409	WT_27_WT_35;WT_27_CAS_35	A0A1S3YXI2	VPDPQIGQNRDDDEQSFAEEDSYLSVERYSQ	DDDEQS(1)FAEEDSYLSVER	DDDEQS(74.5)FAEEDS(-74.5)Y(-82.79)LS(-95.42)VER
9609	A0A1S4D8Z1	protein SUPPRESSOR OF GENE SILENCING 3-like isoform X3	AT1G75500.2	0	100	WAT1 | Walls Are Thin 1	S	146	9	SNEDHDTYSPVADVK	2	0.999999	3.48e-208	289.32	235.57	289.32	-0.99308	1.21798	1.46026	1.23325	0.978394	0.33662	0.56319	0.66743	0.328908	0.752441	1.19103	1.10296	0.971924	-1.04709	-0.499606	0.859482	0.542761	-0.748435	-1.0407	-0.217882	-0.510149	0.0437128	CAS_27_CAS_35;WT_27_CAS_35	A0A1S4D8Z1;A0A1S4D8Y6;A0A1S4D8I0	DWSSVARSNEDHDTYSPVADVKASCEHDGED	SNEDHDTYS(1)PVADVK	S(-151.31)NEDHDT(-58.26)Y(-122.72)S(58.26)PVADVK
5951	A0A1S4A859	eukaryotic translation initiation factor 5B-like	AT1G76810.1	0	71.4286	eukaryotic translation initiation factor 2 (eIF-2) family protein	S	698	10	SAFEDEEVDSEPQPITK	2	1	3.3e-242	297.45	274.23	297.45	-0.051891	-0.477501	-1.09485	-1.0486	-0.888543	0.842089	-0.406973	-0.197063	-0.0817666	-0.768209	-0.849328	-1.08036	-1.14093	-0.869641	-0.925219	-0.31347	-0.572325	0.916446	0.289543	-0.082332	-0.709235	0.0371515	WT_35_CAS_27;WT_35_WT_27	A0A1S4A859;A0A1S4AEZ3	LKLPGKSAFEDEEVDSEPQPITKKEIKAASS;LKLPGKSAFEDEEVDSEPQPITKKEIKTASS	SAFEDEEVDS(1)EPQPITK	S(-216.33)AFEDEEVDS(66.48)EPQPIT(-66.48)K
12287	A0A1S4DNM9	probable pectin methyltransferase QUA2	AT1G78240.2	0	69.0936	TSD2, QUA2 | S-adenosyl-L-methionine-dependent methyltransferases superfamily protein	T	47	6	SAGDQTPLSIK	2	0.975361	0.0097331	48.283	32.621	48.283	-1.1067	1.75765	1.26656	0.570104	0.657108	-1.46432	-1.0967	0.569696	0.265109	1.74043	0.874259	0.635762	0.689255	-0.803939	0.0100999	-0.915435	-1.11125	-1.49441	-1.69006	-0.0779299	-0.273579	0.0225686	CAS_27_CAS_35;WT_27_CAS_35;CAS_27_WT_35;WT_27_WT_35	A0A1S4DNM9	TEKEDLERNRSAGDQTPLSIKFLSRILFPDN	S(0.002)AGDQT(0.975)PLS(0.023)IK	S(-26.82)AGDQT(16.35)PLS(-16.35)IK
1826	A0A1S3XSU7	uncharacterized membrane protein At1g16860-like isoform X2	AT1G78882.1	0	64.1975	CPuORF56 | conserved peptide upstream open reading frame 56	S	189	11	KVSGPLDSMGSAK	2	0.999997	2.58e-21	157.88	136.95	157.88	-0.34603	-0.300945	-0.716135	-1.10353	-0.817801	0.63859	-0.19587	-0.265506	-0.32107	-0.554102	-0.882556	-1.20929	-1.20396	-0.950722	-0.958519	-0.945868	-1.13545	0.698638	-0.0351623	-0.227874	-0.961674	0.0295797	WT_35_CAS_35;WT_35_CAS_27;WT_35_WT_27	A0A1S3XSU7;A0A1S3YG34;A0A1S3XS30	SGAPRKVSGPLDSMGSAKFHGPSVVNSQAVT	KVS(1)GPLDSMGS(1)AK	KVS(81.88)GPLDS(-55.86)MGS(55.86)AK
10666	A0A1S3XSU7	uncharacterized membrane protein At1g16860-like isoform X2	AT1G78882.1	0	64.1975	CPuORF56 | conserved peptide upstream open reading frame 56	T	141	10	SSGPQSGGVTPTGR	2	0.971476	1.59e-09	135.55	97.854	92.575	-1.0874	1.85678	1.07691	0.705274	0.41187	-1.09532	-1.46113	0.60297	-1.30208	1.83689	1.0685	0.388655	0.463541	1.6888	0.707691	0.917198	0.804576	-1.8266	0.0901697	-0.0733123	1.84346	0.0272	CAS_27_WT_35;WT_27_WT_35;CAS_35_WT_35	A0A1S3XSU7;A0A1S3YG34;A0A1S3XS30	GEPIKKSSGPQSGGVTPTGRQNSGPQAPVLP	SSGPQSGGVT(0.971)PT(0.028)GR	S(-57.82)S(-57.82)GPQS(-36.92)GGVT(15.35)PT(-15.35)GR
6351	Q8LKR4	Glutamate decarboxylase	AT2G02010.1	0	85.6855	GAD4 | glutamate decarboxylase 4	S	8	3	TASESDVSIHSTFASR	2	0.999988	0	347.04	321.06	307.03	-0.36587	-0.376741	0.198251	0.482151	-0.83145	1.80281	1.0579	1.50848	1.19478	0.66036	0.173022	0.751549	0.200529	0.767808	2.0221	1.53637	0.826675	1.52294	0.841874	0.578312	-0.102752	0.01765	CAS_35_WT_27;WT_35_WT_27	Q8LKR4;P93369;O81102;A0A1S4AIS8;Q9AT17	________MVLSKTASESDVSIHSTFASRYV	TAS(1)ESDVSIHSTFASR	T(-55.12)AS(50.66)ES(-50.66)DVS(-140.67)IHS(-208.52)T(-224.44)FAS(-244.17)R
11466	A0A1S4AAF4	DNA helicase	AT2G16440.1	0	72.7915	MCM4 | Minichromosome maintenance (MCM2/3/5) family protein	T	64	7	FTTPDATPTPSSTNSR	2	0.999155	4.43e-10	138.01	113.48	117.2	0.57366	1.56266	0.905281	0.194293	0.352049	-1.16432	-0.0598757	-1.15603	-1.32777	-0.673987	0.309357	-1.09928	-1.09624	-0.157824	-1.02584	-0.934625	-1.08301	-1.68057	-0.160287	-1.39361	0.126678	0.0252712	WT_27_WT_35;WT_27_CAS_35;WT_27_CAS_27	A0A1S4AAF4;A0A1S4ANR6	TPVAPSNRRFTTPDATPTPSSTNSRRGRRRA	FTT(0.001)PDAT(0.999)PTPSSTNSR	FT(-56.23)T(-32.58)PDAT(32.58)PT(-36.65)PS(-42.05)S(-50.39)T(-56.07)NS(-60.05)R
11467	A0A1S4AAF4	DNA helicase	AT2G16440.1	0	72.7915	MCM4 | Minichromosome maintenance (MCM2/3/5) family protein	T	66	9	FTTPDATPTPSSTNSR	2	0.770087	5.71e-08	105.39	75.646	85.493	1.227	0.92911	0.850455	0.169105	-0.214773	-0.0427061	-1.19903	-1.17062	-1.21138	-0.842449	-0.836224	-0.165835	-1.09605	-1.03977	-0.819987	-0.315063	-1.19014	-1.33941	-0.1061	-1.16861	0.0646937	0.0296204	WT_27_WT_35;WT_27_CAS_35;WT_27_CAS_27	A0A1S4AAF4;A0A1S4ANR6	VAPSNRRFTTPDATPTPSSTNSRRGRRRASS	FTTPDAT(0.023)PT(0.77)PS(0.085)S(0.085)T(0.019)NS(0.019)R	FT(-62.49)T(-61.54)PDAT(-15.23)PT(9.58)PS(-9.58)S(-9.58)T(-16.16)NS(-16.16)R
7405	A0A1S4B904	translocase of chloroplast 120, chloroplastic-like	AT2G16640.1	0	79.1328	ATTOC132, TOC132 | multimeric translocon complex in the outer envelope membrane 132	S	909	4	TVPSPEQVNGSNKDEELQIDGEK	3	0.998903	1.56e-08	84.181	58.356	84.181	-0.81073	0.92911	0.336529	0.195854	0.529281	-1.10921	-0.129444	0.151743	-1.23752	0.66036	-0.274028	-0.102517	-0.0182739	-0.943427	-0.778018	-1.23785	-1.15537	-1.0788	-1.09505	-0.431308	-0.447559	0.0184878	CAS_27_CAS_35;WT_27_CAS_35;WT_27_WT_35	A0A1S4B904	SYVDEEHMDIERTVPSPEQVNGSNKDEELQI	T(0.001)VPS(0.999)PEQVNGSNKDEELQIDGEK	T(-32.12)VPS(32.12)PEQVNGS(-33.15)NKDEELQIDGEK
8983	A0A1S4CMQ4	nucleolar complex protein 4 homolog B	AT2G17250.1	0	60.4414	EMB2762 | CCAAT-binding factor	S	202	3	NESPDTIDVDKPK	2	0.999988	4.5e-24	145.52	109.41	103.85	-0.19671	0.58689	0.180112	0.225979	0.236108	-1.13348	-1.11632	-0.0172836	-0.154558	-0.764902	-0.81837	-1.15048	-0.490792	-0.144313	0.707691	0.368686	-0.131814	-0.912683	1.0062	-1.11341	0.805474	0.0253276	CAS_35_CAS_27;WT_27_CAS_27;WT_27_WT_35	A0A1S4CMQ4	SRTVEAIVISDDKNESPDTIDVDKPKSSLAL	NES(1)PDTIDVDKPK	NES(49.33)PDT(-49.33)IDVDKPK
3049	A0A1S3YHG1	MLO-like protein	AT2G17480.1	0	62.8722	MLO8, ATMLO8 | Seven transmembrane MLO family protein	S	470	5	STMSSPVHPAGPALHR	3	0.882871	3.98e-05	107.57	75.771	76.301	-1.3701	0.512831	-0.620734	0.58157	0.514276	0.765804	0.178586	0.434009	0.314316	-0.061799	-0.834349	-0.44814	-1.13606	1.47068	0.707691	1.44731	-0.0842473	0.176193	1.50545	-0.867073	0.462179	0.0437943	CAS_35_CAS_27	A0A1S3YHG1;A0A1S4DBM0	PTRTLGSASPRSTMSSPVHPAGPALHRFKTT	S(0.457)T(0.543)MS(0.117)S(0.883)PVHPAGPALHR	S(-0.77)T(0.77)MS(-8.87)S(8.87)PVHPAGPALHR
4438	A0A1S3ZAV4	CLIP-associated protein-like	AT2G20190.1	0	69.3223	ATCLASP, CLASP | CLIP-associated protein	S	1005	6	GVETGSNSDLPVSK	2	0.902272	2.83e-06	116.84	96.742	116.84	-1.0907	0.92911	0.74996	0.528699	0.580442	-1.5253	-1.18246	0.67077	-1.52221	0.66036	-0.122149	0.176363	0.0715324	-0.0454413	0.707691	0.657672	0.0373267	-1.58685	0.142785	-0.500526	1.22911	0.0447681	WT_27_WT_35	A0A1S3ZAV4	LSDDTQDFYRGVETGSNSDLPVSKALALTAN	GVET(0.001)GS(0.902)NS(0.097)DLPVSK	GVET(-29.66)GS(9.7)NS(-9.7)DLPVS(-45.6)K
5027	A0A1S3ZN04	CLIP-associated protein-like	AT2G20190.1	0	72.1221	ATCLASP, CLASP | CLIP-associated protein	S	603	8	GLDVSEKSR	2	0.995587	8.89e-06	104.22	64.917	104.22	0.82516	-0.542924	-0.698382	-1.09693	-0.813324	-1.09301	-1.17271	-1.19318	-1.33149	-0.714875	-0.953264	0.84989	0.585248	0.289737	0.707691	0.643817	0.575118	-0.409705	0.612341	0.72964	1.75169	0.0156667	CAS_27_WT_35;CAS_35_WT_35;CAS_35_WT_27	A0A1S3ZN04	SAIENLLKGLDVSEKSRSSSLDLGVDPPSSR	GLDVS(0.004)EKS(0.996)R	GLDVS(-23.53)EKS(23.53)R
10405	Q0Z839	DSK2	AT2G24360.1	0	78.3715	Protein kinase superfamily protein	T	284	9	IEVQTEGMTPETGTYR	2	0.980599	2.66e-06	104.41	84.756	82.102	-1.8331	0.875774	0.285548	-0.399537	-0.456013	-1.25573	-1.16373	-1.18193	-1.31212	-0.72946	-1.12962	-0.695933	-0.742539	-0.450306	0.707691	-0.591728	-0.646119	-1.30482	0.579274	-0.900832	0.983264	0.0355669	CAS_35_WT_35;WT_27_WT_35	Q0Z839;A0A1S4D257;A0A1S4AL66;A0A1S4CIV7;A0A1S3XDU5;A0A1S3X1U1	ADFGVARIEVQTEGMTPETGTYRWMAPEMIQ	IEVQTEGMT(0.981)PET(0.017)GT(0.002)YR	IEVQT(-33.36)EGMT(17.71)PET(-17.71)GT(-26.26)Y(-51.23)R
3934	A0A1S3Z2A7	dnaJ homolog subfamily C GRV2-like isoform X3	AT2G26890.1	0	75.9251	GRV2, KAM2 | DNAJ heat shock N-terminal domain-containing protein	S	1371	3	RQSQETVNISK	2	0.875838	0.000141425	95.401	44.388	45.915	2.2648	0.92911	-0.340906	0.0964778	0.214547	-1.26349	-1.14293	-1.1895	-1.53895	-0.897374	-0.465861	0.286531	-1.19779	-0.860655	-0.638129	-1.07683	-1.08078	-1.50853	-0.345473	-0.793432	0.369622	0.019544	WT_27_WT_35;WT_27_CAS_35	A0A1S3Z2A7;A0A1S3Z275;A0A1S3Z258;A0A1S4BCD5;A0A1S4BCK5;A0A1S4BCL1	ISLDEVSRDDAPKRQSQETVNISKQIENIDE	RQS(0.876)QET(0.124)VNISK	RQS(8.49)QET(-8.49)VNIS(-37.45)K
2824	A0A1S3YC03	serrate RNA effector molecule-like isoform X2	AT2G27100.1	0	68.2724	SE | C2H2 zinc-finger protein SERRATE (SE)	S	73	3	NRSPPPPLR	2	1	7.94e-06	112.13	79.659	62.823	-0.014919	0.92911	1.75139	1.79568	1.71047	-0.563686	1.67071	1.60055	1.46317	-0.644758	-0.880726	-1.43597	-1.12434	-0.861674	1.28869	-1.46744	1.49817	-0.503978	1.13588	-2.56811	-0.928251	0.0369664	WT_35_CAS_27;WT_27_CAS_27	A0A1S3YC03;A0A1S3YCA1;A0A1S3ZUE2;A0A1S3ZUG0	FDRRGGRGDYYDRNRSPPPPLREREYKRGRP	NRS(1)PPPPLR	NRS(62.82)PPPPLR
5293	A0A1S3ZUE2	serrate RNA effector molecule-like isoform X2	AT2G27100.1	0	68.2724	SE | C2H2 zinc-finger protein SERRATE (SE)	S	34	14	SKENNSVEDPPASSPPPPPPPPR	3	0.992984	4.29e-18	127.2	118.6	119.29	-0.56839	-0.299592	-0.788258	-1.75684	-0.176193	0.679799	0.574474	0.814483	0.505128	0.66036	1.21487	1.50535	0.99513	1.20922	1.9961	1.39484	0.910651	1.39869	0.283774	1.84915	0.734231	0.0113488	WT_35_WT_27;CAS_27_WT_27;CAS_35_WT_27	A0A1S3ZUE2;A0A1S3ZUG0	ERSKENNSVEDPPASSPPPPPPPPRRGRDRD	SKENNSVEDPPAS(0.007)S(0.993)PPPPPPPPR	S(-84.12)KENNS(-85.52)VEDPPAS(-21.51)S(21.51)PPPPPPPPR
3387	A0A1S4BQJ5	Serine/threonine-protein phosphatase	AT2G27210.1	0	85.6578	BSL3 | BRI1 suppressor 1 (BSU1)-like 3	S	929	13	LIHPLPPASPENSPER	3	1	5.91e-20	114.02	102.55	114.02	1.3692	0.341488	-0.659086	-1.01042	0.26832	-1.23762	-1.13818	-0.703653	-1.2604	0.477314	0.649297	0.404258	0.463541	0.615351	1.31518	0.695283	0.445278	-0.820039	0.26917	0.763526	1.85274	0.011234	CAS_27_WT_35;CAS_35_WT_35;CAS_35_WT_27	A0A1S4BQJ5;A0A1S3YQR5	VPKLIHPLPPASPENSPERMEDTWMQELNAN	LIHPLPPAS(1)PENS(1)PER	LIHPLPPAS(114.02)PENS(114.02)PER
3397	A0A1S3YRU2	zinc finger CCCH domain-containing protein 24-like isoform X2	AT2G28450.1	0	52.7812	zinc finger (CCCH-type) family protein	S	701	3	SCSSDNLTTSVR	2	0.997846	4.33e-31	162.48	124.08	162.48	-1.2355	-0.323239	-0.690422	0.322482	-1.08293	0.606434	0.720156	1.76083	1.21586	-0.799891	-0.824605	0.0399461	-1.25593	-0.838845	-0.486667	1.30178	0.535261	1.51935	0.838002	-0.266591	-0.947938	0.0436693	WT_35_CAS_27;WT_35_WT_27	A0A1S3YRU2;A0A1S3YR19;A0A1S3Z677	AGCITESETQLGKSCSSDNLTTSVRHFKNVV	SCS(0.998)S(0.002)DNLTTSVR	S(-53.04)CS(26.67)S(-26.67)DNLT(-106.58)T(-112.02)S(-117.12)VR
5165	A0A1S3ZR29	Cell division control protein	AT2G29680.2	0	57.2761	CDC6, ATCDC6 | cell division control 6	S	94	7	AINLSKSPVK	2	0.884304	0.00285382	61.999	35.957	61.999	-0.93704	0.92911	-0.144481	-0.353764	-0.474873	-1.1308	-1.22282	-0.930264	-1.53364	-0.607996	-1.08566	-0.586849	-0.76783	-0.953469	-0.731242	-1.29283	-1.09866	-1.19338	-0.256968	-0.751081	0.18533	0.0273834	WT_27_WT_35;WT_27_CAS_35	A0A1S3ZR29	PLNANRGDKAINLSKSPVKRRLSECFLEKPM	AINLS(0.116)KS(0.884)PVK	AINLS(-8.83)KS(8.83)PVK
9246	A0A1S4CV47	GTPase-activating protein GYP1-like	AT2G30710.1	0	72.1088	Ypt/Rab-GAP domain of gyp1p superfamily protein	S	54	11	SDPVDNSTVRSPDNHGSPR	3	0.844042	6.99e-09	115.88	99.78	93.583	0.4289	-0.405167	-0.819273	-1.193	-0.86131	0.195359	0.961827	0.545863	0.376535	-0.620408	-1.12708	0.557863	0.701921	0.96578	0.156215	1.06073	0.948225	1.33958	0.904665	0.697761	0.262842	0.0276279	WT_35_WT_27;CAS_35_WT_27	A0A1S4CV47	LITRRSDPVDNSTVRSPDNHGSPRDSETGPS	SDPVDNS(0.014)T(0.141)VRS(0.844)PDNHGS(0.001)PR	S(-62.9)DPVDNS(-17.79)T(-7.78)VRS(7.78)PDNHGS(-28.71)PR
1862	A0A1S3XSM6	DExH-box ATP-dependent RNA helicase DExH6-like isoform X2	AT2G30800.1	0	57.7441	HVT1, ATVT-1 | helicase in vascular tissue and tapetum	S	9	8	ASTATGASPSSSGFGK	2	0.942432	2.84e-13	112.34	90.14	112.34	-0.94281	-0.355009	0.59948	-0.150042	-0.802671	-1.23169	-1.28132	-1.21571	-0.814693	-0.720226	-0.839538	-0.328816	-0.19138	-0.142612	0.707691	-0.233088	-0.368085	-0.958793	0.510967	-0.342929	1.12683	0.0471321	WT_27_WT_35;CAS_35_WT_35	A0A1S3XSM6;A0A1S3YIA6;A0A1S3XSU5;A0A1S3YHG3	_______MASTATGASPSSSGFGKKRQKKGQ	ASTATGAS(0.942)PS(0.044)S(0.01)S(0.002)GFGK	AS(-59.81)T(-58.39)AT(-33.65)GAS(13.28)PS(-13.28)S(-19.57)S(-25.79)GFGK
2066	A0A1S3XXS1	heat shock 70 kDa protein 8-like	AT2G32120.2	0	72.7749	HSP70T-2 | heat-shock protein 70T-2	S	10	9	AEQAYTVASDSETTGEEK	2	0.999125	0	375.83	357.01	343.25	-0.18738	1.02522	1.4786	0.623228	0.713232	1.89273	1.55561	0.854056	1.49298	0.75854	0.928364	-0.201166	0.554283	1.91211	2.88097	2.02232	1.61008	0.488776	1.59637	-0.450064	0.657527	0.019625	CAS_35_CAS_27;CAS_35_WT_27	A0A1S3XXS1;A0A1S4C201	______MAEQAYTVASDSETTGEEKTSPAFP	AEQAYTVAS(0.999)DS(0.001)ETTGEEK	AEQAY(-171.29)T(-89.99)VAS(30.74)DS(-30.74)ET(-45.08)T(-56.24)GEEK
2067	A0A1S3XXS1	heat shock 70 kDa protein 8-like	AT2G32120.2	0	72.7749	HSP70T-2 | heat-shock protein 70T-2	S	12	11	AEQAYTVASDSETTGEEK	2	0.922313	2.35e-40	176.46	158.55	151.41	0.0018997	-0.457109	-0.860925	-1.00613	-0.86368	-1.10267	-0.107391	-1.36829	-1.27456	-0.636806	-0.927551	-1.15616	-1.1567	0.364146	0.707691	0.0615784	-0.273903	-0.166263	1.18418	-0.172343	1.1781	0.0242275	CAS_35_CAS_27;CAS_35_WT_35;CAS_35_WT_27	A0A1S3XXS1;A0A1S4C201	____MAEQAYTVASDSETTGEEKTSPAFPEI	AEQAYTVAS(0.004)DS(0.922)ET(0.059)T(0.015)GEEK	AEQAY(-99.95)T(-70.77)VAS(-23.8)DS(11.95)ET(-11.95)T(-17.89)GEEK
7608	A0A1S4BFG6	transcriptional corepressor LEUNIG_HOMOLOG-like isoform X2	AT2G32700.6	0	61.4057	LUH | LEUNIG_homolog	S	342	13	NDGSICSPVQSNSPK	2	0.961628	1.6e-146	257.77	221.43	158.17	-1.8431	0.654782	1.49994	1.31048	0.810172	0.817123	0.268747	-0.640363	0.977528	-0.545661	-1.05537	-1.29909	-1.13035	-1.00755	1.50655	-0.94701	0.78083	-0.713085	1.09082	-2.07646	-0.272554	0.0460478	WT_27_CAS_27	A0A1S4BFG6;A0A1S4BFL9;A0A1S3XWZ8;A0A1S4BJA5;A0A1S4DR31	PPRNDGSICSPVQSNSPKMKMAQIQQSSSQQ;PPRNDGSICSPVQSNSPKMKMSQMQQSSSQQ	NDGSICS(1)PVQS(0.038)NS(0.962)PK	NDGS(-65.73)ICS(44.52)PVQS(-13.99)NS(13.99)PK
9186	A0A1S4CT77	187-kDa microtubule-associated protein AIR9-like	AT2G34680.1	0	70.8705	AIR9 | Outer arm dynein light chain 1 protein	S	213	3	LSSPSLSSAR	2	0.980981	0.000881827	65.5	38.171	65.5	-0.24854	0.0687001	0.961959	0.843798	0.735359	-1.30351	0.0974967	-1.35754	-1.25425	-0.471552	0.602901	0.432302	0.754319	-0.859037	-0.504294	-1.00445	-1.28932	-1.60691	-1.24377	-0.322962	0.0401754	0.0149153	CAS_27_WT_35;WT_27_WT_35;CAS_27_CAS_35;WT_27_CAS_35	A0A1S4CT77;A0A1S4CZ41	ASNQESVKKTSAKLSSPSLSSARRSASSSLD	LS(0.002)S(0.981)PS(0.016)LSSAR	LS(-26.35)S(17.94)PS(-17.94)LS(-32.98)S(-32.98)AR
9049	A0A1S4CPK5	uncharacterized protein LOC107821022	AT2G35050.1	0	64.9402	Protein kinase superfamily protein with octicosapeptide/Phox/Bem1p domain	S	517	9	LNEPEKMHSVESEK	3	0.975323	0.000181321	70.942	35.738	70.942	2.1815	-1.05681	-0.677404	-1.08266	-0.795038	-0.590272	-0.0701938	-0.0077675	-0.275704	-0.740606	-1.06459	-1.10246	-1.12002	-0.823491	-0.463719	-1.02718	-1.31332	0.666993	0.0999898	-0.10394	-0.670944	0.035522	WT_35_CAS_27;WT_35_CAS_35;WT_35_WT_27	A0A1S4CPK5	RESSAQKLNEPEKMHSVESEKVVSSNPLVKS	LNEPEKMHS(0.975)VES(0.025)EK	LNEPEKMHS(15.97)VES(-15.97)EK
3056	A0A1S3YHS2	protein NAP1-like	AT2G35110.2	0	80.0473	GRL, NAP1, NAPP | transcription activators	S	17	12	QQFQAEDVLSTSPTAVR	3	0.904478	1.54e-218	289.5	260.03	148.85	-0.16097	-0.585379	0.0800926	-0.330502	-0.880899	0.411418	-0.268663	-0.210205	-0.219103	-0.747334	-0.84929	-0.363655	-1.11485	0.252503	0.476977	0.0239109	-0.121188	0.357534	0.926832	-0.339609	0.229689	0.0446849	WT_35_CAS_27;CAS_35_CAS_27	A0A1S3YHS2	AKSRQQFQAEDVLSTSPTAVRSREWEGPGRW	QQFQAEDVLS(0.001)T(0.061)S(0.904)PT(0.033)AVR	QQFQAEDVLS(-28.31)T(-11.72)S(11.72)PT(-14.33)AVR
10658	A0A1S3XQR5	Fructose-bisphosphate aldolase	AT2G36460.1	0	86.9318	Aldolase superfamily protein	T	35	11	GILAADESTGTIGKR	3	0.988282	1.55e-48	155.28	107.99	154.74	0.0068775	0.124281	0.70192	0.321353	0.50114	0.263395	0.395292	0.387905	0.168202	-0.582476	-1.05534	-1.40014	-1.06113	0.280348	-0.97456	0.359977	-0.0996308	-0.108475	0.916305	-1.43694	-0.412165	0.0129505	CAS_35_CAS_27;WT_35_CAS_27;WT_27_CAS_27	A0A1S3XQR5;A0A1S3Z8U8;A0A1S3YQI2;A0A1S3YQR9;A0A1S3Z0N4;A0A1S4CXS6;A0A1S4CQ40	ATPGKGILAADESTGTIGKRLSSINVENVED;GTPGKGILAADESTGTIGKRFSSINVENVES	GILAADES(0.001)T(0.011)GT(0.988)IGKR	GILAADES(-32.6)T(-19.47)GT(19.47)IGKR
4928	A0A1S3ZL27	serine/threonine-protein kinase ATG1c-like	AT2G37840.1	0	57.5458	Protein kinase superfamily protein	S	553	17	QALDICHTQAASAIEGSPNQETIR	3	0.999789	4.92e-30	152.12	116.46	152.12	0.97779	-0.318916	-0.704758	-0.0716992	-1.08548	-1.09694	-0.2116	-1.34931	-1.20899	-0.915906	-0.950137	-1.31324	-1.49479	-0.103471	0.529043	-0.31418	-0.198541	-0.421498	1.14673	-0.623305	0.944923	0.0410909	CAS_35_CAS_27;CAS_35_WT_35	A0A1S3ZL27;A0A1S4AG40;A0A0K0XR56	ALDICHTQAASAIEGSPNQETIRLREITKKG	QALDICHTQAASAIEGS(1)PNQETIR	QALDICHT(-85.76)QAAS(-60.46)AIEGS(36.78)PNQET(-36.78)IR
9035	A0A1S4CU78	Serine/threonine-protein phosphatase	AT2G39840.1	0	85.7616	TOPP4 | type one serine/threonine protein phosphatase 4	S	313	13	FNFGSTTTAKPGSPTGMK	2	0.995057	9.82e-130	246.9	203.14	191.07	0.33296	0.312248	-0.98643	-1.00063	-0.868712	1.09425	0.801723	0.994274	0.559808	-0.686134	0.659423	0.432302	0.732963	0.974018	0.707691	1.03662	0.891667	1.49839	0.61786	0.920519	0.0399853	0.0183234	WT_35_WT_27;CAS_35_WT_27	A0A1S4CU78;A0A1S4CPC5	KSKFNFGSTTTAKPGSPTGMKSFFNAKV___	FNFGSTTTAKPGS(0.995)PT(0.005)GMK	FNFGS(-86.04)T(-72.21)T(-56)T(-42.92)AKPGS(23.09)PT(-23.09)GMK
5395	A0A1S3ZWV8	mini-chromosome maintenance complex-binding protein	AT2G40550.1	0	58.459	ETG1 | E2F target gene 1	S	156	5	AISSSPQR	2	0.996763	0.000271605	113.71	63.666	113.71	-0.70158	0.904551	1.63226	1.77487	1.49119	-1.8525	1.11815	-1.18825	-1.32066	-0.0163016	1.30921	0.432302	1.0972	0.74086	-0.999481	-1.06753	-1.30697	-2.26153	-1.36389	-0.745114	0.152534	0.0310909	WT_27_WT_35;WT_27_CAS_35	A0A1S3ZWV8	EPSSGALLNPRAISSSPQREKRQRDKDLAMN	AISS(0.003)S(0.997)PQR	AIS(-56.66)S(-24.89)S(24.89)PQR
10101	A0A1S4DQP1	Nuclear pore protein	AT2G41620.1	0	73.0012	Nucleoporin interacting component (Nup93/Nic96-like) family protein	S	166	7	TNISESSPLGGR	2	0.961067	9.99e-12	132.79	88.894	132.79	-1.1125	-0.693261	-0.801717	-1.18013	-1.00215	-1.14987	-1.14825	-1.36079	-1.27935	0.0695234	0.822594	0.904179	0.463541	-0.836726	-0.652737	1.00777	0.494833	-0.315251	-0.561674	1.48427	1.23785	0.0140561	CAS_35_WT_35;CAS_27_WT_35;CAS_27_WT_27	A0A1S4DQP1;A0A1S4DRI0	LSRISTLPRTNISESSPLGGRQGQIASLTYS	TNISES(0.039)S(0.961)PLGGR	T(-120.87)NIS(-60.45)ES(-13.92)S(13.92)PLGGR
282	Q8H0H5	Uncharacterized protein A20	AT2G42320.2	0	59.5525	nucleolar protein gar2-related	S	15	8	DKINDHSSDMESEPK	3	0.986997	4.21e-40	181.14	160.18	181.14	0.10372	-0.59819	-1.06595	-0.0335507	-0.942677	-0.025201	0.589879	0.502686	0.537982	-0.237882	-0.920627	-1.25276	-1.1139	0.604651	0.707691	-0.278858	0.665079	1.06143	1.30593	-0.221199	0.0233042	0.0152558	WT_35_CAS_27;CAS_35_CAS_27;WT_35_WT_27;CAS_35_WT_27	Q8H0H5;A0A1S3WZW0;A0A1S3X7E2;A0A1S3X737;A0A1S3X7E6	_MVDKQGKDKINDHSSDMESEPKEGLEEESD;_MVDKQVKDKINDHSSDMESEPKEGMEEESD	DKINDHS(0.013)S(0.987)DMESEPK	DKINDHS(-18.81)S(18.81)DMES(-49.01)EPK
5890	A0A1S4A7G6	DEAD-box ATP-dependent RNA helicase 37-like	AT2G42520.1	0	75.2669	P-loop containing nucleoside triphosphate hydrolases superfamily protein	S	52	12	NKPMGAEPPAPSPGGPPSGNDR	3	0.999258	9.87e-05	55.337	39.813	43.494	0.15043	0.92911	0.467482	0.563769	0.433829	-1.15183	-1.15024	0.487689	-1.34207	-1.08811	-0.842556	-1.11927	-1.16323	0.582955	-0.720704	0.620676	-1.22064	-1.38766	0.868867	-1.65184	0.604686	0.0454915	WT_27_CAS_27;WT_27_WT_35	A0A1S4A7G6	PHLRNKPMGAEPPAPSPGGPPSGNDRSGFNG	NKPMGAEPPAPS(0.999)PGGPPS(0.001)GNDR	NKPMGAEPPAPS(31.29)PGGPPS(-31.29)GNDR
3334	A0A1S3YQ16	sec1 family domain-containing protein MIP3-like isoform X3	AT2G42700.1	0	59.4828	FUNCTIONS IN: molecular_function unknown	S	131	11	EATPNFSSVASPQK	2	0.998713	4.75e-30	169.09	137.67	169.09	3.3998	0.92911	0.486858	0.00905094	0.205983	0.0141478	-0.285048	-1.35412	-1.213	-0.576289	-0.653904	-1.28145	-0.729888	-0.286831	-0.522513	-1.01347	-0.415741	-1.11726	0.250742	-1.21813	0.149865	0.0381108	WT_27_CAS_27;WT_27_WT_35;WT_27_CAS_35	A0A1S3YQ16;A0A1S3YQ97;A0A1S3YPS8	LTTSKEATPNFSSVASPQKLYGDSVIDLTED	EATPNFSS(0.001)VAS(0.999)PQK	EAT(-115.64)PNFS(-46.07)S(-28.98)VAS(28.98)PQK
8068	A0A1S4BUY9	PTI1-like tyrosine-protein kinase 1 isoform X2	AT2G43230.2	0	82.1839	Protein kinase superfamily protein	S	17	14	WLCCTCQVEESDPSHENELHK	3	0.985605	9.11e-11	110.06	88.77	55.734	-1.5278	-0.690062	-1.40898	-1.01805	-0.320452	0.842206	0.142155	0.440377	0.696264	-0.651134	-1.02907	-1.07943	-1.2342	-0.836795	-0.548809	0.152461	-0.0573233	1.38964	0.675843	-0.139074	-0.852867	0.0109213	WT_35_CAS_27;WT_35_WT_27;WT_35_CAS_35	A0A1S4BUY9;A0A1S4BUU2	RKWLCCTCQVEESDPSHENELHKSPKNNFDG	WLCCT(0.001)CQVEES(0.013)DPS(0.986)HENELHK	WLCCT(-29.91)CQVEES(-18.67)DPS(18.67)HENELHK
11670	A0A1S4CD96	SWR1-complex protein 4-like	AT2G47210.1	0	67.7852	myb-like transcription factor family protein	T	389	10	EGSYSETPGTPPKR	2	0.994965	0.00116524	105	89.372	78.814	3.7955	0.741604	0.967581	1.04064	0.760273	-1.31925	-1.14764	-1.35658	-1.3549	-0.665921	-0.88614	1.14934	0.938445	1.45175	-0.975486	1.2393	1.0866	-2.17212	0.566611	-0.743593	1.99513	0.0285843	CAS_35_WT_35;WT_27_WT_35	A0A1S4CD96;A0A1S4B022	EGSSYREGSYSETPGTPPKRAQQDRTFIPDS	EGSYS(0.004)ET(0.001)PGT(0.995)PPKR	EGS(-38.34)Y(-57.44)S(-24.47)ET(-28.73)PGT(24.47)PPKR
2057	A0A1S4CY86	probable glutamyl endopeptidase, chloroplastic	AT2G47390.1	0	78.4067	Prolyl oligopeptidase family protein	S	353	11	SSEDVYSDPGSPMSR	2	0.980639	1.54e-39	178.03	161.76	178.03	-1.257	0.92911	0.404167	0.853003	0.648258	0.763738	0.0578547	0.662247	0.194011	0.66036	-0.501013	0.366494	0.0206526	-0.444787	-1.11711	0.235311	-1.13122	-0.289172	-0.751074	-0.572011	-1.03391	0.0382222	WT_35_CAS_35;WT_27_CAS_35	A0A1S4CY86;A0A1S3XXF1;A0A1S3XXF4	ILFDRSSEDVYSDPGSPMSRRTPAGTYVIAK	SSEDVYS(0.001)DPGS(0.981)PMS(0.019)R	S(-122.3)S(-122.3)EDVY(-66.17)S(-31.07)DPGS(17.22)PMS(-17.22)R
10462	A0A1S4ASQ7	protein SLOW WALKER 1-like	AT2G47990.1	0	58.5821	SWA1, EDA13, EDA19 | transducin family protein / WD-40 repeat family protein	T	26	10	LKPTSANSTTPTPESK	2	0.919982	0.000141952	109.35	81.069	109.35	1.335	0.92911	1.28605	1.34883	0.988173	-1.18834	-1.12358	0.365689	-1.39848	0.66036	0.962375	0.811645	0.475534	-0.0587012	-0.947357	-0.973749	-1.17823	-1.97422	-1.51699	-0.410561	0.0466683	0.010359	CAS_27_WT_35;WT_27_WT_35;CAS_27_CAS_35;WT_27_CAS_35	A0A1S4ASQ7;A0A1S3ZP21;A0A1S3X6T9	FPVKPKLKPTSANSTTPTPESKYWRSFKTPK	LKPTS(0.001)ANS(0.037)T(0.024)T(0.92)PT(0.016)PES(0.002)K	LKPT(-37.18)S(-29.54)ANS(-13.92)T(-15.84)T(13.92)PT(-17.7)PES(-26.76)K
2062	A0A1S3XXK8	ATP-dependent RNA helicase-like protein DB10 isoform X2	AT3G01540.4	0	72.3608	DRH1, ATDRH1 | DEAD box RNA helicase 1	S	589	3	SRSPNIGSGWSGK	2	0.947601	0.000263456	88.338	68.034	88.338	0.4465	1.28944	1.57231	1.88983	2.05612	-0.333864	-1.12696	-1.15984	-1.21924	1.00122	1.67915	1.71724	1.54698	-1.17652	-0.911441	0.725667	-1.12763	-2.66191	-2.10863	-0.21578	0.337497	0.00325	CAS_27_WT_35;WT_27_WT_35;CAS_27_CAS_35;WT_27_CAS_35	A0A1S3XXK8;A0A1S3XY80;A0A1S3XDZ8;A0A1S3XE50	GTYNADAPRKRSRSRSPNIGSGWSGKKSRFT	S(0.052)RS(0.948)PNIGSGWSGK	S(-12.57)RS(12.57)PNIGS(-51.75)GWS(-69.02)GK
917	A0A1S3XAF9	cellulose synthase-like protein D3	AT3G03050.1	0	77.3333	CSLD3, KJK, ATCSLD3 | cellulose synthase-like D3	S	63	5	SGNKSAIIR	2	0.999162	0.00120515	75.213	45.406	75.213	1.1568	-1.00463	-0.414342	-0.0646247	-0.921171	0.710882	0.247627	0.324629	0.356035	0.66036	-0.0363658	0.368952	0.725627	0.442637	0.707691	0.0010682	0.27779	1.01099	-0.0723468	1.03084	-0.0524965	0.0210547	CAS_35_WT_27;WT_35_WT_27;CAS_27_WT_27	A0A1S3XAF9;A0A1S4CNX9	SKMERRLSLMRSGNKSAIIRSHSGLMRSQAG;SKMERRLSLMRSGNKSAIIRSHSGLMRSQTG	S(0.001)GNKS(0.999)AIIR	S(-30.77)GNKS(30.77)AIIR
4320	A0A1S3Z923	mediator of RNA polymerase II transcription subunit 14	AT3G04740.1	0	61.3953	SWP, MED14, ATMED14 | RNA polymerase II transcription mediators	S	506	7	GVIQSGSAGSLATAPGR	2	0.999524	7.86e-94	221.46	131.71	221.46	0.52368	-0.322475	-0.756955	-1.22496	-0.80725	0.448598	-0.414388	0.0150403	0.00101122	-0.808257	-0.852521	-1.07497	-1.11222	-1.16849	-0.587992	-0.959684	-1.16512	0.790475	-0.00833108	-0.184081	-0.982887	0.0192727	WT_35_CAS_35;WT_35_CAS_27;WT_35_WT_27	A0A1S3Z923;A0A1S4DDJ2	GNYSSSMYKGVIQSGSAGSLATAPGRSQTVK	GVIQSGS(1)AGSLATAPGR	GVIQS(-50.85)GS(33.3)AGS(-33.3)LAT(-68.52)APGR
8212	A0A1S4BZK0	probable nucleolar protein 5-2	AT3G05060.1	0	82.9596	NOP56-like pre RNA processing ribonucleoprotein	S	524	13	HAEEVESVEVEKSK	3	1	8.32e-07	123.28	99.641	123.28	0.32848	0.92911	0.869913	1.43349	1.88737	0.491061	0.962704	0.533028	1.16134	-0.838354	0.744463	-1.34757	-1.25788	-0.797835	0.408379	1.14761	-1.09813	-0.492938	0.589842	-1.95481	-0.872027	0.043715	WT_27_CAS_27	A0A1S4BZK0	KKKHAEEVESVEVEKSKKKKRKHADADEDEA	HAEEVESVEVEKS(1)K	HAEEVES(-85.18)VEVEKS(85.18)K
10215	Q9AV96	MAR-binding protein	AT3G05060.1	0	83.1839	NOP56-like pre RNA processing ribonucleoprotein	S	524	13	HADEVESVEVEKSK	3	1	8.08e-07	123.4	103.58	42.58	-0.229	0.92911	0.618817	0.689628	1.5727	0.0764152	-0.24788	-0.3352	0.0612095	0.66036	0.708927	0.376056	1.15335	0.770415	0.15377	0.464111	0.928366	-1.06393	-0.145508	-0.22789	0.690529	0.0306477	CAS_27_WT_35;WT_27_WT_35	Q9AV96	KKKHADEVESVEVEKSKKKKRKHADEDEAET	HADEVES(1)VEVEKS(1)K	HADEVES(42.58)VEVEKS(42.58)K
8361	A0A1S4C4L7	DEAD-box ATP-dependent RNA helicase 40-like	AT3G06480.1	0	60.8048	DEAD box RNA helicase family protein	S	1033	3	SYSPSPER	2	0.999705	0.000407548	85.731	38.533	76.143	-0.21897	-0.254474	-0.686246	-1.01248	-0.969596	-1.1583	-1.166	-1.15762	0.498073	-0.710921	-0.986145	-0.219826	-1.06069	1.17594	0.640299	0.417317	-0.0190087	-0.0152638	1.29803	-0.0136964	1.2996	0.0428	CAS_35_WT_35;CAS_35_CAS_27;CAS_35_WT_27	A0A1S4C4L7;A0A1S3X644	DNRRDMPSRSRGRSYSPSPERVRTWGSRSRS	SYS(1)PS(1)PER	S(-36.52)Y(-41.45)S(36.52)PS(65.73)PER
206	A0A1S3WXW8	translation initiation factor eIF-2B subunit beta-like	AT3G07300.2	0	68.932	NagB/RpiA/CoA transferase-like superfamily protein	S	160	15	ALPSNIYTSSSGGDSEEK	2	0.834252	8.31e-12	137.45	109.48	137.45	-1.1273	0.92911	0.129009	-0.25387	-0.578211	-1.13701	-0.313285	-1.12489	-0.984646	-0.651838	-0.797433	-1.10614	-1.32115	-0.950065	-0.826406	-1.10706	-1.13297	-0.946467	-0.0349843	-1.02565	-0.114168	0.0412418	WT_27_CAS_35;WT_27_CAS_27;WT_27_WT_35	A0A1S3WXW8;A0A1S4BC12	KALPSNIYTSSSGGDSEEKSKADKLARTRKL	ALPSNIYTSS(0.006)S(0.16)GGDS(0.834)EEK	ALPS(-117.4)NIY(-74.36)T(-57.61)S(-44.23)S(-21.39)S(-7.18)GGDS(7.18)EEK
7489	A0A1S4BC12	translation initiation factor eIF-2B subunit beta-like	AT3G07300.2	0	68.4466	NagB/RpiA/CoA transferase-like superfamily protein	S	105	10	TGDLDLSAASDDEGTINHDCDPIQSAAAAK	3	0.994371	2.86e-44	151.18	134.51	137.47	-0.15612	0.92911	0.405028	0.250607	-0.163496	0.555305	0.0371427	0.168869	-0.00240373	-1.06773	-0.981619	-0.706174	-1.36256	-0.909327	-0.471417	-1.1526	-0.126525	-0.165584	0.364552	-1.38483	-0.854696	0.0114043	WT_35_CAS_27;WT_27_CAS_27;WT_35_CAS_35;WT_27_CAS_35	A0A1S4BC12	SLLASKTGDLDLSAASDDEGTINHDCDPIQS	TGDLDLSAAS(0.994)DDEGT(0.005)INHDCDPIQSAAAAK	T(-96.61)GDLDLS(-35.46)AAS(22.71)DDEGT(-22.71)INHDCDPIQS(-46.61)AAAAK
4558	A0A1S4DIP5	uncharacterized protein LOC107830271	AT3G08020.1	0	50.3472	PHD finger family protein	S	411	6	GLVDKSPK	2	1	0.00124799	82.417	40.99	45.368	-0.21166	-0.418238	0.677948	-1.04731	0.488625	0.614547	0.836148	0.759889	0.677811	-0.769156	-0.855072	-1.20355	-1.26718	-0.870703	-0.55529	-0.910618	-1.20447	0.796842	0.138467	-0.948994	-1.60737	0.0114872	WT_27_CAS_27;WT_35_CAS_27;WT_35_CAS_35	A0A1S4DIP5;A0A1S3ZDN0	HSRSLKFSLKGLVDKSPKKSKEYGKNSSYKK	GLVDKS(1)PK	GLVDKS(45.37)PK
5733	A0A1S4A3Z4	pumilio homolog 4-like	AT3G10360.1	0	75.2809	APUM4, PUM4 | pumilio 4	S	202	3	SASPSNHLAHSATTESTEASHTGK	4	0.986368	8.9e-17	124.09	99.688	124.09	-0.79618	-0.580921	-1.30207	-1.19675	-0.946401	0.686477	0.570832	0.777929	0.776501	-0.854466	-0.987671	0.852175	-1.08223	-0.955486	-0.574925	-0.960302	0.778709	1.70947	0.0900479	0.488485	-1.13094	0.046253	WT_35_WT_27	A0A1S4A3Z4	KSFADIVQEGLDRSASPSNHLAHSATTESTE	S(0.002)AS(0.986)PS(0.01)NHLAHS(0.001)ATTESTEASHTGK	S(-26.21)AS(20.04)PS(-20.04)NHLAHS(-29.32)AT(-35.69)T(-41.49)ES(-79.34)T(-95.34)EAS(-112.85)HT(-118.11)GK
10515	Q6DQ98	Digalactosyldiacylglycerol synthase (Fragment)	AT3G11670.1	0	80.6794	DGD1 | UDP-Glycosyltransferase superfamily protein	T	188	5	LSAATQDLPK	2	0.99986	0.00627654	56.359	9.8972	56.359	1.1729	-0.0769527	1.2988	-0.0217134	0.182417	-1.13913	-1.12446	-1.24921	-1.38557	-0.984326	0.206004	-1.09082	-0.151082	-1.04438	-0.845702	-0.917732	-1.2375	-1.57023	-0.506275	-0.850693	0.213265	0.0182381	WT_27_WT_35;WT_27_CAS_35	Q6DQ98;W8SVK3;A0A1S4ARQ8;A0A1S3XBV1;A0A1S3ZGP5;A0A1S3XSR1	VTRAYCDKVLRLSAATQDLPKSLVCNVHGVN	LSAAT(1)QDLPK	LS(-38.55)AAT(38.55)QDLPK
826	A0A1S3X8Z6	heat shock cognate 70 kDa protein 2-like	AT3G12580.1	0	93.0769	HSP70, ATHSP70 | heat shock protein 70	S	569	6	IGSKLSPDDKK	3	1	6.56e-24	166.86	105.63	141.65	0.48497	-0.266375	-0.699441	0.270497	-1.11262	-0.349096	2.07995	2.15752	1.9725	0.66036	0.181467	0.32348	0.196002	2.29729	1.31997	2.5037	2.27919	1.91721	1.75971	0.792313	0.634819	0.0155738	WT_35_WT_27;CAS_35_WT_27;CAS_35_CAS_27	A0A1S3X8Z6;A0A1S3XTB8;A0A1S3YTD5	NMRNTIKDEKIGSKLSPDDKKKIEDAIDEAI;NMRNTIKDEKIGSKLSPDDKKKIEDAIDQAI	IGSKLS(1)PDDKK	IGS(-76.15)KLS(76.15)PDDKK
6942	A0A1S4AX16	heat shock cognate 70 kDa protein	AT3G12580.1	0	90.5632	HSP70, ATHSP70 | heat shock protein 70	S	632	17	MYQGGAGGATMDEDGPSVGGGAGSGSGAGPK	3	1	2.92e-168	255.21	236.1	203.78	0.49349	-0.447912	-0.640948	-1.44797	-1.04911	1.72207	0.0854702	0.770724	0.548584	-0.868913	-0.974679	-0.517706	-1.19264	0.304555	0.430853	0.991505	0.462687	1.6782	1.43588	0.00800312	-0.234311	0.0103396	CAS_35_WT_27;WT_35_WT_27;CAS_35_CAS_27;WT_35_CAS_27	A0A1S4AX16	YQGGAGGATMDEDGPSVGGGAGSGSGAGPKI	MYQGGAGGATMDEDGPS(1)VGGGAGSGSGAGPK	MY(-169.72)QGGAGGAT(-100.43)MDEDGPS(64.47)VGGGAGS(-64.47)GS(-77.64)GAGPK
9253	A0A1S4CVP2	heat shock cognate 70 kDa protein-like	AT3G12580.1	0	90.5632	HSP70, ATHSP70 | heat shock protein 70	S	632	17	MYQGGAGGATMNEDGPSVGGGAGSGSGAGPK	3	0.999999	5.52e-100	214.03	200.97	214.03	-1.8502	-0.377003	-0.667786	-1.44684	-0.830397	1.4214	0.261021	-0.0614152	0.32571	-0.644024	-0.824996	-1.1407	-1.15319	-0.401877	-0.0567469	-0.919952	-1.33873	1.31719	0.261401	-0.110219	-1.16601	0.0281069	WT_35_CAS_27;WT_35_WT_27;WT_35_CAS_35	A0A1S4CVP2	YQGGAGGATMNEDGPSVGGGAGSGSGAGPKI	MYQGGAGGATMNEDGPS(1)VGGGAGSGSGAGPK	MY(-179.98)QGGAGGAT(-107.05)MNEDGPS(62.79)VGGGAGS(-62.79)GS(-67.43)GAGPK
9254	A0A1S4CVP2	heat shock cognate 70 kDa protein-like	AT3G12580.1	0	90.5632	HSP70, ATHSP70 | heat shock protein 70	S	639	24	MYQGGAGGATMNEDGPSVGGGAGSGSGAGPK	3	0.896647	5.34e-34	130.02	119.72	118.91	-0.95884	-0.690478	-0.688262	-1.15599	-1.15055	1.00068	-0.165768	0.90129	0.428098	-0.678203	-0.973459	-1.16708	-1.0956	0.554935	-0.470824	0.750068	0.248249	1.4624	1.24919	-0.0572648	-0.270469	0.0109375	CAS_35_CAS_27;WT_35_CAS_27;CAS_35_WT_27;WT_35_WT_27	A0A1S4CVP2	ATMNEDGPSVGGGAGSGSGAGPKIEEVD___	MYQGGAGGATMNEDGPSVGGGAGS(0.897)GS(0.103)GAGPK	MY(-108.75)QGGAGGAT(-82.99)MNEDGPS(-44.53)VGGGAGS(9.38)GS(-9.38)GAGPK
6099	A0A1S4AB39	enhancer of mRNA-decapping protein 4-like	AT3G13300.2	0	56.8302	VCS | Transducin/WD40 repeat-like superfamily protein	S	856	5	TDIGSQEELHTFVSENK	2	1	7.7e-219	291.7	243.24	291.7	-0.34481	-0.343153	-0.722534	-0.367952	-0.115878	1.32026	0.879341	0.871468	0.822816	0.66036	-0.269323	-0.0256683	-0.253954	-0.068875	-0.4916	-1.06121	-1.08155	1.36085	-0.703661	0.415233	-1.64928	0.0109831	WT_35_CAS_35;WT_35_WT_27;WT_35_CAS_27	A0A1S4AB39	VKVGETRFNQKTDIGSQEELHTFVSENKEKA	TDIGS(1)QEELHTFVSENK	T(-75.41)DIGS(75.41)QEELHT(-98.06)FVS(-172.15)ENK
2137	A0A1S3XZ05	MAP3K epsilon protein kinase 1-like	AT3G13530.1	0	72.1671	MAPKKK7, MAP3KE1 | mitogen-activated protein kinase kinase kinase 7	S	1006	11	ENTNLESLPRSPHK	3	0.999977	1.05e-29	163.7	143.05	163.7	0.39282	0.92911	1.3702	1.36819	1.39457	1.24879	1.30546	1.39379	1.00362	0.75261	1.48124	1.49773	1.349	-0.837021	-0.666215	-0.956047	1.08322	-0.027599	-1.61416	0.00463022	-1.58193	0.0174641	WT_35_CAS_35;WT_27_CAS_35;CAS_27_CAS_35	A0A1S3XZ05;A0A1S3YS76	SGRGRENTNLESLPRSPHKAATKKVGGAASN	ENTNLESLPRS(1)PHK	ENT(-107.73)NLES(-46.3)LPRS(46.3)PHK
1165	A0A1S3Z7M8	eukaryotic initiation factor 4A-10	AT3G13920.1	0	93.2203	EIF4A1, RH4, TIF4A1 | eukaryotic translation initiation factor 4A1	S	147	9	VHACVGGTSVREDQR	3	1	2.32e-05	110.08	79.892	57.936	-1.3965	-0.821869	-0.893257	-1.06572	0.216771	0.549182	0.638142	0.858406	0.780234	-0.854533	-1.11422	0.467164	0.0487212	0.421459	0.533995	1.37668	0.700478	1.34751	1.12137	0.277802	0.0516613	0.0239279	WT_35_WT_27;CAS_35_WT_27;CAS_35_CAS_27	A0A1S3Z7M8;A0A1S3Z7E5;A0A1S3XE25;A0A1S4B711;A0A1S4CRR1;A0A1S4B706;Q40465;A0A1S4B5X7;Q40466;A0A1S4B7A1;Q40467;P41382;P41381;Q40470;A0A1S4C3S7;Q40471;A0A1S3ZI87;A0A1S3YM69	GDYLGVKVHACVGGTSVREDQRILQSGVHVV;GDYLGVKVHACVGGTSVREDQRILSSGVHVV	VHACVGGT(1)S(1)VREDQR	VHACVGGT(57.94)S(57.94)VREDQR
10012	A0A1S4DP03	germinal center kinase 1-like isoform X3	AT3G15220.1	0	62.6016	Protein kinase superfamily protein	S	205	9	FEIKDDIDSPR	3	1	2.73e-05	107.99	83.839	100.45	-0.031131	-0.53815	-0.207464	0.0688307	0.259269	0.734759	0.272294	0.587517	0.277311	-0.537447	0.482597	-1.11113	-1.17342	0.725495	0.502022	0.898781	0.618356	0.572349	1.27101	-0.480472	0.218193	0.0328485	WT_35_CAS_27;CAS_35_CAS_27	A0A1S4DP03;A0A1S4DN79;A0A1S4DP35;A0A1S4DN75	RIRERPKFEIKDDIDSPRNGLKPVGEASGTV	FEIKDDIDS(1)PR	FEIKDDIDS(100.45)PR
8109	A0A1S4BWE6	topless-related protein 4-like isoform X3	AT3G15880.1	0	72.4561	WSIP2, TPR4 | WUS-interacting protein 2	S	188	1	SPKPNPDIK	2	1	0.00182031	71.555	23.272	71.555	1.2021	-0.639148	-0.798444	0.228835	-0.861552	-1.10606	-1.19516	0.321065	-1.26241	-0.858785	-0.797562	-1.25652	-1.21858	0.0973873	0.707691	0.458891	0.416475	-0.293064	1.45297	-0.515284	1.23075	0.0291852	CAS_35_CAS_27;CAS_35_WT_35	A0A1S4BWE6;A0A1S4BWQ3;A0A1S4BWH5	TLINQSLNWQHQLCKSPKPNPDIKTLFVDHS	S(1)PKPNPDIK	S(71.56)PKPNPDIK
3582	A0A1S3YUJ0	VHS domain-containing protein At3g16270-like isoform X2	AT3G16270.1	0	51.4116	ENTH/VHS family protein	S	187	9	QGLNTLSQSPSLK	2	0.97955	1.11e-76	207.04	145.56	157.52	0.14431	1.04767	1.09314	0.815657	1.53364	1.64613	0.874798	1.00429	1.19934	-0.658568	-1.0981	-1.27858	-1.13825	-1.20291	-0.86739	-0.909187	0.442777	0.0586123	0.409197	-2.1659	-1.81532	0.00346667	WT_27_CAS_27;WT_35_CAS_27;WT_27_CAS_35;WT_35_CAS_35	A0A1S3YUJ0;A0A1S3YV76;A0A1S4AWL9	IGSATIKQGLNTLSQSPSLKKNDTGNYRSPN	QGLNT(0.002)LS(0.016)QS(0.98)PS(0.002)LK	QGLNT(-26.74)LS(-17.82)QS(17.82)PS(-26.46)LK
1904	A0A1S3XTN9	probable serine/threonine protein kinase IREH1	AT3G17850.1	0	67.8718	Protein kinase superfamily protein	S	498	3	EASPIKEENTDSNIESTK	3	1	2.07e-11	134.86	121.17	134.86	0.35125	0.499468	0.852141	0.544277	0.456061	0.219867	-1.40556	-1.18734	0.239227	-0.950454	0.430306	-1.08436	-1.13619	-1.00026	-1.30091	-1.06316	-1.18449	-1.12144	-0.452031	-1.27316	-0.603754	0.0344706	WT_27_CAS_35;WT_27_CAS_27	A0A1S3XTN9	WKKFPTPAGKSPKEASPIKEENTDSNIESTK	EAS(1)PIKEENTDSNIESTK	EAS(82.77)PIKEENT(-82.77)DS(-93.6)NIES(-111.72)T(-116.16)K
4377	A0A1S3ZA25	uncharacterized protein LOC107784628	AT3G17900.1	0	54.2491	unknown protein	S	763	7	SLSQSVSFSER	2	0.97757	1.43e-05	105.17	79.785	105.17	-0.40029	0.92911	0.753635	0.593635	0.988109	-1.24039	-1.32043	-1.19658	0.852038	-0.591207	-0.847041	0.895556	0.475049	1.07851	1.30372	0.859114	0.718301	-1.54246	1.00682	-0.833033	1.71625	0.043672	WT_27_WT_35;CAS_35_WT_35	A0A1S3ZA25	SVNQVPEGKSLSQSVSFSERATPIPDVLPNG	SLSQS(0.003)VS(0.978)FS(0.02)ER	S(-92.54)LS(-67.15)QS(-25.35)VS(16.98)FS(-16.98)ER
2852	A0A1S3YCE5	protein CYPRO4-like	AT3G19240.1	0	71.7172	Vacuolar import/degradation, Vid27-related protein	S	236	5	GSGKSPMTPVR	2	0.99171	0.00130374	67.385	50.609	67.385	-1.2983	-0.573917	-0.46747	-1.0511	-0.295879	0.599933	-0.268153	-0.189402	-0.0886393	-0.542824	-0.889071	0.0926026	-1.04999	0.253815	0.707691	0.0679092	0.326775	0.610527	0.936369	-0.000229012	0.325613	0.044	CAS_35_CAS_27;CAS_35_WT_27	A0A1S3YCE5	MWEDADSGVWKGSGKSPMTPVRDSQDLLEEF	GS(0.006)GKS(0.992)PMT(0.002)PVR	GS(-21.95)GKS(21.95)PMT(-27.03)PVR
2854	A0A1S3YCE5	protein CYPRO4-like	AT3G19240.1	0	71.7172	Vacuolar import/degradation, Vid27-related protein	S	614	6	YAVSDSPEAPLVVATPMK	2	0.999987	5.99e-150	251.04	205.9	163.51	-2.0902	-0.245703	-0.878253	0.252158	0.603477	-1.51063	-0.0642368	-0.0609675	-1.43234	0.66036	1.02635	0.288761	0.625189	0.747503	0.707691	0.57581	0.539756	-0.699965	-0.00747436	0.717245	1.40973	0.035	CAS_35_WT_35;CAS_27_WT_35	A0A1S3YCE5	VVESRFMHDKYAVSDSPEAPLVVATPMKVTS	YAVSDS(1)PEAPLVVATPMK	Y(-94.7)AVS(-48.88)DS(48.88)PEAPLVVAT(-93.91)PMK
7339	A0A1S4B7X6	calcium-dependent protein kinase 2-like	AT3G20410.1	0	80.1268	CPK9 | calmodulin-domain protein kinase 9	S	51	4	APPSPKPVSAHGTILGKPYEDVR	3	0.999955	4.47e-30	157.08	148.46	99.7	-0.56085	1.32939	0.785877	1.23763	0.783291	0.419774	-1.12509	1.04556	-1.24918	0.893029	0.909361	0.602909	0.377599	-1.33201	-0.595524	-1.01658	-1.18536	-1.26128	-1.72809	-0.338322	-0.805132	0.0172973	CAS_27_CAS_35;WT_27_CAS_35	A0A1S4B7X6	KSPGPESQLPVRAPPSPKPVSAHGTILGKPY	APPS(1)PKPVS(0.96)AHGT(0.04)ILGKPYEDVR	APPS(43.33)PKPVS(13.76)AHGT(-13.76)ILGKPY(-70.77)EDVR
2152	A0A1S4AIX7	clavaminate synthase-like protein At3g21360	AT3G21360.1	0	73.9394	2-oxoglutarate (2OG) and Fe(II)-dependent oxygenase superfamily protein	S	105	7	VFTANESPPDQK	2	1	4.19e-57	197.36	176.52	197.36	-0.017229	0.23425	0.815104	0.570156	0.50219	0.40921	0.729998	0.895564	0.634625	-0.161499	-0.942232	0.186661	-1.25831	0.617278	0.630045	0.861056	0.267836	0.136924	1.1379	-1.07427	-0.0732955	0.02076	WT_27_CAS_27;CAS_35_CAS_27;WT_35_CAS_27	A0A1S4AIX7;A0A1S3XZ38	APRTNVLGRVFTANESPPDQKIPFHHEMAQV	VFTANES(1)PPDQK	VFT(-100.76)ANES(100.76)PPDQK
2845	A0A1S3YCC6	serine/threonine-protein kinase HT1-like	AT3G22750.1	0	77.2973	Protein kinase superfamily protein	S	5	5	MDLKSEEGEEK	2	1	0.00178439	52.693	30.006	46.706	-2.7464	0.414251	0.814139	0.507662	0.141874	-1.19039	-1.16663	-1.32981	-0.649776	-0.704441	-1.23073	-1.21221	-0.115657	-0.29984	-0.582334	-0.926782	-0.400171	-1.55363	0.263478	-1.28524	0.531869	0.0114211	WT_27_WT_35;WT_27_CAS_27;WT_27_CAS_35	A0A1S3YCC6;A0A1S3WZV3	___________MDLKSEEGEEKVLKLDNDEE	MDLKS(1)EEGEEK	MDLKS(46.71)EEGEEK
11875	A0A1S4BWT9	receptor-like kinase TMK4	AT3G23750.1	0	75.6322	Leucine-rich repeat protein kinase family protein	T	487	3	VETPEGSNQMVK	2	0.999999	0.000142659	102.4	74.196	97.214	3.9789	1.30723	0.873479	0.483321	0.5529	-1.16896	0.483709	-1.4257	-1.54549	1.11053	-0.886104	-1.07406	-0.415081	-0.843414	-0.933824	-1.03311	-1.07959	-1.71834	-0.656304	-1.12041	-0.0583737	0.0420652	WT_27_CAS_35;WT_27_WT_35	A0A1S4BWT9;A0A1S4DDN7	KCYIKRRHKRFGRVETPEGSNQMVKPSVVNG	VET(1)PEGSNQMVK	VET(59.19)PEGS(-59.19)NQMVK
7030	A0A1S4AZF2	S-acyltransferase	AT3G26935.1	0	66.6667	DHHC-type zinc finger family protein	S	332	8	EVGGGFVSPNLEK	2	1	0.00162192	51.875	28.499	51.875	-2.6604	-0.317859	0.268893	-0.376435	-0.189463	-1.22036	-1.13163	-1.28447	-1.45943	-0.638751	-0.949221	-0.502865	-0.443207	-0.853286	-0.74015	-0.227419	-0.509548	-1.12026	0.0509104	-0.479795	0.691372	0.0115789	CAS_27_WT_35;CAS_35_WT_35;WT_27_WT_35	A0A1S4AZF2;A0A1S3X492	REPGIAPREVGGGFVSPNLEKTMSDLERGRK	EVGGGFVS(1)PNLEK	EVGGGFVS(51.87)PNLEK
5060	A0A1S3ZP32	zinc finger BED domain-containing protein DAYSLEEPER-like	AT3G42170.1	0	62.0905	BED zinc finger	S	215	7	NQQNNQSSPYNTPSK	2	0.938012	2.52e-77	171.92	153.18	171.92	0.73339	-0.222157	-1.0854	0.656974	-0.824602	-1.13905	-1.20022	-1.24673	-1.55844	-0.850134	-0.823271	-1.44246	-1.35201	0.66194	0.707691	0.522631	0.594339	-0.917312	1.73862	-0.748173	1.90776	0.011	WT_27_WT_35;CAS_35_WT_35;CAS_35_CAS_27;CAS_35_WT_27	A0A1S3ZP32	KGACPVVLRNQQNNQSSPYNTPSKMSGYGGS	NQQNNQS(0.938)S(0.059)PY(0.002)NTPSK	NQQNNQS(11.99)S(-11.99)PY(-25.76)NT(-38.45)PS(-57.61)K
8934	A0A1S4CL02	zinc finger BED domain-containing protein DAYSLEEPER-like	AT3G42170.1	0	60.1493	BED zinc finger	S	203	8	NQQSNQSSPYNTPSK	2	0.995018	6.93e-129	242.91	202.75	242.91	-1.2869	-0.356011	-0.635788	1.2622	0.97125	-1.10095	-1.47291	-1.17159	1.08023	-0.938756	-0.902878	-1.11809	-1.37973	1.2399	0.707691	1.11652	1.11449	-0.976719	2.12951	-1.39528	1.71095	0.0308269	CAS_35_CAS_27;CAS_35_WT_35	A0A1S4CL02	GACPVVLRNQQSNQSSPYNTPSKMSGYGGSN	NQQSNQS(0.004)S(0.995)PYNT(0.001)PSK	NQQS(-124.67)NQS(-24.31)S(24.31)PY(-52.38)NT(-28.91)PS(-50.45)K
4530	A0A1S3ZCU2	brefeldin A-inhibited guanine nucleotide-exchange protein 5-like	AT3G43300.1	0	69.7311	ATMIN7, BEN1 | HOPM interactor 7	S	1514	10	IQASDNLPTSPSK	2	0.783388	1.01e-30	168.67	130.68	166.64	0.90429	2.19242	2.78807	2.06226	2.32151	-1.09448	1.78341	-1.22362	2.05745	-1.17579	-1.07607	1.94502	-1.19601	-0.865346	-0.898515	-1.11379	-1.16167	-1.96037	-0.634117	-2.71678	-1.39052	0.0306571	WT_27_CAS_35;WT_27_CAS_27	A0A1S3ZCU2	FTSKPKIQASDNLPTSPSKLLADDTEPEARD	IQASDNLPT(0.207)S(0.783)PS(0.01)K	IQAS(-103.46)DNLPT(-5.78)S(5.78)PS(-19.14)K
6124	A0A1S4D6D3	serine/threonine-protein kinase Nek5-like	AT3G44200.1	0	53.6415	ATNEK6, NEK6, IBO1 | NIMA (never in mitosis, gene A)-related 6	S	433	6	VLKPSSPTPTSK	2	0.938351	4.98e-08	113.61	72.58	113.61	-0.55519	-0.650533	-0.672379	-1.01913	-0.982755	-1.38713	-1.10031	-1.30276	-1.27691	-0.365159	0.221826	0.356253	0.393431	0.356412	-0.856272	-1.08675	-0.150399	-0.43558	-0.585839	0.982786	0.832527	0.0183373	CAS_35_WT_35;CAS_27_WT_35;CAS_27_WT_27	A0A1S4D6D3;A0A1S4ABK5	NKSNIEASPKVLKPSSPTPTSKSNAQTPTPG	VLKPS(0.019)S(0.938)PT(0.039)PT(0.004)SK	VLKPS(-17)S(13.86)PT(-13.86)PT(-23.8)S(-33.36)K
6840	A0A1S4AUV8	uncharacterized protein LOC107801625 isoform X1	AT3G46920.1	0	53.0516	Protein kinase superfamily protein with octicosapeptide/Phox/Bem1p domain	S	576	7	SLPHAHSDTVAVEQR	3	0.999942	5.69e-08	127.22	96.256	127.22	0.20771	-0.792433	-0.638643	-1.18059	-0.0352616	-0.181495	0.275588	0.338833	0.0819283	0.66036	-0.122708	0.40985	0.276775	-0.843827	-1.33861	-1.37478	0.0737912	0.790445	-1.17693	0.967801	-0.999571	0.035375	WT_35_CAS_35;CAS_27_CAS_35;CAS_27_WT_27	A0A1S4AUV8;A0A1S4AV39;A0A1S4AV64;A0A1S4CW40;A0A1S4CW29;A0A1S4CW47	FDDCLMCQKSLPHAHSDTVAVEQRESPASIT;FDDCLMCQKSLPHAHSDTVAVEQRESPASTT	SLPHAHS(1)DTVAVEQR	S(-69.89)LPHAHS(42.39)DT(-42.39)VAVEQR
8684	A0A1S4CF56	probable serine/threonine-protein kinase WNK3 isoform X4	AT3G48260.1	0	59.387	WNK3 | with no lysine (K) kinase 3	S	355	10	SDDQSDCGRSPKDPVAEGSR	3	0.873114	0.00110709	47.807	36.496	47.807	-1.0152	-0.493548	-0.828035	-1.27254	-1.2008	-0.522849	0.386946	0.178971	-0.0975206	-0.855685	-0.931863	-1.13602	-1.09182	-1.00144	-0.613649	-0.970148	-1.15312	0.935118	0.069258	-0.0551158	-0.920975	0.0180471	WT_35_CAS_27;WT_35_WT_27;WT_35_CAS_35	A0A1S4CF56;A0A1S4CEN8;A0A1S4CEF4;A0A1S4CEQ4	PRHADKSDDQSDCGRSPKDPVAEGSRDFTVQ	S(0.001)DDQS(0.125)DCGRS(0.873)PKDPVAEGS(0.001)R	S(-30.59)DDQS(-8.43)DCGRS(8.43)PKDPVAEGS(-29.86)R
6040	A0A1S4AAA4	LOW QUALITY PROTEIN: clustered mitochondria protein-like	AT3G52140.1	0	63.9254	tetratricopeptide repeat (TPR)-containing protein	S	1209	8	GQSLNVASAQK	2	1	3.34e-05	102.62	59.374	102.62	0.57965	0.92911	0.374644	0.456485	0.330247	-1.13407	-1.38513	-0.139914	-0.158047	-0.973878	0.102645	-1.1028	0.19009	-0.875011	-0.959631	-0.976826	-1.17155	-1.22691	-0.54977	-0.968606	-0.291464	0.0277031	WT_27_CAS_35;WT_27_WT_35	A0A1S4AAA4;A0A1S4BDV2	QMNAQKQKGQSLNVASAQKAYDILKAHPSLL	GQSLNVAS(1)AQK	GQS(-72.69)LNVAS(72.69)AQK
10357	A0A1S3WXS7	UDP-glucuronic acid decarboxylase 1-like	AT3G53520.1	0	79.8627	UXS1, ATUXS1 | UDP-glucuronic acid decarboxylase 1	T	26	3	NTTPPSSPKPLK	2	0.999947	1.97e-14	124.38	112.53	124.38	0.7675	0.590519	0.937435	0.937197	1.12544	-1.64028	-1.29742	0.822378	-1.27502	1.34916	1.19851	1.0178	1.11134	1.3485	1.20693	1.31866	1.25192	-1.74523	0.112298	0.271555	2.12909	0.0114286	WT_27_WT_35;CAS_27_WT_35;CAS_35_WT_35	A0A1S3WXS7	HRRDEEMSMSISKNTTPPSSPKPLKHPRSLP	NTT(1)PPS(0.785)S(0.215)PKPLK	NT(-43.1)T(43.1)PPS(5.61)S(-5.61)PKPLK
5806	A0A1S4A5V5	serine/threonine-protein kinase EDR1-like isoform X1	AT3G58640.1	0	70.3937	Mitogen activated protein kinase kinase kinase-related	S	253	10	TASSSPEHPSFR	2	0.999253	0.00024304	71.241	45.899	71.241	-1.4291	-0.246839	-1.00765	-1.04474	-0.772095	-1.14479	-1.222	0.222431	-0.29525	-0.597873	-1.10952	-0.407066	-0.361379	0.127089	0.707691	0.556135	0.157974	0.157929	1.00618	0.148871	0.997124	0.0456908	CAS_35_WT_27;CAS_35_CAS_27;CAS_35_WT_35	A0A1S4A5V5;A0A1S4ANR9;A0A1S4APA3;A0A1S4AHL4;A0A1S4BQE1;A0A1S4AGV9;A0A1S4BQC8;A0A1S4AGY7;A0A1S4BQB4;A0A1S4AGT4	VITEPRTASSSPEHPSFRAHGRSMLSGDNKT;VITEQRTASSSPEHPSFRARARSMLSGDNKT	TASSSPEHPS(0.999)FR	T(-61.73)AS(-41.94)S(-34.39)S(-34.96)PEHPS(34.39)FR
7093	A0A1S4B0G3	PTI1-like tyrosine-protein kinase 2 isoform X2	AT3G59350.2	0	81.7919	Protein kinase superfamily protein	S	17	14	WLCCTGQVEESDPSHENELHK	3	0.992023	1.75e-06	86.211	71.166	86.211	-1.5948	-0.556799	-1.17248	-1.02365	-0.80801	-0.0203474	0.52762	0.969105	0.639351	-0.668373	-0.886811	-0.205116	-1.05739	-1.1802	-0.630155	0.887319	0.0757314	1.41917	0.492596	0.185812	-0.740759	0.0436931	WT_35_WT_27;WT_35_CAS_27	A0A1S4B0G3;A0A1S4B0L7	RRWLCCTGQVEESDPSHENELHKSPKNNVDG	WLCCTGQVEES(0.008)DPS(0.992)HENELHK	WLCCT(-40.24)GQVEES(-21)DPS(21)HENELHK
9102	A0A1S4CRF7	eukaryotic translation initiation factor 4G-like isoform X2	AT3G60240.3	0	56.629	EIF4G, CUM2 | eukaryotic translation initiation factor 4G	S	986	5	EPCPSPGR	2	1	0.000896225	118.67	99.939	42.395	-0.51043	0.342703	1.6148	0.781175	0.840054	-1.49602	-1.25134	-1.21642	-1.254	-0.994682	1.03653	-1.07367	-1.11327	1.17869	-0.537708	-0.914284	1.09866	-2.19913	0.742616	-1.43096	1.51078	0.038089	WT_27_WT_35	A0A1S4CRF7;A0A1S4CRP3;A0A1S4DQE3	ILINAKISVFREPCPSPGRALDRPSSGLRER;ILINANISVSREPCPSPGRALDRPSSGHRER	EPCPS(1)PGR	EPCPS(42.39)PGR
9111	A0A1S4CRF7	eukaryotic translation initiation factor 4G-like isoform X2	AT3G60240.3	0	56.629	EIF4G, CUM2 | eukaryotic translation initiation factor 4G	S	581	6	STSVSSPPSQYPLTGPVEVK	2	0.884639	5.78e-17	141.86	113.32	116.82	2.8498	-0.380796	-0.689398	-1.10574	-1.23548	0.0249611	-0.148489	-0.0739141	-0.446595	0.66036	0.156509	-0.177469	0.0804609	-0.33161	0.330707	-0.0724557	-0.255524	0.691842	-0.262186	1.03282	0.0787885	0.0293875	WT_35_WT_27;CAS_35_WT_27;CAS_27_WT_27	A0A1S4CRF7;A0A1S4CRP3	VTMQDKALGKSTSVSSPPSQYPLTGPVEVKT	S(0.001)T(0.001)S(0.001)VS(0.11)S(0.885)PPS(0.002)QYPLTGPVEVK	S(-28.27)T(-28.27)S(-28.27)VS(-9.07)S(9.07)PPS(-26.83)QY(-53.93)PLT(-59.96)GPVEVK
10091	A0A1S4DQE3	eukaryotic translation initiation factor 4G-like	AT3G60240.4	0	55.783	EIF4G, CUM2 | eukaryotic translation initiation factor 4G	S	498	12	SVEVSGLTEEGSPEK	2	1	1.19e-285	320.05	223.23	320.05	-0.64121	1.93032	2.33799	1.72015	1.78138	1.54019	1.34545	1.44118	1.03875	1.72902	1.69606	1.37181	1.2561	1.25955	0.707691	1.24373	0.910643	-0.60107	-0.482847	-0.429212	-0.31099	0.0249778	WT_27_CAS_35;WT_27_WT_35	A0A1S4DQE3	LLVKSVEVSGLTEEGSPEKATNANIESGQPE	SVEVSGLTEEGS(1)PEK	S(-236.17)VEVS(-160.39)GLT(-86.53)EEGS(86.53)PEK
11255	A0A1S3ZL94	probable alkaline/neutral invertase D	AT4G09510.1	0	85.6102	CINV2 | cytosolic invertase 2	T	71	5	SVLDTPASSTR	2	0.995551	0.000179045	85.288	9.5931	85.288	-0.044599	1.47231	0.947331	0.385362	0.205644	-1.44584	-1.19807	0.130829	-0.122199	-0.570047	-1.10481	-1.25193	-1.05706	-1.24327	-0.494995	-0.957744	-1.1171	-1.41148	0.0426828	-1.74862	-0.294457	0.0166286	WT_27_CAS_27;WT_27_CAS_35;WT_27_WT_35	A0A1S3ZL94	LDHYESASPGRSVLDTPASSTRNSFEPHPMV	SVLDT(0.996)PAS(0.001)S(0.001)T(0.001)R	S(-66.98)VLDT(28.27)PAS(-28.27)S(-28.27)T(-28.27)R
12027	A0A1S4CII4	hsp70-Hsp90 organizing protein 3-like	AT4G12400.2	0	72.4786	Hop3 | stress-inducible protein, putative	T	422	4	GDLTPEELKER	2	1	9.31e-09	127.02	74.325	127.02	0.015462	0.692106	0.533463	0.417684	0.211195	0.738122	0.340493	0.203203	0.420945	0.543577	-0.809635	-1.08713	-1.08211	-0.859472	-0.458316	-0.188793	-0.412979	-0.0379211	0.128934	-1.07244	-0.905581	0.032069	WT_35_CAS_27;WT_27_CAS_27;WT_27_CAS_35	A0A1S4CII4;A0A1S4CVM1;A0A1S3XFF6	KRCVEQINRGSRGDLTPEELKERQAKGMQDP;RRCVEQINKASRGDLTPEELKERQAKAMQDP	GDLT(1)PEELKER	GDLT(127.02)PEELKER
5014	A0A1S3ZMQ8	DUF21 domain-containing protein At4g14240-like	AT4G14240.1	0	73.8095	CBS domain-containing protein with a domain of unknown function (DUF21)	S	193	4	ALVSIHGQEAGK	2	1	1.75e-23	151.3	111.15	82.362	1.1708	-0.372245	-0.630577	-0.304643	-0.485367	1.22637	1.00537	0.794373	0.759021	0.66036	-0.716787	-0.0543948	-1.01743	0.0634945	-0.574395	-0.94181	0.279983	1.39449	-0.0111189	0.166145	-1.23946	0.0273492	WT_35_WT_27;WT_35_CAS_35;WT_35_CAS_27	A0A1S3ZMQ8;A0A1S4A0D0;A0A1S3ZLV6;A0A1S4CSI3	HNEVLFRRAQLKALVSIHGQEAGKGGELTHD	ALVS(1)IHGQEAGK	ALVS(82.36)IHGQEAGK
10354	A0A1S3WXH7	Non-specific serine/threonine protein kinase	AT4G14350.3	0	82.037	AGC (cAMP-dependent, cGMP-dependent and protein kinase C) kinase family protein	T	45	10	LSSHEETPSTATK	3	0.777059	0.000836679	58.885	46.74	58.885	-0.32951	0.0348009	-0.435431	-0.325182	0.0597821	-1.1303	-1.1302	-1.17695	0.233554	-0.12581	-0.838103	-1.07391	0.0790403	0.995082	0.707691	0.872351	0.782528	-0.634468	1.32911	-0.323188	1.64039	0.0171282	CAS_35_WT_35;CAS_35_CAS_27;CAS_35_WT_27	A0A1S3WXH7	GKEGSKLSSHEETPSTATKQKAAAAKQYIEK	LSSHEETPS(0.18)T(0.777)AT(0.043)K	LS(-47.51)S(-43.04)HEET(-38.05)PS(-6.36)T(6.36)AT(-12.57)K
9485	A0A1S4D427	condensin-2 complex subunit D3-like isoform X1	AT4G15890.1	0	56.0364	binding	S	1239	6	SELYRSPSNPK	2	0.953701	0.000145951	99.752	56.776	99.752	-0.044851	0.158507	0.620249	0.732024	0.17375	-1.15307	-1.1008	-1.2259	-1.28474	-0.234265	0.592393	0.346974	0.17821	0.370256	-0.478922	0.360068	-1.09437	-1.61226	-0.431569	-0.200305	0.980385	0.0141509	CAS_35_WT_35;CAS_27_WT_35;WT_27_WT_35	A0A1S4D427	AAEAVATMQRSELYRSPSNPKANSSFRNKKS	SELY(0.038)RS(0.954)PS(0.008)NPK	S(-39.15)ELY(-14.02)RS(14.02)PS(-20.55)NPK
1554	A0A1S4D237	alpha,alpha-trehalose-phosphate synthase [UDP-forming] 5-like isoform X2	AT4G17770.1	0	78.1797	ATTPS5, TPS5 | trehalose phosphatase/synthase 5	S	17	13	SYSNLLDLTSGDSPTFGR	2	0.959245	8.52e-222	286.02	250.13	255.19	1.4823	-0.72093	-0.898338	-0.38296	-0.896344	0.691517	0.335335	0.190667	0.647534	0.66036	-0.396648	0.202289	-0.000636583	0.718282	0.955716	0.580294	0.836999	1.19091	0.656482	0.840984	0.30656	0.0108571	CAS_27_WT_27;WT_35_WT_27;CAS_35_WT_27;CAS_35_CAS_27	A0A1S4D237;A0A1S3XLR9;A0A1S4D219	VSRSYSNLLDLTSGDSPTFGRGGRKLSRVAT	SYSNLLDLTS(0.004)GDS(0.959)PT(0.037)FGR	S(-209.31)Y(-235.18)S(-197.49)NLLDLT(-49.24)S(-24.37)GDS(14.11)PT(-14.11)FGR
3224	A0A1S3ZKF2	Kinesin-like protein	AT4G21270.1	0	63.1382	ATK1, KATA, KATAP | kinesin 1	S	15	6	APIPSSPSNSK	2	0.817411	9.28e-05	96.604	78.569	96.604	-0.67573	0.92911	1.57571	1.39992	1.08644	0.566896	0.919065	0.927669	0.735086	0.66036	0.81791	0.832911	0.530098	-0.832306	-0.565571	0.442496	-1.11681	-0.460617	-1.22837	-0.537477	-1.30523	0.0108772	CAS_27_CAS_35;WT_35_CAS_35;WT_27_CAS_35	A0A1S3ZKF2;A0A1S3YME6	_MAPPRNQNKAPIPSSPSNSKYATDEISVDK	APIPS(0.004)S(0.817)PS(0.171)NS(0.008)K	APIPS(-22.97)S(6.8)PS(-6.8)NS(-20.27)K
7664	A0A1S4BHM7	splicing factor 3B subunit 2-like	AT4G21660.1	0	77.9352	proline-rich spliceosome-associated (PSP) family protein	S	59	11	VASQVANGEDSDNAAGDANGGAENSAK	3	0.999982	3.91e-26	129.27	110.21	129.27	1.0361	0.847944	0.512058	0.621395	0.74817	-0.0486527	0.362307	0.249223	0.48104	-0.808041	-1.094	-1.09632	0.556251	-0.949498	-0.61735	0.110943	0.251718	-0.421412	0.309481	-1.29292	-0.562026	0.0497604	WT_27_CAS_27	A0A1S4BHM7	QKKNKVASQVANGEDSDNAAGDANGGAENSA	VASQVANGEDS(1)DNAAGDANGGAENSAK	VAS(-47.42)QVANGEDS(47.42)DNAAGDANGGAENS(-107.92)AK
2889	A0A1S3YD53	squamous cell carcinoma antigen recognized by T-cells 3-like isoform X5	AT4G24270.1	0	53.7255	EMB140 | EMBRYO DEFECTIVE 140	S	554	15	VNNTNPDVDASKPASGSK	3	0.827154	7.63e-07	114.03	90.549	66.467	0.75392	-0.800966	0.0999645	0.410743	-0.978187	-1.16826	-1.48688	-1.33873	-1.2292	0.66036	-0.0733698	0.442335	-0.0227237	-0.832324	-0.573853	-0.952177	-0.124974	-0.988656	-0.872482	0.568762	0.684936	0.0180571	WT_27_WT_35;CAS_27_WT_35	A0A1S3YD53;A0A1S3YD77;A0A1S3YDF8;A0A1S3YDU2;A0A1S3YDU4;A0A1S4B0W1	KVNNTNPDVDASKPASGSKKENKDVSSGKPK	VNNTNPDVDAS(0.005)KPAS(0.827)GS(0.168)K	VNNT(-59.62)NPDVDAS(-22.13)KPAS(6.93)GS(-6.93)K
12089	O49967	PK12 protein kinase	AT4G24740.1	0	73.2719	AFC2, AME1, FC2 | FUS3-complementing gene 2	T	31	8	LDWDPSHTPK	2	1	1.43e-05	101.53	72.192	101.53	-0.68253	-0.579838	-1.08556	-0.981358	-0.888132	0.272863	-0.448856	-0.537071	-0.459862	-1.60794	-0.878797	-0.683885	-1.00567	-0.116104	0.707691	-0.468149	-0.307577	0.590491	0.99804	-0.160353	0.247197	0.0449109	CAS_35_CAS_27;CAS_35_WT_27	O49967;A0A1S4CU94	RRPKKRPRLDWDPSHTPKAQSGIYYGQEVGN	LDWDPS(1)HT(1)PK	LDWDPS(101.53)HT(101.53)PK
10971	A0A1S4CHP1	26S proteasome regulatory subunit 4 homolog A-like	AT4G29040.1	0	95.2809	RPT2a | regulatory particle AAA-ATPase 2A	T	5	4	GQGTPGGLNR	2	1	0.00228618	67.726	48.483	67.726	0.43736	1.36646	1.09482	0.900654	0.658864	-1.40748	-1.28518	-1.44296	0.193713	1.2989	-0.99149	-1.21361	0.0680951	-0.85326	-0.847117	0.279563	-0.88608	-1.99068	-0.367198	-1.21473	0.408755	0.0458321	WT_27_WT_35	A0A1S4CHP1;A0A1S3ZR35;A0A1S3YS72;A0A1S3ZR12	___________MGQGTPGGLNRQLPGDRKND	GQGT(1)PGGLNR	GQGT(67.73)PGGLNR
2375	A0A1S3Y2J0	villin-4-like	AT4G30160.1	0	73.8776	VLN4, ATVLN4 | villin 4	S	804	3	NLSTPPPMVR	2	0.999407	3.54e-09	119.53	87.114	119.53	0.25653	-0.637486	0.603061	0.57767	0.583757	0.862248	0.178464	0.637433	0.180511	-0.994863	-0.0301888	0.442122	0.438837	-0.886964	-0.491405	-1.1031	-1.20981	0.182914	-0.886794	-0.317774	-1.38748	0.0409721	WT_27_CAS_35;WT_35_CAS_35	A0A1S3Y2J0;A0A1S4D2X9	NALAATFENPNARNLSTPPPMVRKLYPKSVT	NLS(0.999)T(0.001)PPPMVR	NLS(32.27)T(-32.27)PPPMVR
5790	A0A1S4A5J3	uncharacterized protein LOC107793930	AT4G37100.1	0	65.9929	Pyridoxal phosphate (PLP)-dependent transferases superfamily protein	S	72	8	SQDVDSLSAQNQDEGLGR	2	0.999695	3.5e-40	176.46	148.8	176.46	0.14353	0.92911	0.0154858	-0.162875	-0.460014	-0.396333	-0.479573	-0.470612	-0.624281	-0.629438	-0.833919	-0.737383	-0.847546	-0.929516	-1.08119	-0.914061	-1.15842	-0.573127	-0.258727	-0.842498	-0.528098	0.021734	WT_27_CAS_35;WT_27_CAS_27	A0A1S4A5J3;A0A1S4DP53	SENGSLVKSQDVDSLSAQNQDEGLGRSRSLA	SQDVDSLS(1)AQNQDEGLGR	S(-103.51)QDVDS(-35.15)LS(35.15)AQNQDEGLGR
1381	A0A1S3XI04	V-type proton ATPase subunit B2	AT4G38510.5	0	96.9262	ATPase, V1 complex, subunit B protein	S	193	5	RLEKSENLLEK	3	1	1.2e-16	146.96	65.34	146.96	0.13927	-1.09223	-0.956797	-1.09932	-1.32665	0.291989	0.262974	0.338886	0.10842	-0.678231	-0.802851	-1.12298	-1.07675	-0.952507	-0.474423	0.0901212	-1.20441	1.36932	0.284899	0.198546	-0.885871	0.0113924	WT_35_WT_27;WT_35_CAS_27;WT_35_CAS_35	A0A1S3XI04	AQICRQAGLVKRLEKSENLLEKSEDDNFAIV	RLEKS(1)ENLLEK	RLEKS(146.96)ENLLEK
8180	A0A1S4BYU6	uncharacterized protein LOC107813275	AT5G01010.1	0	71.466	CONTAINS InterPro DOMAIN/s: GOLD (InterPro:IPR009038)	S	282	2	KSDEYKEVSVPAGK	2	0.999993	3.26e-07	126.26	113.15	96.591	1.7273	-0.381425	-0.958909	1.10794	-0.842117	0.834313	1.20216	1.32574	1.05978	-0.640662	-0.867768	1.38355	-1.28413	-0.952978	-1.10361	-1.14245	-1.18204	1.37413	-0.743016	-0.0836277	-2.20077	0.0370976	WT_35_CAS_35	A0A1S4BYU6;A0A1S4DN89	FFITAEEAGALDARKSDEYKEVSVPAGKTHE	KS(1)DEYKEVSVPAGK	KS(53.8)DEY(-56)KEVS(-53.8)VPAGK
7096	A0A1S4B0M8	uncharacterized protein LOC107803312	AT5G06970.1	0	70.3187	Protein of unknown function (DUF810)	S	338	4	SIKSPAEETAR	2	0.998597	0.00087695	72.958	39.754	72.958	-0.91146	-0.229294	-0.45791	-1.05421	-1.40179	0.349341	0.306843	0.0284808	-0.0750215	-0.688135	-0.813764	-0.130808	-0.197232	-0.112273	0.707691	0.200616	0.170008	0.93821	0.698995	0.328314	0.0890996	0.0345733	WT_35_WT_27;CAS_35_WT_27	A0A1S4B0M8;A0A1S4B116	WERWTRKKHHDKSIKSPAEETARNLQKDSFD	S(0.001)IKS(0.999)PAEETAR	S(-28.66)IKS(28.66)PAEET(-43.66)AR
1082	A0A1S3XCP7	Potassium transporter	AT5G09400.1	0	78.2305	KUP7 | K+ uptake permease 7	S	198	10	VNLLPNQLPSDAR	2	1	2.42e-05	108.17	55.615	79.633	0.28218	0.92911	0.512408	0.00449533	0.19343	0.858793	0.350886	0.330985	0.256444	-0.625422	-0.823987	-1.1282	-1.19227	-0.840446	-0.816364	0.175941	0.108784	0.0394159	0.599449	-1.35233	-0.792298	0.0143158	WT_27_CAS_27;WT_35_CAS_27	A0A1S3XCP7;A0A1S3XCD5;A0A1S4C4R5;A0A1S4C4G6;A0A1S3Z781;A0A1S4C4Q4;A0A1S3Z7A9;A0A1S3Z791	LCRHAKVNLLPNQLPSDARISGFRLKVPSPE;LCRHAKVNLLPNQLPSDARISSFRLKVPSAE;LCRHAKVNLLPNQLPSDARISSFRLKVPSPE	VNLLPNQLPS(1)DAR	VNLLPNQLPS(79.63)DAR
2683	A0A1S3Y9E9	Aspartate aminotransferase	AT5G11520.1	0	82.6291	ASP3, YLS4 | aspartate aminotransferase 3	S	7	7	MNMSQQSPSADRR	2	0.980821	5.01e-05	109.22	87.023	109.22	0.26164	-0.291376	-0.706349	-1.14566	-0.827126	-1.39356	-1.47103	-1.19289	-0.56319	0.66036	0.632494	0.686251	0.492295	-0.864872	-0.522627	-1.08822	-0.190935	-0.41254	-1.28451	1.36048	0.488505	0.008	CAS_27_WT_35;CAS_27_WT_27;CAS_27_CAS_35	A0A1S3Y9E9	_________MNMSQQSPSADRRLSVLARHLE	MNMS(0.012)QQS(0.981)PS(0.008)ADRR	MNMS(-19.26)QQS(19.26)PS(-21.13)ADRR
10718	A0A1S3XY03	Mechanosensitive ion channel protein	AT5G12080.3	0	55.1771	MSL10, ATMSL10 | mechanosensitive channel of small conductance-like 10	T	139	6	MGSSNTFKETTR	2	0.97434	0.000569204	81.494	66.827	81.494	-0.18054	0.92911	0.804017	0.888222	0.978265	0.468267	0.367813	0.301367	0.2235	0.88273	0.390982	0.788521	0.463541	0.186088	0.707691	0.254887	0.16893	-0.559667	-0.302045	-0.26846	-0.0108378	0.0363313	WT_27_CAS_35;WT_27_WT_35	A0A1S3XY03;A0A1S3ZGS8;A0A1S3ZGR1	VSNHASPTAKMGSSNTFKETTRTVSISVTPR	MGS(0.001)S(0.025)NT(0.974)FKETTR	MGS(-32.07)S(-15.93)NT(15.93)FKET(-40.09)T(-40.09)R
4575	A0A1S3ZDX8	serine/threonine-protein kinase PBS1-like	AT5G13160.1	0	78.022	PBS1 | Protein kinase superfamily protein	S	399	9	KWPDLDGGSEKEDSPR	2	1	3.76e-05	96.131	71.537	80.316	-2.0421	0.264371	-0.255474	0.931228	0.704654	1.0701	0.959545	0.840351	0.448898	-0.0861434	1.38839	-0.684371	0.385524	-1.38838	-0.656329	-1.22865	-0.760593	0.41853	-1.25934	-0.160344	-1.83821	0.0201421	CAS_27_CAS_35;WT_27_CAS_35;WT_35_CAS_35	A0A1S3ZDX8;A0A1S4DLR6;A0A1S3XEM5	GGGGSGRKWPDLDGGSEKEDSPRETARMLNR	KWPDLDGGS(1)EKEDS(1)PR	KWPDLDGGS(80.32)EKEDS(80.32)PR
7484	A0A1S4BBT4	ATP-dependent RNA helicase-like protein DB10 isoform X1	AT5G14610.2	0	72.5275	DEAD box RNA helicase family protein	S	693	3	HQSPSYSDKRSPSAGDCQK	3	0.959644	0.0091128	41.482	33.77	40.669	0.8002	-0.328546	-0.84141	0.165721	0.318123	-1.72444	-1.32086	-0.0888073	-1.21696	0.66036	0.040488	0.361825	-0.0638658	-1.07754	-0.748939	-1.16931	-1.12664	-0.91624	-1.28031	0.42123	0.0571613	0.0252632	CAS_27_WT_35;CAS_27_CAS_35	A0A1S4BBT4	MMGRSGSSPVASKHQSPSYSDKRSPSAGDCQ	HQS(0.96)PS(0.143)Y(0.043)S(0.13)DKRS(0.636)PS(0.089)AGDCQK	HQS(17.79)PS(-6.76)Y(-13.26)S(-7.24)DKRS(6.76)PS(-8.63)AGDCQK
11894	A0A1S4BZ15	conserved oligomeric Golgi complex subunit 1-like	AT5G16300.1	0	61.3112	Vps51/Vps67 family (components of vesicular transport) protein	T	5	3	VVTPTSQSPADQNR	2	0.99999	6.48e-14	138.87	117.62	117.92	-1.6331	1.44327	0.382545	-0.126049	-0.155371	-1.10797	-1.23155	0.151599	-1.26339	1.45206	0.964537	0.477648	0.443126	0.843458	0.707691	0.429543	0.581614	-1.24892	-0.193766	0.448245	1.5034	0.0253974	WT_27_WT_35;CAS_35_WT_35;CAS_27_WT_35	A0A1S4BZ15	___________MRVVTPTSQSPADQNRLSST	VVT(1)PTSQSPADQNR	VVT(50.64)PT(-50.64)S(-59.43)QS(-75.13)PADQNR
2088	A0A1S3XY23	SART-1 family protein DOT2-like	AT5G16780.1	0	64.2424	DOT2, MDF | SART-1 family	S	345	6	MNDEESDDEEKAR	2	1	1.37e-162	249.12	209.84	74.769	-0.81867	1.34035	0.134706	0.377975	0.750681	1.56423	0.297807	0.691949	0.394857	1.16981	0.254971	0.62482	0.794436	-0.899094	-0.555462	-1.0412	-1.3474	0.0862835	-1.6718	0.0600811	-1.698	0.011561	WT_27_CAS_35;CAS_27_CAS_35;WT_35_CAS_35	A0A1S3XY23	LSKIFEEQDKMNDEESDDEEKARLAAKELGG	MNDEES(1)DDEEKAR	MNDEES(74.77)DDEEKAR
9165	A0A1S4CSL2	general negative regulator of transcription subunit 3 isoform X2	AT5G18230.1	0	61.5034	transcription regulator NOT2/NOT3/NOT5 family protein	S	560	19	ASYGLDTPGGVNGSIAEPSPRPR	3	0.987423	8e-17	122.09	99.867	122.09	1.2419	-0.547164	-0.315467	-0.403202	-1.1299	0.269407	-0.03608	-0.0425311	-0.189849	-0.971477	-0.2603	-1.0904	0.106398	-1.09425	-0.857468	-1.07385	-1.30474	0.599169	-0.528632	0.0449867	-1.08281	0.0448099	WT_35_CAS_35	A0A1S4CSL2;A0A1S4CUL4	GLDTPGGVNGSIAEPSPRPRDIDLSPGQPLQ	ASYGLDTPGGVNGS(0.013)IAEPS(0.987)PRPR	AS(-109.16)Y(-109.41)GLDT(-63.04)PGGVNGS(-18.95)IAEPS(18.95)PRPR
1479	Q9SNY7	Sucrose-6-phosphate synthase A	AT5G20280.1	0	76.3742	ATSPS1F, SPS1F | sucrose phosphate synthase 1F	S	150	3	ISSVETMEAWVNQQR	2	0.999795	8.36e-65	201.09	145.37	201.09	-0.56357	-0.396067	-0.971442	-1.29976	-0.970992	0.678029	-0.614433	-0.040799	0.116842	-0.776635	-0.950967	-0.361389	-1.39458	-0.12059	-0.254219	-0.322652	-0.094407	0.944476	0.672926	0.0386721	-0.232877	0.0439275	WT_35_WT_27;WT_35_CAS_27	Q9SNY7;A0A1S3XK53	PSHGESTKGRLPRISSVETMEAWVNQQRGKK	ISS(1)VETMEAWVNQQR	IS(-36.88)S(36.88)VET(-78.13)MEAWVNQQR
538	A0A1S3X4V3	Replication factor C subunit 1	AT5G22010.1	0	69.3548	AtRFC1, RFC1 | replication factor C1	S	336	7	SVDTVVSPAKR	2	0.999958	9.53e-05	99.215	75.466	99.215	0.61096	0.92911	0.387418	0.285499	-0.0304915	-1.12467	-1.17042	-1.36341	-1.32454	0.206553	0.80878	0.530313	0.215337	0.534373	0.707691	0.322054	0.0925922	-1.63864	-0.0260681	0.0473618	1.65994	0.004	WT_27_WT_35;CAS_35_WT_35;CAS_27_WT_35	A0A1S3X4V3;A0A1S3X4E5	PATQPESKKSVDTVVSPAKRNSQNTSDGTGS	SVDTVVS(1)PAKR	S(-83.68)VDT(-43.81)VVS(43.81)PAKR
6788	A0A1S4ATQ2	probable receptor-like protein kinase At5g24010	AT5G24010.1	0	61.4428	Protein kinase superfamily protein	S	646	11	TGPCLNETHVSTGVK	3	0.799697	0.000483499	63.578	51.215	63.578	-1.3719	-0.724258	-0.789136	-0.505794	-1.07691	0.166749	-0.333301	0.0104811	-0.355299	-0.589595	-0.804831	-1.23649	-1.06852	-0.225138	0.707691	-0.237419	-0.396335	0.646183	0.88706	-0.150835	0.0900423	0.0345914	WT_35_CAS_27;CAS_35_CAS_27;CAS_35_WT_27	A0A1S4ATQ2;A0A1S4BVU7	FGLSRTGPCLNETHVSTGVKGSFGYLDPEYF	TGPCLNET(0.009)HVS(0.8)T(0.191)GVK	T(-59.46)GPCLNET(-19.49)HVS(6.21)T(-6.21)GVK
9805	A0A1S4DG50	chloride channel protein CLC-d	AT5G26240.1	0	80.6775	CLC-D, ATCLC-D | chloride channel D	S	662	6	VDFQHSPLPCDSR	3	0.999911	0.000814743	56.407	45.463	56.407	-1.5045	-0.496351	-0.843665	-0.829572	-0.89742	-0.429238	-0.339095	-0.342244	-0.423569	-0.604215	-1.22132	-1.18442	-1.27009	-1.08516	-0.556238	-0.952313	-1.14485	0.383215	0.13537	-0.303258	-0.551103	0.04484	WT_35_CAS_27;WT_35_CAS_35	A0A1S4DG50;A0A1S3Y843	SHLLVLLQSKVDFQHSPLPCDSRGDLLPIRH	VDFQHS(1)PLPCDSR	VDFQHS(40.52)PLPCDS(-40.52)R
9502	A0A1S4D4R2	polyadenylate-binding protein-interacting protein 6-like	AT5G32440.2	0	57.1429	Ubiquitin system component Cue protein	S	76	9	LKDYSAYGSPSHSPAGAVGK	3	0.980775	6.49e-17	144.44	117.48	144.44	-1.0592	-0.56439	-0.747455	-1.01273	0.322285	0.767993	0.000780662	0.130514	-0.181906	0.66036	0.523364	0.21288	0.582034	0.695823	0.802952	0.664204	0.761325	0.679917	0.236416	0.995232	0.55173	0.0242667	CAS_27_WT_27;CAS_35_WT_27	A0A1S4D4R2	QTADQYKLKDYSAYGSPSHSPAGAVGKQVLD	LKDYSAY(0.004)GS(0.981)PS(0.114)HS(0.901)PAGAVGK	LKDY(-68.54)S(-47.38)AY(-23.33)GS(17.76)PS(-9.53)HS(9.53)PAGAVGK
9039	A0A1S4CPD1	Uridine kinase	AT5G40870.1	0	86.9835	ATUK/UPRT1, UKL1, UK/UPRT1 | uridine kinase/uracil phosphoribosyltransferase 1	S	36	9	FDGLLTSGSASPR	2	0.884498	2.68e-32	171.76	133.79	136.3	-0.36589	0.92911	1.49812	1.37734	1.67559	-0.213953	-1.10336	-1.2068	-1.20721	-0.819044	1.42643	-1.22326	1.80975	1.73159	3.69354	2.47753	1.87204	-2.30287	2.14521	-1.07157	3.3765	0.015069	WT_27_WT_35;CAS_35_WT_35;CAS_35_CAS_27	A0A1S4CPD1;A0A1S4CR05	AHFSGLRFDGLLTSGSASPRASPTHTPTHFS	FDGLLT(0.011)S(0.007)GS(0.884)AS(0.097)PR	FDGLLT(-19.1)S(-20.72)GS(9.59)AS(-9.59)PR
9040	A0A1S4CPD1	Uridine kinase	AT5G40870.1	0	86.9835	ATUK/UPRT1, UKL1, UK/UPRT1 | uridine kinase/uracil phosphoribosyltransferase 1	S	38	11	FDGLLTSGSASPRASPTHTPTHFSTTTPLDSTTPK	4	0.995699	6.41e-71	203.11	163.38	177.58	0.2909	-0.278874	-0.747013	-0.919427	-0.792438	2.46821	1.33682	1.83762	1.57398	-0.63505	-0.817273	1.74683	-1.08401	-0.878133	-1.19381	-1.25676	-0.575616	2.48859	-0.778704	0.487062	-2.78024	0.0114699	WT_35_CAS_35;WT_35_WT_27;WT_35_CAS_27	A0A1S4CPD1;A0A1S4CR05	FSGLRFDGLLTSGSASPRASPTHTPTHFSTT	FDGLLTSGS(0.002)AS(0.996)PRAS(0.87)PT(0.109)HT(0.02)PT(0.004)HFSTTTPLDSTTPK	FDGLLT(-71.52)S(-49.82)GS(-27.03)AS(27.03)PRAS(9.09)PT(-9.09)HT(-16.54)PT(-23.87)HFS(-50.13)T(-56.3)T(-62.38)T(-68.35)PLDS(-80)T(-79.48)T(-78.97)PK
5022	A0A1S3ZMV4	Phospholipid-transporting ATPase	AT5G44240.2	0	83.5063	ALA2 | aminophospholipid ATPase 2	S	851	11	TSVYEPLLSDSPSATR	3	0.903496	2.61e-09	128.9	107.5	51.348	0.040859	-0.63003	-0.803697	-1.1378	-0.908014	0.169027	-0.0157438	0.0928625	-0.169005	-0.700173	-1.0337	-1.47696	-1.09484	0.0813685	-0.797568	0.269997	-0.0325089	0.889171	0.956741	-0.206533	-0.138963	0.0144071	CAS_35_CAS_27;WT_35_CAS_27;CAS_35_WT_27;WT_35_WT_27	A0A1S3ZMV4;A0A1S4DFA0	QPKNRTSVYEPLLSDSPSATRRSFGPGASFD	TSVYEPLLS(0.032)DS(0.903)PS(0.032)AT(0.032)R	T(-43.26)S(-43.26)VY(-41.43)EPLLS(-14.49)DS(14.49)PS(-14.49)AT(-14.49)R
666	A0A1S3X5Y2	probable serine/threonine-protein kinase At4g35230 isoform X1	AT5G46570.1	0	80.7302	BSK2 | BR-signaling kinase 2	S	21	12	TANVQSPDKEPSQPDSK	3	0.951777	0.000128496	71.535	45.99	66.874	1.6455	0.77002	0.0561912	-0.0264114	-0.370077	-0.582846	-1.33001	-1.29777	-1.36289	-0.997598	0.254971	-0.0222986	-1.26753	0.363601	0.707691	0.361948	0.346899	-1.25081	0.953149	-0.615545	1.58842	0.0201633	WT_27_WT_35;CAS_35_WT_35	A0A1S3X5Y2	SKFKTANVQSPDKEPSQPDSKTDLANGDQVD	TANVQS(0.027)PDKEPS(0.952)QPDS(0.022)K	T(-57.46)ANVQS(-15.53)PDKEPS(15.53)QPDS(-16.45)K
4656	A0A1S3ZFN6	sister chromatid cohesion protein PDS5 homolog B	AT5G47690.3	0	52.3694	binding	S	1122	8	KEVKDDPSPPEVR	3	1	4.08e-11	129.71	99.375	100.77	2.0823	-0.79792	-0.735485	-0.340991	-1.32892	0.0684422	-0.030982	-0.0086496	0.0983963	-0.648563	-0.797402	-1.17238	-1.18886	-0.890637	-1.02021	-0.426812	-1.268	0.832631	0.0503839	-0.150972	-0.933219	0.020603	WT_35_CAS_27;WT_35_CAS_35;WT_35_WT_27	A0A1S3ZFN6;A0A1S3XAS4;A0A1S3XAR5	LKARSKMRKEVKDDPSPPEVRTEHDLDILKV	KEVKDDPS(1)PPEVR	KEVKDDPS(100.77)PPEVR
4658	A0A1S3ZFN6	sister chromatid cohesion protein PDS5 homolog B	AT5G47690.3	0	52.3694	binding	S	1091	12	SEITEDEAMKDSETEGNEVPLGK	3	0.977368	3.44e-177	261.6	232.55	261.6	-0.3196	0.92911	0.519426	0.258051	0.307419	1.62234	0.100691	0.626841	0.325172	-0.634118	-1.16873	-0.135085	-1.06731	0.175904	-0.534322	0.200616	-1.13657	0.165258	0.427719	-1.25481	-0.992352	0.0354065	WT_27_CAS_27;WT_35_CAS_27	A0A1S3ZFN6;A0A1S3XAS4;A0A1S3XAR5	GTLKSEITEDEAMKDSETEGNEVPLGKIMER	SEITEDEAMKDS(0.977)ET(0.023)EGNEVPLGK	S(-220.68)EIT(-157.46)EDEAMKDS(16.35)ET(-16.35)EGNEVPLGK
10207	Q8LRN5	NADPH oxidase	AT5G47910.1	0	68.2062	RBOHD, ATRBOHD | respiratory burst oxidase homologue D	S	780	22	AMDEEENSLEDGHNNNMAPNSSPNIAK	3	0.921223	5.12e-78	200.85	185.57	196.06	-2.4566	0.332171	0.913552	0.850249	0.95245	0.555902	-1.24269	-1.16645	0.161098	0.66036	1.28708	1.27289	0.990014	-0.942928	-0.677559	-1.18565	0.826273	-1.18514	-1.54755	0.29048	-0.0719323	0.0396818	CAS_27_CAS_35;CAS_27_WT_35	Q8LRN5;Q8RVJ9	NSLEDGHNNNMAPNSSPNIAKNKGNKSGSAS	AMDEEENSLEDGHNNNMAPNS(0.079)S(0.921)PNIAK	AMDEEENS(-97.91)LEDGHNNNMAPNS(-10.68)S(10.68)PNIAK
1360	A0A1S3XHJ8	heat shock protein 82-like	AT5G52640.1	0	90.922	HSP81-1, ATHS83, HSP81.1, HSP83, ATHSP90.1, AtHsp90-1, HSP90.1 | heat shock protein 90.1	S	531	5	LDDDSEEEKK	2	1	3.45e-12	138.42	91.961	89.805	-3.5213	-0.44659	-0.765088	-1.02207	-0.839785	-1.11436	-1.11674	-0.641151	0.024694	-0.983505	-1.0734	-1.48269	-1.05599	0.541054	0.201079	-0.513358	0.301965	0.0564965	1.28158	-0.38051	0.844573	0.02641	CAS_35_CAS_27;CAS_35_WT_27;CAS_35_WT_35	A0A1S3XHJ8;A0A1S4BFV5;P36182	KLVSATKEGLKLDDDSEEEKKKKEEKKKSFE	LDDDS(1)EEEKK	LDDDS(89.8)EEEKK
5128	A0A1S3ZPQ7	rab3 GTPase-activating protein catalytic subunit-like	AT5G55060.1	0	55.3681	unknown protein	S	634	4	DKLSPQGQK	2	1	1.7e-05	116.77	81.958	51.445	-1.7395	-1.39568	-0.298831	-1.34749	-0.895226	-0.236937	0.556783	-0.254044	0.684917	-0.709535	-0.830272	-0.152929	0.564964	0.66915	0.707691	0.576214	0.765765	1.17199	0.961648	0.702364	0.492025	0.0187104	WT_35_WT_27;CAS_35_WT_27	A0A1S3ZPQ7;A0A1S3Z192	RFKRLSLIFGNKDKLSPQGQKNQEESPLRQP	DKLS(1)PQGQK	DKLS(51.45)PQGQK
1300	A0A1S3XGK4	heat shock cognate protein 80-like	AT5G56000.1	0	91.8571	Hsp81.4, AtHsp90.4 | HEAT SHOCK PROTEIN 81.4	S	593	7	AQALRDSSMAGYMSSK	2	0.969513	9.68e-39	176.21	138.44	176.21	-0.17067	-0.651607	-0.411828	-1.01789	-0.687156	0.427594	-0.0975078	0.000865665	-0.162212	-0.636171	-0.938386	-1.36449	-0.635159	-0.83427	-0.70477	-0.337472	-0.393751	0.734306	0.325985	-0.20143	-0.60975	0.0270367	WT_35_CAS_27;WT_35_WT_27;WT_35_CAS_35	A0A1S3XGK4;A0A1S4BZY8;Q14TB1;E9NZ46;Q6R0J1	TANMERIMKAQALRDSSMAGYMSSKKTMEIN	AQALRDS(0.97)S(0.03)MAGYMSSK	AQALRDS(15.02)S(-15.02)MAGY(-100.39)MS(-113.86)S(-127.03)K
10336	A0A0D4D8G6	Auxin efflux carrier component	AT5G57090.1	0	70.1835	EIR1, WAV6, ATPIN2, PIN2, AGR, AGR1 | Auxin efflux carrier family protein	T	229	9	SHLQSNNMTPR	3	0.877981	0.00732309	52.693	36.49	40.025	-0.46013	-0.306105	-0.66304	-1.16479	-1.48789	-1.10261	-1.10408	-1.23092	-1.55092	1.05109	0.665043	0.18722	0.221261	-1.00319	-0.572229	-0.156558	-1.09584	-0.341676	-1.23811	1.43661	0.54018	0.0106857	CAS_27_WT_35;CAS_27_WT_27;CAS_27_CAS_35	A0A0D4D8G6;A0A1S4CBJ1	IISSYNKSHLQSNNMTPRASNLTGVEIYSVQ	S(0.001)HLQS(0.121)NNMT(0.878)PR	S(-31.3)HLQS(-8.59)NNMT(8.59)PR
7304	A0A1S4B661	eukaryotic translation initiation factor-like isoform X1	AT5G57870.2	0	60.9453	eIFiso4G1 | MIF4G domain-containing protein / MA3 domain-containing protein	S	535	3	SPSLNTR	2	0.958465	0.0096925	40.352	7.0891	40.352	-0.35011	-0.452995	-1.02695	0.206815	-0.890338	-1.10533	-1.16779	-1.18498	-1.38501	0.66036	-0.364781	0.0818352	0.787512	-0.0570924	0.707691	0.0188669	0.135222	-0.669911	-0.0900596	0.832098	1.41195	0.014958	CAS_35_WT_35;CAS_27_WT_35	A0A1S4B661;A0A1S4B5Z2	SMPRAVQPPLIGKSPSLNTRQLPQGSGGVIS	S(0.003)PS(0.958)LNT(0.038)R	S(-24.91)PS(13.97)LNT(-13.97)R
5705	A0A1S4A3G0	phototropin-2-like	AT5G58140.1	0	69.5833	PHOT2, NPL1 | phototropin 2	S	107	7	TDVGEGSFHAISR	2	1	6.36e-53	191.63	133.53	191.63	0.076617	-0.573032	-0.0282569	0.570143	0.0645954	0.81756	-0.0756514	0.802828	0.69519	-0.826929	-0.905305	-0.267525	-1.20973	-0.370632	0.707691	0.502434	-0.0973451	0.551619	0.98791	-0.810735	-0.374445	0.0345132	CAS_35_CAS_27;WT_35_CAS_27	A0A1S4A3G0;A0A1S3XEW2	AAEWGLTVRTDVGEGSFHAISRSGENSFADG	TDVGEGS(1)FHAISR	T(-130.46)DVGEGS(68.85)FHAIS(-68.85)R
5383	A0A1S3ZWJ7	uncharacterized protein LOC107791209	AT5G59390.1	0	80	XH/XS domain-containing protein	S	76	3	SLSPSPQKEEGPR	2	0.900744	0.0100761	51.211	20.773	51.211	0.013284	-0.285249	-0.735662	-1.05837	-0.80052	-1.16455	-0.38011	-1.2309	-1.38813	-0.564474	-0.151656	-1.09079	-1.34011	0.295905	0.707691	-0.318151	-0.104471	-0.320972	0.932	-0.0668059	1.18617	0.0490023	CAS_35_WT_35	A0A1S3ZWJ7	HSGGMEQFSRRPRSLSPSPQKEEGPRRVSWR	S(0.102)LS(0.901)PS(0.998)PQKEEGPR	S(-9.57)LS(9.57)PS(25.83)PQKEEGPR
104	A0A1S4A7C8	Autophagy-related protein 3	AT5G61500.1	0	87.2611	ATATG3, ATG3 | autophagy 3 (APG3)	S	120	4	ESKSDEDDNLPSMETLEISK	2	0.868775	6.51e-23	152.71	112.64	152.71	1.8909	-0.393166	-0.792127	-1.24562	-0.369129	0.703361	0.17716	0.243693	-0.0274711	-1.08698	-0.899153	-0.847545	-0.855755	-0.0177532	-0.757869	-1.13174	-0.161188	0.974196	0.405221	-0.222347	-0.791322	0.0255966	WT_35_CAS_27;WT_35_WT_27;WT_35_CAS_35	A0A1S4A7C8;A0A0K0XR60	NDGWLATHGKPKESKSDEDDNLPSMETLEIS	ES(0.131)KS(0.869)DEDDNLPSMETLEISK	ES(-8.21)KS(8.21)DEDDNLPS(-81.16)MET(-104.05)LEIS(-133.64)K
9005	A0A1S4CUM8	protein BONZAI 1-like isoform X2	AT5G61910.4	0	70.4663	DCD (Development and Cell Death) domain protein	S	28	8	NQNDPAYSPNEAVDAFLK	2	0.999991	1.22e-31	171.56	147.27	171.56	-0.71171	-0.441607	-0.980369	-1.05293	-1.04139	0.0200142	-0.380318	-0.683807	-0.459611	-0.715159	-0.365939	-0.532064	-1.07348	0.123529	0.707691	0.00658361	0.00859661	0.503143	0.883261	0.207413	0.58753	0.0194947	CAS_35_WT_27;CAS_35_CAS_27	A0A1S4CUM8;A0A1S4CN62;A0A1S4CUM1	SAVGGTGKNQNDPAYSPNEAVDAFLKSRGYQ	NQNDPAYS(1)PNEAVDAFLK	NQNDPAY(-50.69)S(50.69)PNEAVDAFLK
2176	A0A1S3XZS4	protein MEI2-like 4	AT5G61960.1	0	100	AML1, ML1 | MEI2-like protein 1	S	103	4	ASHSLPR	2	0.99941	0.00190728	101.65	67.247	56.258	-0.85281	0.92911	0.392253	0.924104	0.793669	-1.27998	-1.10821	0.209254	-1.23664	-0.99302	-0.862456	0.635366	0.446265	-0.882859	-0.582757	-1.01197	-0.141156	-1.61368	-0.461225	-0.953245	0.199208	0.0394697	WT_27_WT_35;WT_27_CAS_35	A0A1S3XZS4;A0A1S4BVW6;A0A1S4BVS3	SIIEKHAFGVERASHSLPRALDHNLGVRSIL;SIIEKQTFGVERASHSLPRALDHNLDVRSIL	AS(0.001)HS(0.999)LPR	AS(-32.29)HS(32.29)LPR
12019	A0A1S4CGX1	DEAD-box ATP-dependent RNA helicase 7-like	AT5G62190.1	0	68.0297	PRH75 | DEAD box RNA helicase (PRH75)	T	34	10	TPADTHDLETPTDKK	3	0.964718	0.000171732	72.583	48.592	72.583	-0.12307	-0.254216	-0.790529	1.47161	0.956499	-1.09579	-1.25765	-1.34539	-1.28414	1.42832	1.06609	1.10808	0.734733	-0.981757	-1.10357	-0.910065	-1.19422	-1.59158	-2.13171	0.738466	0.198341	0.0107027	WT_27_WT_35;CAS_27_WT_35;WT_27_CAS_35;CAS_27_CAS_35	A0A1S4CGX1	MKKTPKTPADTHDLETPTDKKSKEKKSKKTK	TPADT(0.01)HDLET(0.965)PT(0.026)DKK	T(-62.39)PADT(-20.06)HDLET(15.73)PT(-15.73)DKK
11520	A0A1S4AGR0	Plasma membrane ATPase	AT5G62670.1	0	92.0335	AHA11, HA11 | H(+)-ATPase 11	T	956	12	GLDIETIQQAYTV	2	1	1.41e-06	119.39	97.923	119.39	0.98006	-0.60807	-0.789482	-1.10213	-0.831301	-0.932359	-0.386611	-1.00865	-0.989889	-1.1072	-0.874948	-0.622554	-1.0527	0.233811	0.707691	-0.337812	-0.113205	0.0033685	1.03697	-0.0816037	0.951999	0.0181302	CAS_35_CAS_27;CAS_35_WT_27;CAS_35_WT_35	A0A1S4AGR0;A0A1S4D275	VKLKGLDIETIQQAYTV______________	GLDIETIQQAYT(1)V	GLDIET(-76.54)IQQAY(-87.96)T(76.54)V
8569	A0A1S4CBL3	probable sphingolipid transporter spinster homolog 2	AT5G64500.1	0	69.9793	Major facilitator superfamily protein	S	511	10	YNEENEHQVSIADR	3	1	1.15e-22	160.47	120.41	147.92	-0.16475	-0.421845	-0.0672027	-1.00343	-0.0145638	0.903705	1.01664	0.997537	0.777963	-0.926439	-0.995045	-1.25799	-0.232691	0.711302	-0.548303	1.1138	0.352654	1.30072	1.26041	-0.47628	-0.516598	0.0141091	CAS_35_CAS_27;WT_35_CAS_27;WT_35_WT_27	A0A1S4CBL3;A0A1S4CI48	LHSVDRYNEENEHQVSIADRSNTIPLLEEKS	YNEENEHQVS(1)IADR	Y(-136.86)NEENEHQVS(136.86)IADR
6154	A0A1S4ACL8	protein CROWDED NUCLEI 4-like	AT5G65770.1	0	52.237	LINC4 | little nuclei4	S	908	14	KVTEGSQETLSEESGQK	3	0.958934	0.000318227	64.522	49.593	64.522	0.84998	-0.692034	-0.247997	-1.25695	-0.839276	-1.26368	-1.13785	-1.24302	-1.23857	0.431997	0.546349	0.432302	-0.288197	-0.908509	-0.619934	-1.06379	-0.117922	-0.461717	-0.958151	1.03968	0.543242	0.012	CAS_27_WT_35;CAS_27_WT_27;CAS_27_CAS_35	A0A1S4ACL8	VKKVTEGSQETLSEESGQKVGNNDSLESDRN	KVTEGSQETLS(0.041)EES(0.959)GQK	KVT(-62.78)EGS(-60.71)QET(-39.44)LS(-13.69)EES(13.69)GQK
3148	A0A1S3YK00	ribosome biogenesis protein BMS1 homolog	AT1G06720.1	3.4933e-179	72.0874	P-loop containing nucleoside triphosphate hydrolases superfamily protein	S	622	7	GTENDDSDTEFFVPK	2	0.996917	6.91e-186	278.89	261.15	278.89	0.022965	0.429104	0.48856	0.297387	0.392113	3.1568	0.420406	0.547639	0.48933	-0.572405	-1.02352	-1.11189	-0.486603	-0.254822	-0.47191	-0.0963963	-1.37105	0.751753	0.250059	-1.2004	-1.70209	0.0352648	WT_35_CAS_27;WT_35_CAS_35	A0A1S3YK00	ITKAGLQQRGTENDDSDTEFFVPKGEGTKKP	GTENDDS(0.997)DT(0.003)EFFVPK	GT(-114.19)ENDDS(25.1)DT(-25.1)EFFVPK
7644	A0A1S4BH11	protein ALWAYS EARLY 3-like	AT3G05380.4	8.2376e-179	100	ALY2 | DIRP	S	503	13	KTEGHVNNNVAGSEEAEAK	3	1	2.74e-05	79.69	64.767	79.69	0.030941	-0.639379	-0.682975	-1.23355	-0.963669	1.04739	0.732521	0.405839	0.71275	-0.891056	-0.815133	0.358293	-1.48418	-0.126205	-0.908358	-1.16525	0.406513	1.60452	0.259693	0.171875	-1.17295	0.0295418	WT_35_WT_27;WT_35_CAS_27	A0A1S4BH11	KARKTEGHVNNNVAGSEEAEAKEASKKSTYK	KTEGHVNNNVAGS(1)EEAEAK	KT(-71.06)EGHVNNNVAGS(71.06)EEAEAK
960	A0A1S3XBA1	flowering time control protein FPA-like isoform X2	AT2G43410.3	9.3537e-179	100	FPA | RNA binding	S	346	3	DTSPHTVIGGPNWK	3	0.98852	3.08e-09	133.94	107.6	89.43	-1.1418	0.268362	0.861114	0.870084	0.95729	0.642277	-1.40417	-1.213	-1.25255	-0.0657398	0.688483	0.785106	0.882202	0.747631	0.707691	1.03998	0.80542	-1.54607	0.252668	-0.1667	1.63204	0.0240727	CAS_27_WT_35;WT_27_WT_35;CAS_35_WT_35	A0A1S3XBA1;A0A1S3XB73;A0A1S3ZMX0;A0A1S3ZN24	PEFTDSPVLRKLRDTSPHTVIGGPNWKQSSP	DT(0.005)S(0.989)PHT(0.006)VIGGPNWK	DT(-22.86)S(21.91)PHT(-21.91)VIGGPNWK
2209	A0A1S3Y076	proteinaceous RNase P 2-like	AT2G16650.1	3.0979e-178	55.8468	PRORP2 | proteinaceous RNase P 2	S	530	3	ERSPSPSHSSLQS	2	0.999999	8.08e-22	159	128.8	109	-0.55001	1.15954	1.5672	1.37816	1.05807	0.094934	0.662646	-0.47388	0.133955	0.66036	0.995467	0.890536	1.0306	0.702818	0.707691	0.0602002	-0.198564	-1.18633	-0.576204	-0.396501	0.213623	0.0192432	CAS_27_WT_35;WT_27_WT_35;WT_27_CAS_35	A0A1S3Y076	GLNTCSGLAGKRKERSPSPSHSSLQS_____	ERS(1)PS(0.998)PS(0.001)HSSLQS	ERS(62.93)PS(29.12)PS(-29.12)HS(-40.03)S(-34.21)LQS(-60.78)
2210	A0A1S3Y076	proteinaceous RNase P 2-like	AT2G16650.1	3.0979e-178	55.8468	PRORP2 | proteinaceous RNase P 2	S	532	5	ERSPSPSHSSLQS	2	0.999572	8.08e-22	159	128.8	159	0.20622	1.36409	1.66365	1.38887	1.11387	0.12163	0.607014	-0.383473	0.103509	1.24703	1.59736	0.914203	0.982668	0.627542	0.707691	0.20287	-0.198564	-1.27045	-0.850431	-0.197304	0.222714	0.0118763	CAS_27_WT_35;WT_27_WT_35;CAS_27_CAS_35;WT_27_CAS_35	A0A1S3Y076	NTCSGLAGKRKERSPSPSHSSLQS_______	ERS(1)PS(1)PSHSSLQS	ERS(60.41)PS(33.79)PS(-33.79)HS(-56.5)S(-51.27)LQS(-116.69)
3992	A0A1S3Z371	uncharacterized protein LOC107782443	AT3G54360.1	3.6144e-175	63.4568	zinc ion binding	S	95	12	AKQESGESATVSPK	2	0.996349	1.21e-38	180.85	138.54	154.88	0.44369	-1.05348	-0.874372	-0.573558	-0.908881	-0.327947	0.676877	-0.283628	0.801656	0.66036	0.259314	-0.476252	0.455592	0.884428	0.707691	0.227792	1.0715	1.06931	0.498099	1.07733	0.506114	0.0179551	WT_35_WT_27;CAS_27_WT_27;CAS_35_WT_27	A0A1S3Z371;A0A1S3ZKF3;A0A1S3ZKQ5	QENKAKQESGESATVSPKCPFGYDSQAFKLG	AKQESGESAT(0.003)VS(0.996)PK	AKQES(-75.79)GES(-36.8)AT(-24.61)VS(24.61)PK
3994	A0A1S3Z371	uncharacterized protein LOC107782443	AT3G54360.1	3.6144e-175	63.4568	zinc ion binding	S	47	10	QESGESAIVSPK	2	0.998494	0.000471144	64.65	48.118	64.65	1.0255	-0.428978	-0.082618	-0.35494	-0.820769	-1.09389	0.175871	-1.22952	-1.32828	-0.768544	-0.0438048	-1.16093	-0.237105	0.780279	0.860502	0.404933	0.532648	-0.447127	1.19719	-0.130771	1.51354	0.0240717	CAS_35_WT_35;CAS_35_CAS_27;CAS_35_WT_27	A0A1S3Z371	QESKPKQESGESAIVSPKCPFGYGQETKPKE	QESGES(0.001)AIVS(0.998)PK	QES(-42.89)GES(-28.37)AIVS(28.37)PK
8810	A0A1S4CGU4	mitotic spindle checkpoint protein MAD1-like isoform X3	AT5G49880.1	2.4962e-174	61.0829	mitotic checkpoint family protein	S	71	9	SEFFDALSSAEK	2	0.838798	1.96e-23	150.22	125.93	42.809	-1.6389	-0.31371	-0.688828	-0.129869	0.149679	-0.124335	-0.0797588	-0.144018	-0.250605	-0.629355	-0.833453	-1.2138	-0.282442	-1.15421	-0.907682	-0.658751	-1.18486	0.0960029	-0.236615	-0.494081	-0.826698	0.0344886	WT_27_CAS_35;WT_35_CAS_35	A0A1S4CGU4;A0A1S4CGP4;A0A1S4CYX9;A0A1S4CGP7	QCRQMVKSEFFDALSSAEKQARDSQSKLETL	SEFFDALS(0.161)S(0.839)AEK	S(-42.81)EFFDALS(-7.16)S(7.16)AEK
3330	A0A1S3YPR6	Proteasome subunit beta type	AT3G27430.2	7.4211e-174	83.8235	PBB1 | N-terminal nucleophile aminohydrolases (Ntn hydrolases) superfamily protein	S	231	4	NHLSPNPR	2	1	0.000344971	109.29	90.485	90.906	1.9139	-0.50122	0.0204618	0.208367	-0.83511	-1.09939	-1.26296	0.0847373	-1.26585	0.66036	0.321972	0.548093	0.427049	0.355369	0.707691	0.218307	0.363925	-0.60899	-0.0780455	0.766244	1.29719	0.0184242	CAS_35_WT_35;CAS_27_WT_35	A0A1S3YPR6	CVITKGNTEYLRNHLSPNPRTYPQKGYSFPK	NHLS(1)PNPR	NHLS(90.91)PNPR
1504	A0A1S3XKR7	UPF0613 protein PB24D3.06c isoform X1	AT5G19050.1	6.4308e-168	80.2469	alpha/beta-Hydrolases superfamily protein	S	45	11	NPAAAAGGADSVSGAGPITGK	2	0.995159	1.1e-132	248.46	214.62	194.92	-0.47179	-0.403423	-0.896198	-1.01899	-1.06105	1.04454	-0.440766	-0.531261	-0.110569	-0.742563	-1.30763	-0.858333	-1.08609	-0.133398	0.707691	0.427324	-0.250971	0.835401	1.18631	-0.153737	0.197176	0.0354859	CAS_35_CAS_27;CAS_35_WT_27	A0A1S3XKR7	KMSNKNPAAAAGGADSVSGAGPITGKKQFRG	NPAAAAGGADS(0.995)VS(0.005)GAGPITGK	NPAAAAGGADS(23.13)VS(-23.13)GAGPIT(-55.94)GK
193	A0A1S3WXU9	uncharacterized protein LOC107759132	AT2G23520.1	2.3698e-166	54.1812	Pyridoxal phosphate (PLP)-dependent transferases superfamily protein	S	693	3	RVSFSMEDNR	2	0.998505	2.29e-07	113.07	73.024	113.07	0.21838	-0.399066	-0.229186	-1.01212	-0.804517	0.358738	-0.184115	0.271507	0.0124586	-0.691604	-0.873873	-1.18525	-1.2356	-0.840764	-0.99617	-0.917105	-1.32079	0.72587	-0.0221237	-0.38536	-1.13335	0.0112471	WT_35_CAS_35;WT_35_CAS_27;WT_35_WT_27	A0A1S3WXU9;A0A1S4A5J3	GIEDADQPGSRGRRVSFSMEDNRKPRLSHTL;GIEDADQPGSRGRRVSFSMEDNRKPRQSHTL	RVS(0.999)FS(0.001)MEDNR	RVS(28.25)FS(-28.25)MEDNR
5295	A0A1S3ZUH7	condensin complex subunit 2-like isoform X1	AT2G32590.1	2.1963e-165	59.5057	LOCATED IN: chloroplast	S	6	5	AETLSPNTK	2	0.968464	0.000818148	67.726	15.447	57.348	-1.1062	0.192079	1.13617	0.555118	0.494666	-1.13091	-1.16352	-1.37102	0.344761	-0.209304	0.548928	0.118636	0.463541	0.12848	-0.927393	0.0506162	-1.1343	-1.42468	-0.701099	-0.364057	0.359526	0.0493857	WT_27_WT_35	A0A1S3ZUH7;A0A1S4AL55;A0A1S3ZUJ8	__________MAETLSPNTKQKGPFSPTKFV	AET(0.001)LS(0.968)PNT(0.031)K	AET(-29.87)LS(15.01)PNT(-15.01)K
5297	A0A1S3ZUH7	condensin complex subunit 2-like isoform X1	AT2G32590.1	2.1963e-165	59.5057	LOCATED IN: chloroplast	S	415	11	VSEEPCKEDGSPVR	2	0.992084	0.0171067	41.644	21.548	41.644	-1.8773	0.92911	0.0269539	-0.0454468	-0.30478	-1.16789	-1.12103	-1.23512	-1.36371	-0.633731	0.0810495	-1.12308	-1.20957	-0.964777	-0.485263	-1.28328	-0.19365	-1.3734	-0.0104104	-0.872792	0.490194	0.0406387	WT_27_WT_35	A0A1S3ZUH7	YRKVKVSEEPCKEDGSPVRTKKTKSRKTEPE	VS(0.008)EEPCKEDGS(0.992)PVR	VS(-20.98)EEPCKEDGS(20.98)PVR
5783	A0A1S4A5E4	cyclin-T1-4-like	AT4G19600.1	9.6239e-165	78.9655	CYCT1	S	310	13	ASAANEEHAANNSNSLGGAANSNAGTSNR	3	0.975807	1.81e-38	144.43	121.85	144.43	-1.1499	-0.27297	-0.754925	-1.15851	-0.955809	-1.29197	-1.11826	-1.22534	-1.23943	0.66036	0.731533	0.798056	0.544172	1.05036	0.325103	0.860403	0.613823	-0.433198	0.0288931	1.46908	1.93117	0.014	CAS_27_WT_35;CAS_35_WT_35;CAS_27_WT_27;CAS_35_WT_27	A0A1S4A5E4	AGKASAANEEHAANNSNSLGGAANSNAGTSN	AS(0.006)AANEEHAANNS(0.976)NS(0.019)LGGAANSNAGTSNR	AS(-22.35)AANEEHAANNS(17.22)NS(-17.22)LGGAANS(-100.7)NAGT(-123.14)S(-126.74)NR
6274	A0A1S4D191	ubiquitin domain-containing protein DSK2b-like isoform X3	AT2G17200.1	4.3329e-163	56.4516	DSK2 | ubiquitin family protein	S	250	8	AMSNIESSPEGFNMLR	2	0.898882	3.87e-64	195.6	155.01	105.14	-0.17183	0.92911	0.475686	-0.0297267	0.41748	-0.00322796	-0.341624	-0.210027	-0.321037	-0.986701	-1.03732	-0.555927	-0.195634	-1.27469	-0.530436	-1.49969	-1.08024	-0.667116	-0.402368	-1.14203	-0.877285	0.01135	WT_35_CAS_35;WT_27_CAS_35;WT_27_CAS_27	A0A1S4D191;A0A1S4D0Z2;A0A1S4D120;A0A1S4AGT5;A0A1S4AGQ3;A0A1S4AGM9;A0A1S4A608;A0A1S4A624;A0A1S4A5X4;A0A1S4DMW4;A0A1S3X3K4	EMMRNTDRAMSNIESSPEGFNMLRRMYENVQ	AMSNIES(0.101)S(0.899)PEGFNMLR	AMS(-60.68)NIES(-9.49)S(9.49)PEGFNMLR
1004	A0A1S3XBT0	zinc finger BED domain-containing protein DAYSLEEPER-like	AT3G42170.1	7.3176e-160	63.1148	BED zinc finger	S	170	11	NQQNDQLTPYSAPSK	2	0.985454	5.01e-10	136.48	113.34	136.39	0.63525	0.92911	0.363048	-0.00766677	-0.0940515	-0.1975	-1.14071	-1.16563	-1.22609	-1.03752	-0.971578	-0.162643	-1.1506	-0.86626	-0.654126	-1.06838	-1.08533	-1.23009	-0.0879399	-1.1282	0.0139564	0.024	WT_27_WT_35;WT_27_CAS_35;WT_27_CAS_27	A0A1S3XBT0;A0A1S3YMP6	PVVLRNQQNDQLTPYSAPSKMSGYGGSNGTP	NQQNDQLTPYS(0.985)APS(0.015)K	NQQNDQLT(-61.54)PY(-47.13)S(18.31)APS(-18.31)K
4719	P93843	DNA binding protein ACBF	AT3G19130.1	2.861e-158	70.0658	ATRBP47B, RBP47B | RNA-binding protein 47B	S	72	4	MQQSPTQIQSSSEDNK	2	0.999884	1.39e-110	230.93	173.5	197.15	-1.6473	2.14642	2.23559	2.09034	2.02346	-0.10862	1.09181	1.36907	1.39689	2.02018	1.94054	1.78505	1.71422	-1.12501	-0.532841	0.98192	-1.21643	-1.18666	-2.33809	-0.258956	-1.41038	0.0103571	WT_35_CAS_35;CAS_27_CAS_35;WT_27_CAS_35	P93843;A0A1S3ZHE5;O48955	TCLQQHQQQQQKMQQSPTQIQSSSEDNKTIW	MQQS(1)PTQIQSSSEDNK	MQQS(39.35)PT(-39.35)QIQS(-119.08)S(-126.62)S(-134.02)EDNK
2892	A0A1S3YD61	RNA-binding KH domain-containing protein PEPPER-like	AT4G26000.1	3.9723e-152	59.2208	PEP | RNA-binding KH domain-containing protein	S	268	18	SYNTPATQTQEREPEPWSER	3	0.945903	2.02e-05	76.186	63.384	76.186	0.21556	-0.467757	-0.803916	-0.791781	-0.917941	-1.19883	-1.21059	-1.21406	-0.860412	0.244396	-0.30027	-0.421422	-0.441	-0.797887	-0.471822	-1.13856	-1.08755	-0.375624	-0.644381	0.515775	0.247018	0.0274353	CAS_27_WT_35;CAS_27_CAS_35	A0A1S3YD61;A0A1S4DNQ2	NTPATQTQEREPEPWSERTMLNTSRPGLGMD	SYNTPAT(0.027)QT(0.027)QEREPEPWS(0.946)ER	S(-73.46)Y(-74.95)NT(-44.71)PAT(-15.44)QT(-15.44)QEREPEPWS(15.44)ER
8993	A0A1S4CMV0	zinc finger CCCH domain-containing protein 1-like	AT1G01350.1	1.0275e-151	72.2045	Zinc finger (CCCH-type/C3HC4-type RING finger) family protein	S	55	10	KRPTVVEGESDDAEGESSVIYTK	3	0.999999	2.33e-177	266.69	249.47	266.69	0.26664	-0.279041	-0.642333	-0.0794737	-0.0760033	0.47402	-0.0868072	0.0657303	-0.184734	0.66036	0.120282	0.419089	0.0722684	-0.829965	-0.860857	-1.19478	0.0637705	0.336265	-1.02346	0.587213	-0.772509	0.0441995	WT_35_CAS_35;CAS_27_CAS_35	A0A1S4CMV0	KGKNIRKRPTVVEGESDDAEGESSVIYTKKK	KRPTVVEGES(1)DDAEGESSVIYTK	KRPT(-61.37)VVEGES(61.37)DDAEGES(-141.89)S(-164.12)VIY(-227.96)T(-228)K
606	A0A1S3X5R2	zinc finger CCCH domain-containing protein 18-like isoform X4	AT5G47430.1	5.6325e-147	100	DWNN domain, a CCHC-type zinc finger	S	318	3	IPSPSQSAASR	2	0.999763	6.67e-05	94.191	47.348	94.191	-0.29029	1.31709	1.78295	1.37908	1.36764	-0.66365	1.18025	-1.20752	-1.29838	0.958948	1.17898	1.088	0.757001	-0.915926	-0.640783	0.920822	-1.26342	-1.95901	-1.47056	-0.465954	0.0224987	0.0254435	WT_27_WT_35;WT_27_CAS_35	A0A1S3X5R2;A0A1S3X5E8;A0A1S3X5L3;A0A1S3X5U0;A0A1S4CV99	VQDMESARNLPPKIPSPSQSAASRGELLPPP	IPS(1)PSQSAASR	IPS(36.39)PS(-36.39)QS(-51.38)AAS(-63.46)R
608	A0A1S3X5R2	zinc finger CCCH domain-containing protein 18-like isoform X4	AT5G47430.1	5.6325e-147	100	DWNN domain, a CCHC-type zinc finger	S	597	6	RPERPSPDLDHHR	4	1	1.33e-52	187.78	156.69	187.78	0.0080057	-0.451136	-0.66208	-1.00617	-1.05321	0.363364	1.11551	0.904797	1.02739	0.66036	0.828757	1.44169	0.28407	-0.859638	-2.32206	-0.917917	-1.23454	1.64591	-2.13726	1.59687	-2.1863	0.00514286	CAS_27_CAS_35;WT_35_CAS_35;CAS_27_WT_27;WT_35_WT_27	A0A1S3X5R2;A0A1S3X5E8;A0A1S3X5L3;A0A1S3X5U0;A0A1S4CVB3;A0A1S4CVA6	PPQSSSGRPRRPERPSPDLDHHRRPERPSPD	RPERPS(1)PDLDHHR	RPERPS(187.78)PDLDHHR
5968	A0A1S4A8E1	uncharacterized protein LOC107794876	AT1G61690.1	3.9421e-144	51.2821	phosphoinositide binding	S	846	3	EVSPSSGPKPLSGR	2	0.966959	0.00768187	48.741	30.877	48.741	2.9545	0.92911	0.0376088	-0.0177477	-0.319383	-1.19068	-1.1735	-0.511114	-0.684514	0.66036	-0.554051	-0.048648	-0.335613	-0.910107	-0.673549	-0.982508	-0.473267	-1.04735	-0.69037	-0.226885	0.130095	0.0444511	WT_27_WT_35;WT_27_CAS_35	A0A1S4A8E1	PNKVPNVSQVGQKEVSPSSGPKPLSGRDRFK	EVS(0.967)PS(0.024)S(0.009)GPKPLSGR	EVS(16.01)PS(-16.01)S(-20.44)GPKPLS(-42.01)GR
11037	A0A1S3YYN8	patellin-3-like	AT1G72160.1	6.1887e-143	61.5836	Sec14p-like phosphatidylinositol transfer family protein	T	45	15	EVSTPQPEPVPVPETPEK	2	0.999999	2.86e-08	88.319	67.311	88.319	-1.902	-0.220962	-0.0497577	-0.548959	-0.786341	-0.597981	-0.388699	-0.615888	-0.642222	-0.605827	-0.995329	-1.1009	-1.10258	-0.970619	-0.917785	-0.973667	-1.26162	-0.159693	-0.0797625	-0.549654	-0.469724	0.0418251	WT_27_CAS_35;WT_27_CAS_27	A0A1S3YYN8	KEVSTPQPEPVPVPETPEKSTAPAPEESTEA	EVSTPQPEPVPVPET(1)PEK	EVS(-67.05)T(-62.11)PQPEPVPVPET(62.11)PEK
9317	A0A1S4CXH8	Presenilin	AT2G29900.1	2.1866e-142	63.6782	PS2 | Presenilin-2	S	292	6	FSSIGSDENER	2	0.99997	7.36e-06	110.38	51.181	110.38	-1.6007	0.92911	0.600066	0.385724	0.630753	-1.71694	-1.12935	-0.650618	-1.28954	-0.93295	-0.827097	-1.21209	-1.23335	-0.88852	-0.523527	-1.11295	-1.15083	-1.83303	0.132413	-1.68778	0.277655	0.00342857	WT_27_WT_35;WT_27_CAS_27;WT_27_CAS_35	A0A1S4CXH8	SLESNSGLERFSSIGSDENERNAADVEDGQV	FSSIGS(1)DENER	FS(-74.86)S(-45.2)IGS(45.2)DENER
5318	A0A1S3ZUW8	V-type proton ATPase subunit a	AT2G28520.1	4.0182e-142	80.4511	VHA-A1 | vacuolar proton ATPase A1	S	134	22	FQGGTYGLLGTSEVDTYEEPDSAR	3	0.997682	0.00104052	42.659	34.164	42.659	0.29277	-0.667363	-0.811218	-1.02825	-0.843535	-1.17416	-1.10579	-1.35973	-1.29983	-1.25795	-1.09646	-1.16399	-1.2866	-0.91692	-0.404712	-0.702808	-0.736799	-0.397285	0.510939	-0.363656	0.544567	0.0193763	WT_27_WT_35;CAS_35_WT_35;WT_27_CAS_27;CAS_35_CAS_27	A0A1S3ZUW8;A0A1S4ADZ6	GLLGTSEVDTYEEPDSARQHHHEEFNFSEVF	FQGGTYGLLGTSEVDT(0.001)Y(0.001)EEPDS(0.998)AR	FQGGT(-39.67)Y(-39.73)GLLGT(-39.67)S(-39.46)EVDT(-30.34)Y(-30.17)EEPDS(30.17)AR
8294	A0A1S4C1T8	uncharacterized protein LOC107814255 isoform X2	AT3G13460.4	3.9814e-139	56.8475	ECT2 | evolutionarily conserved C-terminal region 2	S	605	1	SEDGELKPSEEIR	2	0.999992	2.28e-77	198.02	173.37	61.375	1.5126	-0.591964	-0.836729	0.758363	-0.871049	0.77566	0.224105	0.551407	0.205638	-0.912637	-0.266295	-1.29108	-0.311372	-0.832892	-0.540737	-1.04652	-1.15738	0.824547	-0.199034	-0.310002	-1.33358	0.0442199	WT_35_CAS_35;WT_35_CAS_27	A0A1S4C1T8;A0A1S4C206	SKIPASSGGSTGLPRSEDGELKPSEEIRSTT	S(1)EDGELKPSEEIR	S(51.14)EDGELKPS(-51.14)EEIR
5811	A0A1S4A5Y6	protein disulfide-isomerase 5-2-like	AT1G35620.1	7.6804e-139	60.5797	ATPDIL5-2, ATPDI8, PDI8, PDIL5-2 | PDI-like 5-2	S	368	12	DQVDHPSSSAASPSEAR	3	0.973245	0.000814213	59.862	36.382	52.853	0.39713	-0.410878	-0.760772	-1.02018	-0.917681	-1.11287	-1.16964	-1.26038	-1.43351	-0.11621	0.688415	0.817371	0.432155	0.699732	0.707691	0.529475	0.323952	-0.466722	0.10978	1.23281	1.80931	0.0056	CAS_27_WT_35;CAS_35_WT_35;CAS_27_WT_27;CAS_35_WT_27	A0A1S4A5Y6	EPSRDQVDHPSSSAASPSEAREALRSGDKED	DQVDHPS(0.004)S(0.004)S(0.003)AAS(0.973)PS(0.017)EAR	DQVDHPS(-24.44)S(-24.44)S(-24.91)AAS(17.68)PS(-17.68)EAR
6219	A0A1S4AEI2	KH domain-containing protein At3g08620-like isoform X1	AT2G38610.2	1.5324e-138	71.134	RNA-binding KH domain-containing protein	S	12	4	LNFSPAR	2	1	0.00296646	85.676	24.765	41.448	-0.55785	-0.481958	-0.975211	-1.09139	-0.919328	-0.0641486	0.970453	0.91574	1.03941	-0.644693	-0.813966	-1.07683	-1.07817	-0.928924	0.954236	-1.07279	-1.25979	1.58233	0.326599	-0.0364458	-1.29218	0.0311719	WT_35_CAS_27;WT_35_WT_27;WT_35_CAS_35	A0A1S4AEI2;A0A1S4B767	____MSNLYNQKLNFSPARAISPHIRTNLDV;____MSNLYNQKLNFSPARAVSPHIRSNLDV	LNFS(1)PAR	LNFS(41.45)PAR
3213	A0A1S4C1U8	ADP-glucose phosphorylase-like	AT5G18200.1	4.0454e-138	62.3494	UTP:galactose-1-phosphate uridylyltransferases	S	10	9	AEAEAPNRSPEIR	2	1	7.09e-11	136.33	102.15	50.145	1.4969	1.29737	1.65248	1.24458	1.08592	0.995273	0.950047	1.30971	0.704009	0.148303	0.407546	0.654099	0.165614	-0.804557	-0.808503	-1.20657	-1.16124	-0.330332	-1.33911	-0.9762	-1.98498	0.028	CAS_27_CAS_35;WT_35_CAS_35;WT_27_CAS_35;WT_35_CAS_27;WT_27_CAS_27	A0A1S4C1U8;A0A1S3YM79	______MAEAEAPNRSPEIRKDRIHNRWVLF	AEAEAPNRS(1)PEIR	AEAEAPNRS(50.15)PEIR
4570	A0A1S4AH68	luc7-like protein 3	AT5G51410.1	7.5623e-138	82.906	LUC7 N_terminus domain-containing protein	S	75	8	LKESFENSPR	2	1	2.01e-59	214.42	166.13	214.42	-0.92439	0.92911	0.564018	0.782713	0.875078	0.0891625	1.56162	1.8029	1.5328	-1.02724	0.0615886	0.753164	-1.18992	1.08241	0.707691	1.38346	1.38476	0.45889	1.49018	-1.13833	-0.10704	0.0436286	CAS_35_CAS_27;WT_35_CAS_27	A0A1S4AH68;A0A1S3ZDR7	CTKIHDAKLKESFENSPRHDSYVPKFEAELA	LKESFENS(1)PR	LKES(-97.28)FENS(97.28)PR
1943	A0A1S4A262	uncharacterized protein LOC107792916 isoform X1	AT2G02170.1	1.3055e-137	53.0189	Remorin family protein	S	14	5	HIQLSPR	2	1	0.00856601	42.599	32.849	42.599	-1.1218	-0.457808	-0.354847	-1.02733	0.0908973	-1.29268	-1.22264	-1.17143	0.0576453	-0.969759	-1.13756	-1.20993	0.305385	0.161909	0.707691	0.608264	0.456389	-0.470005	1.23653	-0.315694	1.39084	0.0472471	CAS_35_WT_35;CAS_35_CAS_27	A0A1S4A262;A0A1S3XUP1	__MEYERIDKRHIQLSPRKLRSMLLGAEKKR	HIQLS(1)PR	HIQLS(42.6)PR
12245	A0A1S4DKF8	flowering locus K homology domain-like isoform X2	AT3G04610.1	1.1941e-134	55.7143	FLK | RNA-binding KH domain-containing protein	T	204	11	IIDVDHDSTNTPSGAGKPVSTR	3	0.881574	3.84e-09	96.317	70.114	64.152	2.8196	0.92911	0.201855	0.299006	-0.104535	0.0417318	-1.16371	-1.26221	-1.26291	1.18891	0.512505	0.290721	0.0957613	0.476634	0.707691	0.119439	0.0492948	-1.24313	-0.183708	0.190614	1.25004	0.0251327	WT_27_WT_35;CAS_35_WT_35;CAS_27_WT_35	A0A1S4DKF8;A0A1S4DKG0	KVHKRIIDVDHDSTNTPSGAGKPVSTRLLVA	IIDVDHDS(0.052)T(0.052)NT(0.882)PS(0.013)GAGKPVS(0.001)T(0.001)R	IIDVDHDS(-12.3)T(-12.3)NT(12.3)PS(-18.18)GAGKPVS(-32.11)T(-32.11)R
3206	A0A1S3YLV1	patellin-3-like	AT1G72160.1	2.92e-134	60.9329	Sec14p-like phosphatidylinositol transfer family protein	S	74	8	DAVAESASFKEESNKVEELPNPEQK	3	0.991025	2.95e-86	205.89	171.27	205.89	1.2263	-0.335019	-0.680429	-0.999804	-0.994696	0.765525	0.535364	0.587059	0.287588	-0.953867	-1.06163	-1.10803	-0.715376	-0.805785	-1.05004	-1.18645	-1.08151	1.29637	-0.071222	-0.207238	-1.57483	0.00457143	WT_35_CAS_35;WT_35_CAS_27;WT_35_WT_27	A0A1S3YLV1	EAETDKEKDAVAESASFKEESNKVEELPNPE	DAVAESAS(0.991)FKEES(0.009)NKVEELPNPEQK	DAVAES(-43.77)AS(20.45)FKEES(-20.45)NKVEELPNPEQK
8195	A0A1S4BZ85	40S ribosomal protein S6	AT4G31700.1	6.1022e-134	90.4	RPS6, RPS6A | ribosomal protein S6	S	243	5	LSAASKPSITA	2	0.999925	0.000340814	84.718	62.076	84.718	0.02497	0.744283	1.39545	1.36979	1.36096	-0.786978	-0.47365	-0.661824	-0.516001	0.258506	0.856126	0.694471	1.06589	-0.358542	0.707691	-0.0569797	-0.0599787	-1.82724	-0.660702	-0.498873	0.667661	0.0064	CAS_27_WT_35;WT_27_WT_35;WT_27_CAS_35	A0A1S4BZ85	RSESLAKKRSRLSAASKPSITA_________	LSAAS(1)KPS(0.998)IT(0.002)A	LS(-50.03)AAS(41.91)KPS(27.77)IT(-27.77)A
8196	A0A1S4BZ85	40S ribosomal protein S6	AT4G31700.1	6.1022e-134	90.4	RPS6, RPS6A | ribosomal protein S6	S	246	8	LSAASKPSITA	2	0.99833	0.000144118	113.01	98.453	84.718	0.02497	2.65625	3.24809	1.36979	1.36096	-0.0273773	-0.509841	-0.661824	-0.516001	2.0836	0.856126	0.694471	1.06589	1.45852	0.186913	-0.0569797	-0.0599787	-2.58753	-0.792905	-0.98375	0.810879	0.013945	CAS_27_WT_35;WT_27_WT_35;WT_27_CAS_35	A0A1S4BZ85	SLAKKRSRLSAASKPSITA____________	LSAAS(1)KPS(0.998)IT(0.002)A	LS(-50.03)AAS(41.91)KPS(27.77)IT(-27.77)A
5264	A0A1S3ZTL3	Presenilin	AT2G29900.1	6.712e-134	63.6782	PS2 | Presenilin-2	S	292	6	FTSIGSDENER	2	0.999084	0.000250713	75.819	44.341	75.819	-0.41619	0.92911	0.418737	0.510805	0.387305	0.548838	-0.0426746	0.0364471	0.0266251	0.66036	0.331295	0.379288	0.435019	-1.1436	-0.841579	-0.999071	0.312912	-0.41918	-1.11932	-0.109999	-0.810143	0.0243005	CAS_27_CAS_35;WT_27_CAS_35	A0A1S3ZTL3	SLESNSGLERFTSIGSDENERNAVDVEDAPV	FTS(0.001)IGS(0.999)DENER	FT(-57.68)S(-30.39)IGS(30.39)DENER
3440	A0A1S3YRP9	40S ribosomal protein S6	AT4G31700.1	2.6144e-133	90	RPS6, RPS6A | ribosomal protein S6	S	243	5	LSAASKPSIAA	2	0.999985	5.98e-16	144.51	89.155	88.021	-0.30666	3.26781	3.63413	2.89636	3.17099	1.3498	0.238715	1.01878	0.706504	2.75672	2.90302	2.33837	2.5129	1.76405	3.27892	1.52176	1.23348	-2.41387	-0.678202	-0.61457	1.1211	0.0106897	CAS_27_WT_35;WT_27_WT_35;WT_27_CAS_35	A0A1S3YRP9;P29345	RSESLAKKRSRLSAASKPSIAA_________	LSAAS(1)KPS(1)IAA	LS(-48.29)AAS(48.29)KPS(65.14)IAA
3441	A0A1S3YRP9	40S ribosomal protein S6	AT4G31700.1	2.6144e-133	90	RPS6, RPS6A | ribosomal protein S6	S	246	8	LSAASKPSIAA	1	1	4.36e-63	206.66	167.41	101.2	-0.92945	3.88437	4.49525	3.13617	3.49785	1.35481	1.54324	1.15757	0.952476	3.452	2.57822	2.51375	2.82585	1.85227	3.73371	1.70929	1.69706	-2.50139	-0.594376	-0.910956	0.996059	0.0118788	CAS_27_WT_35;WT_27_WT_35;WT_27_CAS_35	A0A1S3YRP9;P29345	SLAKKRSRLSAASKPSIAA____________	LS(0.007)AAS(0.993)KPS(1)IAA	LS(-21.31)AAS(21.31)KPS(87.61)IAA
6389	A0A1S4AJE4	uncharacterized protein LOC107798277 isoform X1	AT3G61690.1	5.2424e-133	56.7358	nucleotidyltransferases	S	792	8	TRQEKPVSPPTR	3	0.949355	0.00644857	41.378	29.018	41.378	-1.9638	0.296611	-0.931938	0.0136751	0.351611	-1.32102	-1.10046	-1.24221	-1.26293	-0.816135	-0.845194	-1.25808	-1.17413	-1.05482	-0.601186	-0.968279	-1.18807	-1.16414	0.0702957	-0.955873	0.278567	0.0211683	WT_27_WT_35;WT_27_CAS_27;WT_27_CAS_35	A0A1S4AJE4	LGTSISERTRQEKPVSPPTRQTSPVSPIPGM	T(0.001)RQEKPVS(0.949)PPT(0.049)R	T(-29.02)RQEKPVS(12.83)PPT(-12.83)R
12119	A0A1S4CYE4	60S ribosomal protein L7-4	AT3G13580.1	6.4221e-133	86.6109	Ribosomal protein L30/L7 family protein	T	4	3	GETPVPESVLK	2	0.999382	0.0114208	47.288	35.694	47.288	-1.4611	0.411241	0.397505	-0.532213	0.24765	-1.11301	-1.149	-1.22195	-1.21879	-0.244048	-0.954209	-1.17337	-1.39107	-0.842748	-0.781433	-1.20834	-1.31399	-1.30673	-0.0959562	-1.07172	0.139059	0.0153437	WT_27_WT_35;WT_27_CAS_35;WT_27_CAS_27	A0A1S4CYE4;A0A1S4ALX4;A0A1S3XQE3;A0A1S4C1Q2	____________MGETPVPESVLKKQKRSEE	GET(0.999)PVPES(0.001)VLK	GET(32.09)PVPES(-32.09)VLK
11564	A0A1S4D9M3	Nucleolar GTP-binding protein 1	AT1G50920.1	1.8358e-132	62.8297	Nucleolar GTP-binding protein	T	534	15	GDDIGKDAMDVDEITPNKK	3	1	2.26e-10	128.07	118.08	128.07	1.74	2.29147	1.34848	1.02805	1.06656	-1.10905	0.108131	-1.24053	0.0675081	1.64071	0.81023	0.432302	0.47235	-0.986442	-0.510619	-1.18785	-1.29332	-1.97712	-1.83345	-0.594741	-0.451071	0.0115238	CAS_27_CAS_35;WT_27_CAS_35;CAS_27_WT_35;WT_27_WT_35	A0A1S4D9M3;A0A1S4AMY1	RGDDIGKDAMDVDEITPNKKQRLRSLSITAR	GDDIGKDAMDVDEIT(1)PNKK	GDDIGKDAMDVDEIT(128.07)PNKK
7578	A0A1S4BEJ3	IAA-alanine resistance protein 1-like	AT1G68100.1	2.1575e-132	65.7216	IAR1 | ZIP metal ion transporter family	S	394	14	TAGGSDVDGVSADSPNGEKPSGGAVLR	3	0.999169	6.27e-55	182.56	164.46	182.56	-1.615	0.92911	0.907066	0.591077	0.617082	0.368048	-1.21776	-1.22431	-1.28184	-0.627536	-1.00125	-1.09505	-1.32677	-1.00461	-0.640017	-0.97925	-1.13121	-1.60005	0.0738822	-1.77374	-0.0998029	0.0107692	WT_27_CAS_27;WT_27_CAS_35;WT_27_WT_35	A0A1S4BEJ3	EKTAGGSDVDGVSADSPNGEKPSGGAVLRKR	TAGGSDVDGVSADS(0.999)PNGEKPSGGAVLR	T(-172.24)AGGS(-130.96)DVDGVS(-33.41)ADS(33.41)PNGEKPS(-34.24)GGAVLR
9535	A0A1S4D5Z8	RNA-binding KH domain-containing protein PEPPER-like	AT4G26000.1	1.3875e-131	57.8652	PEP | RNA-binding KH domain-containing protein	S	68	9	SEDTAETGSDNNNNNNGDATAAAPAVVLK	3	0.958902	1.21e-11	96.019	83.586	89.272	1.4585	-0.29395	-0.992858	-1.46955	-0.785259	-1.16458	-1.19832	-1.2113	-1.25221	-0.571212	-0.112504	-1.18027	-1.12772	0.099696	0.707691	-0.000987317	0.048568	-0.321197	0.961667	0.137479	1.42034	0.0173333	CAS_35_WT_35;CAS_35_WT_27;CAS_35_CAS_27	A0A1S4D5Z8	TELAAVKSEDTAETGSDNNNNNNGDATAAAP	SEDTAET(0.041)GS(0.959)DNNNNNNGDATAAAPAVVLK	S(-45.86)EDT(-35.29)AET(-13.74)GS(13.74)DNNNNNNGDAT(-35.27)AAAPAVVLK
3325	A0A1S3YPM6	40S ribosomal protein S6	AT4G31700.1	1.8625e-131	89.2	RPS6, RPS6A | ribosomal protein S6	S	243	5	LSAVSKPSIAA	2	0.999981	4.82e-12	127.71	50.04	75.669	-0.10641	2.41022	3.16495	1.66744	2.07112	0.206281	0.377514	-0.303047	-0.443473	1.82122	2.46734	1.73563	1.80171	1.44381	0.760133	1.08056	0.801394	-2.36911	-0.934998	-0.371959	1.06216	0.0046	CAS_35_WT_35;CAS_27_WT_35;WT_27_WT_35;CAS_27_CAS_35;WT_27_CAS_35	A0A1S3YPM6	RSESLAKKRSRLSAVSKPSIAA_________	LSAVS(1)KPS(1)IAA	LS(-47.12)AVS(47.12)KPS(56.94)IAA
3326	A0A1S3YPM6	40S ribosomal protein S6	AT4G31700.1	1.8625e-131	89.2	RPS6, RPS6A | ribosomal protein S6	S	246	8	LSAVSKPSIAA	2	0.999998	0.000137392	100.77	84.972	71.176	-0.056994	1.51888	3.1967	2.05563	1.8904	0.479553	-0.200881	-0.139481	-0.864695	1.13491	1.52977	1.45918	1.42009	0.854561	2.58725	0.589121	0.688865	-2.34678	-0.20604	-0.779413	1.36132	0.0173082	CAS_27_WT_35;WT_27_WT_35	A0A1S3YPM6	SLAKKRSRLSAVSKPSIAA____________	LSAVS(1)KPS(1)IAA	LS(-45.73)AVS(45.73)KPS(57.5)IAA
8437	A0A1S4C7V4	polynucleotide 3'-phosphatase ZDP-like isoform X2	AT3G14890.2	1.5655e-129	56.3536	phosphoesterase	S	125	9	ELSASQKVSDADTDGIDRK	3	0.99675	1.94e-11	133.58	109.57	133.58	1.7809	-0.406748	-0.653847	-1.2189	-0.925263	0.137881	-0.11399	0.209493	-0.493625	-0.66528	-1.02429	-1.18321	-1.21727	-0.867092	-0.480466	-1.07243	-0.381038	0.736129	0.322255	-0.221323	-0.635197	0.0370997	WT_35_CAS_27;WT_35_WT_27	A0A1S4C7V4;A0A1S4C8D1	LEKLINKELSASQKVSDADTDGIDRKQKETS	ELSAS(0.003)QKVS(0.997)DADTDGIDRK	ELS(-49.68)AS(-25.18)QKVS(25.18)DADT(-36.68)DGIDRK
3894	A0A1S3Z0Y3	uncharacterized protein At4g15545-like	AT1G16520.1	2.1316e-128	62.9179	unknown protein	S	234	6	YSVVGSPQR	2	0.99997	0.00246361	59.426	34.427	58.37	-0.6552	0.92911	0.842309	0.99935	0.528835	-1.09686	-1.21117	0.578633	-1.31763	0.66036	0.300819	0.355589	0.322343	0.158168	0.707691	0.733971	0.178612	-1.58666	0.0348328	-0.415123	1.20637	0.0240362	CAS_27_WT_35;CAS_35_WT_35;WT_27_WT_35	A0A1S3Z0Y3	IISTSVSPRRYSVVGSPQRTSGTNSPTNPQY	YSVVGS(1)PQR	Y(-54.62)S(-45.75)VVGS(45.75)PQR
1314	A0A1S3XGP2	uncharacterized protein At4g15545-like	AT1G16520.1	4.3185e-128	63.2219	unknown protein	S	222	7	IISTSVSPR	2	0.996877	5.66e-06	113.38	57.917	113.38	-0.26734	0.762009	1.74334	1.75607	1.71283	0.447176	1.17133	1.09652	1.36972	0.224175	-1.03271	-1.07722	-1.25578	1.12485	1.23392	1.47953	1.04717	-0.472373	2.00675	-2.27895	0.20018	0.00773333	WT_35_CAS_27;CAS_35_CAS_27;WT_27_CAS_27	A0A1S3XGP2;A0A1S3Z0Y3	RLTPTGTPKIISTSVSPRRYSAVGSPQRTSG;RLTPTGTPKIISTSVSPRRYSVVGSPQRTSG	IISTS(0.003)VS(0.997)PR	IIS(-57.37)T(-37.1)S(-25.32)VS(25.32)PR
10565	A0A1S3XGP2	uncharacterized protein At4g15545-like	AT1G16520.1	4.3185e-128	63.2219	unknown protein	T	209	12	FSMTPYITPRLTPTGTPK	3	0.988955	0.000191285	72.771	58.697	72.771	0.25919	1.06052	0.0290616	-0.306443	0.257261	0.297682	0.154396	-0.141647	-0.216644	-0.882549	-1.84821	-1.61438	-1.40628	-1.46739	-0.797029	-1.09223	-0.484804	-0.236654	0.477489	-1.69795	-0.983811	0.0107945	WT_35_CAS_27;WT_27_CAS_27;WT_35_CAS_35;WT_27_CAS_35	A0A1S3XGP2;A0A1S3Z0Y3	AVQRFSMTPYITPRLTPTGTPKIISTSVSPR	FSMTPY(0.251)IT(0.756)PRLT(0.989)PT(0.638)GT(0.365)PK	FS(-48.13)MT(-35.31)PY(-4.91)IT(4.91)PRLT(20.23)PT(2.46)GT(-2.46)PK
9018	A0A1S4CNN6	BUD13 homolog isoform X1	AT1G31870.2	1.1568e-127	50.1961	unknown protein	S	182	7	TQEGDLSPPR	2	1	1.94e-09	128.85	97.004	128.85	-1.3236	0.188454	1.02598	0.45852	0.663661	-0.73773	-1.21998	-1.33753	0.44865	0.0281797	0.625051	0.432302	0.559885	0.906682	0.301579	0.902334	0.607362	-1.2958	0.268135	-0.1728	1.39114	0.0278769	CAS_27_WT_35;WT_27_WT_35;CAS_35_WT_35	A0A1S4CNN6;A0A1S4CNG1	PESGRKRPRTQEGDLSPPRKGEPLLKPSSAR	TQEGDLS(1)PPR	T(-114.61)QEGDLS(114.61)PPR
8144	A0A1S4BXT5	40S ribosomal protein S5-like	AT3G11940.1	1.9134e-126	81.7308	ATRPS5A, AML1, RPS5A | ribosomal protein 5A	S	13	13	MDAGVVAAPVDASAENK	2	1	8.39e-113	185.71	166.5	48.741	0.98387	0.0624212	0.566677	-0.173787	-0.00989724	-1.12654	-0.37904	-1.1974	-1.23599	0.66036	0.453096	-0.352542	0.0948398	-0.998171	-0.501983	-0.113546	-1.24785	-1.0961	-0.929326	0.102585	0.269355	0.0245536	WT_27_WT_35;CAS_27_WT_35;CAS_27_CAS_35	A0A1S4BXT5;A0A1S4BXG8	___MDAGVVAAPVDASAENKVHSDVMLFNRW	MDAGVVAAPVDAS(1)AENK	MDAGVVAAPVDAS(48.74)AENK
3605	A0A1S3YUZ7	chaperone protein dnaJ 6-like	AT5G06910.1	9.7788e-126	69.3798	ATJ6 | J-domain protein 6	S	261	11	YGGDPSAAEPSEEEFEAAR	2	1	1.44e-53	193.8	149.37	193.8	-0.98608	-0.0300454	-0.734018	-1.01342	-0.815369	0.177295	0.0440381	0.0437317	-0.197478	-0.680874	-0.66836	-1.1535	-0.829336	-0.199397	0.707691	0.0241086	-0.209922	0.665109	0.913638	-0.184805	0.0637235	0.028197	WT_35_CAS_27;CAS_35_CAS_27;CAS_35_WT_27	A0A1S3YUZ7;A0A1S4AQX6	SLISKYGGDPSAAEPSEEEFEAARTKIESRK	YGGDPSAAEPS(1)EEEFEAAR	Y(-147.32)GGDPS(-115.36)AAEPS(115.36)EEEFEAAR
7219	A0A1S4B461	uncharacterized protein LOC107804349 isoform X1	AT5G08540.1	1.8003e-122	70.4641	unknown protein	S	318	5	MVNESDSEVWGDESANVS	2	0.980599	1e-06	106.19	92.194	72.583	0.24251	0.92911	0.796886	0.155825	0.364203	0.602611	-1.29004	-1.17172	-1.21058	-0.580028	-0.871863	-1.15291	0.104075	-0.892388	-0.51128	-0.937795	-1.37515	-1.32894	-0.303972	-1.18669	-0.161722	0.0442821	WT_27_CAS_35;WT_27_WT_35	A0A1S4B461;A0A1S4CNE2	PEAGNMDSLERMVNESDSEVWGDESANVS__	MVNES(0.981)DS(0.019)EVWGDESANVS	MVNES(17.04)DS(-17.04)EVWGDES(-57.89)ANVS(-57.2)
2586	F8RP79	JOKA2	AT4G24690.1	1.8143e-121	51.049	ubiquitin-associated (UBA)/TS-N domain-containing protein / octicosapeptide/Phox/Bemp1 (PB1) domain-containing protein	S	335	15	NHSVAKPVDMGGSASFGK	3	0.871842	8.07e-16	142.79	132.32	142.79	-0.0099163	-0.469426	-0.857762	-1.0336	-0.807519	0.174069	-0.196155	-0.340089	-0.145347	-0.877429	-1.37903	-1.48131	-0.608479	-0.813232	-1.01143	-0.964524	-0.342319	0.665197	0.303687	-0.294485	-0.655995	0.0353227	WT_35_CAS_27;WT_35_WT_27;WT_35_CAS_35	F8RP79;A0A1S3Y6L7	KNHSVAKPVDMGGSASFGKLKKCIWDSRNAD	NHSVAKPVDMGGS(0.128)AS(0.872)FGK	NHS(-119.66)VAKPVDMGGS(-8.33)AS(8.33)FGK
9194	A0A1S4CT85	binding partner of ACD11 1-like	AT4G17720.1	2.7157e-121	67.2727	RNA-binding (RRM/RBD/RNP motifs) family protein	S	258	15	SSAAGYVPIHAFSESPK	2	0.849485	2.58e-51	188.44	165.96	157.91	-0.61671	-0.232673	-0.769852	1.73789	-1.09677	-1.19382	-1.2406	-1.29283	-1.47588	-1.04151	2.16532	-1.22641	-1.75297	2.10238	3.55393	2.43154	1.99243	-1.21043	2.98397	-0.373543	3.82085	0.0172387	CAS_35_WT_35;CAS_35_CAS_27;CAS_35_WT_27	A0A1S4CT85	RSSAAGYVPIHAFSESPKASKTEEPAKPSSP	SSAAGYVPIHAFS(0.151)ES(0.849)PK	S(-110.94)S(-110.94)AAGY(-106.96)VPIHAFS(-7.52)ES(7.52)PK
2300	A0A1S3Y1I5	protein BTR1-like	AT5G04430.1	2.6541e-120	66.436	BTR1, BTR1S | binding to TOMV RNA 1L (long form)	S	26	25	AMEGAGAGAESNYNSSAESQLEQSSPR	3	0.950486	1.34e-54	181.88	163.33	157.26	0.14859	0.92911	1.67462	0.598136	1.03499	0.48442	0.22152	0.592299	0.576258	-0.65827	-1.19955	-0.0683392	0.38212	0.518356	0.707691	0.585641	0.132641	-0.590588	0.872092	-1.44522	0.0174581	0.0269593	WT_27_CAS_27	A0A1S3Y1I5	ESNYNSSAESQLEQSSPRKSPPSSPPSQDHE	AMEGAGAGAESNYNSSAESQLEQS(0.05)S(0.95)PR	AMEGAGAGAES(-136.5)NY(-129.53)NS(-107.1)S(-102.73)AES(-82.86)QLEQS(-12.83)S(12.83)PR
6786	A0A1S4ATQ1	homeobox-leucine zipper protein ATHB-13-like	AT1G69780.1	3.1603e-119	63.6364	ATHB13 | Homeobox-leucine zipper protein family	S	187	6	DQPTESINLNK	2	0.882086	0.0019406	52.693	27.838	48.741	-0.81181	0.92911	0.780483	0.473579	0.110593	-1.23904	-0.258838	-0.529625	-1.36435	-0.560637	-0.896457	-1.08577	-1.06269	-1.0131	-0.777623	-1.18964	-1.10513	-1.4214	-0.119984	-1.47483	-0.173408	0.0115122	WT_27_CAS_35;WT_27_CAS_27;WT_27_WT_35	A0A1S4ATQ1;A0A1S4BEG9	HAEIMALKNRDQPTESINLNKDTEGSCSNRS	DQPT(0.118)ES(0.882)INLNK	DQPT(-8.74)ES(8.74)INLNK
3443	A0A1S3YRR1	uncharacterized protein C9orf78-like	AT1G02330.1	7.5379e-119	67.1233	CONTAINS InterPro DOMAIN/s: Hepatocellular carcinoma-associated antigen 59 (InterPro:IPR010756)	S	27	5	NNDVSDDEQERR	3	1	4.7e-05	82.55	69.672	62.287	-2.0787	-0.243263	0.604654	-1.00339	0.743399	-1.41986	-1.37697	-1.17376	-1.33096	-0.125147	0.434701	0.432302	0.572163	0.580746	-0.519868	-1.19319	-1.17962	-1.35074	-0.906487	0.303154	0.747407	0.0379048	WT_27_WT_35;CAS_27_WT_35	A0A1S3YRR1	ADDGEEDSATKNNDVSDDEQERRLALEEVKF	NNDVS(1)DDEQERR	NNDVS(62.29)DDEQERR
9488	A0A1S4D452	protein SAD1/UNC-84 domain protein 1-like	AT5G04990.1	4.9107e-117	52.3677	SUN1, ATSUN1 | SAD1/UNC-84 domain protein 1	S	7	6	SASTVSITANPASGSTR	2	0.986021	4.35e-40	180.74	155.35	109.79	1.0528	-0.392257	-0.722775	-0.495735	-0.907814	-0.0769802	-0.0477241	-0.389157	-0.532061	-1.30312	-0.843907	-1.25751	-1.0729	-0.831927	-0.472782	-1.11795	-1.12482	0.368165	0.232487	-0.489713	-0.62539	0.0270769	WT_35_CAS_27;WT_35_CAS_35	A0A1S4D452	_________MSASTVSITANPASGSTRRRAV	S(0.001)AS(0.001)T(0.009)VS(0.986)IT(0.003)ANPASGSTR	S(-30.77)AS(-30.77)T(-20.25)VS(20.25)IT(-25.31)ANPAS(-41.75)GS(-45.4)T(-45.4)R
7116	A0A1S4B189	uncharacterized protein LOC107803412 isoform X3	AT5G48370.1	1.2746e-116	77.1552	Thioesterase/thiol ester dehydrase-isomerase superfamily protein	S	24	12	VVSTFASPFEGSPDQNDSSNSSSSR	3	0.997534	1.09e-17	118.55	105.87	118.55	0.28147	-0.39256	0.0229659	-0.602482	-0.810523	0.00989103	-0.500159	0.19738	-0.316032	-1.01885	-0.977461	-1.25316	-1.10283	-1.01914	-0.52244	-0.474612	-1.23463	0.29342	0.275368	-0.642426	-0.660477	0.0356063	WT_35_CAS_27;WT_35_CAS_35	A0A1S4B189;A0A1S4B1E6;A0A1S4CTY2;A0A1S4B102;A0A1S4DE91;A0A1S4DEI9;A0A1S4DE75	NTIRVVSTFASPFEGSPDQNDSSNSSSSRKP	VVSTFAS(0.002)PFEGS(0.998)PDQNDSSNSSSSR	VVS(-42.83)T(-42.83)FAS(-26.31)PFEGS(26.31)PDQNDS(-46.88)S(-52.25)NS(-62.66)S(-67.68)S(-72.56)S(-80.87)R
9635	A0A1S4DEA8	protein FREE1-like	AT1G20110.1	5.001e-116	69.4444	RING/FYVE/PHD zinc finger superfamily protein	S	339	6	IRPSESPK	2	0.980138	0.00215857	71.349	33.111	71.349	0.26736	0.92911	-0.299027	0.0681179	-0.0193754	-1.11529	-1.20163	-0.0449723	-1.30379	0.66036	0.0522532	0.561536	0.684861	0.520107	0.707691	0.498025	0.628179	-1.08612	0.098748	0.320046	1.50492	0.0151692	WT_27_WT_35;CAS_27_WT_35;CAS_35_WT_35	A0A1S4DEA8;A0A1S4D9Z5	TVQFKEIGGRIRPSESPKLSEQPTEKKKGLV	IRPS(0.02)ES(0.98)PK	IRPS(-16.93)ES(16.93)PK
2799	A0A1S3YBI6	far upstream element-binding protein 2-like	AT2G25970.1	5.4953e-113	56.6125	KH domain-containing protein	S	674	23	GTYDANATSQSVQPSAGGVPKASPK	3	0.942532	3.19e-05	70.666	56.935	44.365	1.9774	-0.238717	-0.753434	-1.03547	-0.854829	-1.17036	-1.37138	-1.35634	-1.2605	0.0641041	0.19574	-0.214774	-0.237326	-0.900583	-0.640752	-1.07715	-1.22076	-0.569034	-0.911747	0.672547	0.329834	0.0107451	WT_27_WT_35;CAS_27_WT_35;CAS_27_CAS_35;CAS_27_WT_27	A0A1S3YBI6	TSQSVQPSAGGVPKASPKS____________	GTYDANAT(0.01)S(0.01)QS(0.01)VQPS(0.028)AGGVPKAS(0.943)PK	GT(-38.76)Y(-42.11)DANAT(-19.81)S(-19.81)QS(-19.81)VQPS(-15.31)AGGVPKAS(15.31)PK
9267	A0A1S4CVW5	uncharacterized protein At4g15545-like	AT1G16520.1	4.4231e-111	62.0061	unknown protein	S	213	7	TTSASVSPR	2	0.874042	0.000403728	76.143	43.823	76.143	-0.0051038	-0.761252	-0.708895	-1.14264	-0.930663	0.554069	0.0774635	-0.0589059	0.201916	0.66036	-0.369168	0.169301	-0.0341971	0.0421372	0.707691	0.197458	0.126183	1.0795	0.161793	0.992437	0.0747316	0.0142703	CAS_27_WT_27;WT_35_WT_27;CAS_35_WT_27	A0A1S4CVW5;A0A1S4CT32	RLTPTDTPKTTSASVSPRRFSAAVSPQRTSG	TTSAS(0.126)VS(0.874)PR	T(-70.83)T(-70.83)S(-38.8)AS(-8.42)VS(8.42)PR
12099	A0A1S4CVW5	uncharacterized protein At4g15545-like	AT1G16520.1	4.4231e-111	62.0061	unknown protein	T	231	6	TSGSSTPTNPQFQGR	2	0.900801	1.83e-09	130.94	106.6	112.51	0.70889	1.16676	0.913593	0.36934	0.533263	-1.13258	-1.34185	0.368762	-1.51003	-0.943934	-1.14319	-1.12779	0.033613	-0.985277	-0.648171	-1.04537	-0.044322	-1.64966	0.114541	-1.54107	0.22314	0.0273944	WT_27_WT_35;WT_27_CAS_27;WT_27_CAS_35	A0A1S4CVW5;A0A1S4CT32	RFSAAVSPQRTSGSSTPTNPQFQGRGSVSSF	TSGS(0.001)S(0.093)T(0.901)PT(0.005)NPQFQGR	T(-41.27)S(-41.27)GS(-31.07)S(-9.85)T(9.85)PT(-22.55)NPQFQGR
5012	A0A1S3ZMN0	probable DNA-3-methyladenine glycosylase 2	AT1G19480.1	4.9061e-111	60.6618	DNA glycosylase superfamily protein	S	61	6	LSSTTSPQSTNPK	2	0.862371	0.000594668	62.924	44.484	62.924	3.2793	-0.518158	-0.752109	-0.0706541	-0.798892	-1.25439	-1.29425	-1.39641	-1.24575	-1.12533	-0.812389	-0.404417	-1.15764	0.136229	0.707691	0.225856	-0.391091	-0.762746	1.04461	-0.339991	1.46737	0.011381	WT_27_WT_35;CAS_35_WT_35;CAS_35_CAS_27;CAS_35_WT_27	A0A1S3ZMN0	IPIRPQKIRKLSSTTSPQSTNPKPADSSQSV	LSS(0.002)TT(0.11)S(0.862)PQS(0.013)T(0.013)NPK	LS(-35.51)S(-26.64)T(-33.18)T(-8.96)S(8.96)PQS(-18.31)T(-18.31)NPK
2532	A0A1S3Y5R6	pre-mRNA-splicing factor 38-like	AT2G40650.1	2.6209e-110	82.6087	PRP38 family protein	S	335	4	SSASPARDEPK	2	0.999784	1.21e-15	139.19	105.93	139.19	-0.87278	0.204654	0.773822	0.794129	1.29079	-1.14067	-1.17727	-1.46965	-1.30324	-0.401939	0.938688	0.432302	1.31986	1.16988	-0.796978	-0.996908	-1.24562	-2.03856	-1.03963	-0.193623	0.805302	0.0242569	CAS_27_WT_35;WT_27_WT_35	A0A1S3Y5R6	DRDDDRRKRHARSSASPARDEPKKKKEKKEK	SSAS(1)PARDEPK	S(-42.96)S(-37.81)AS(37.81)PARDEPK
7043	A0A1S4AZM6	BAG family molecular chaperone regulator 2-like	AT5G52060.1	7.5326e-109	59.6875	ATBAG1, BAG1 | BCL-2-associated athanogene 1	S	265	8	YSNEQASSPVQNK	2	0.956859	1.63e-05	110.92	95.261	110.92	1.7462	-0.244969	-0.252012	-1.14619	-0.862643	-1.30707	-1.13761	-1.15526	-1.50336	-0.695051	-0.996901	0.396804	0.196105	0.300801	0.707691	0.285522	0.214957	-0.649373	0.652004	0.351692	1.65307	0.0160296	CAS_27_WT_35;CAS_35_WT_35;CAS_35_WT_27	A0A1S4AZM6	QHHHHQRRYSNEQASSPVQNKNVRHSFAHSP	YSNEQAS(0.043)S(0.957)PVQNK	Y(-82.91)S(-82.2)NEQAS(-13.46)S(13.46)PVQNK
6764	A0A1S4AU15	probable ADP-ribosylation factor GTPase-activating protein AGD14 isoform X2	AT4G13350.1	1.2736e-108	50.6329	NIG | NSP (nuclear shuttle protein)-interacting GTPase	S	253	8	EILGDSVSPLR	2	0.997347	1.65e-08	122.39	87.214	122.39	-0.070081	0.168354	1.27288	0.759543	0.859566	0.565227	0.547534	0.96327	0.586461	-0.306076	-0.804945	0.225123	-1.23372	-0.915689	-0.740099	0.453151	0.311545	-0.0994634	0.307131	-1.29499	-0.888396	0.0396	WT_35_CAS_27;WT_27_CAS_27	A0A1S4AU15;A0A1S4ATC4;A0A1S4C841;A0A1S4C7J4;A0A1S4C790	PPMVRPVREILGDSVSPLRVIEPPKTNGGRS	EILGDS(0.003)VS(0.997)PLR	EILGDS(-25.75)VS(25.75)PLR
385	A0A1S3X1F8	probable ADP-ribosylation factor GTPase-activating protein AGD14	AT1G08680.4	1.3052e-108	53.7209	ZIGA4 | ARF GAP-like zinc finger-containing protein ZIGA4	S	234	5	SEAQSPSFQK	2	0.980406	1.8e-06	101.39	74.064	91.937	-1.1928	-0.4206	-0.640659	0.463149	-0.903392	-1.21335	-1.09996	-1.27136	-1.23846	-0.732253	0.773634	0.671492	-1.11022	1.07997	0.707691	1.26776	0.84397	-0.830406	1.07418	0.276038	2.18063	0.0160584	CAS_35_WT_35;CAS_35_WT_27	A0A1S3X1F8	YSVSSGGDPFRSEAQSPSFQKGMGSPLSDTS	SEAQS(0.98)PS(0.02)FQK	S(-60.86)EAQS(16.99)PS(-16.99)FQK
1355	A0A1S3XHI5	uncharacterized protein LOC107765247	AT5G43310.1	5.8962e-107	67.6289	COP1-interacting protein-related	S	919	6	SASSLSEPKK	2	0.998133	4.87e-05	84.658	56.481	84.658	1.316	-0.442829	-0.655499	-1.22025	-1.08749	-1.1291	-1.14927	-0.410947	-1.42872	-1.01355	-0.0346182	-0.323526	-1.24061	0.233998	0.707691	0.0537518	0.195506	-0.177993	0.950813	0.198442	1.32725	0.0254372	CAS_35_WT_35;CAS_35_WT_27;CAS_35_CAS_27	A0A1S3XHI5	SKLAGNKLSRSASSLSEPKKENNGVTPDSKA	SASS(0.002)LS(0.998)EPKK	S(-72.5)AS(-49.01)S(-27.31)LS(27.31)EPKK
10572	A0A1S3XHI5	uncharacterized protein LOC107765247	AT5G43310.1	5.8962e-107	67.6289	COP1-interacting protein-related	T	1257	8	NLISQDETPTGGNAPQK	2	0.997495	9.78e-51	186.98	87.968	176.28	0.39188	-0.220178	-0.748118	-0.36528	-0.419638	0.174579	-0.179196	-0.685433	-0.684723	0.817696	0.222525	0.0486826	-0.227985	0.730622	0.707691	0.719077	0.308212	0.09461	0.401171	0.653533	0.960094	0.0241826	CAS_35_WT_27;CAS_35_WT_35	A0A1S3XHI5;A0A1S4CSJ5	PSEVYTLKNLISQDETPTGGNAPQKSRLSLL	NLISQDET(0.997)PT(0.003)GGNAPQK	NLIS(-58.08)QDET(26)PT(-26)GGNAPQK
12319	Q1ZZN8	Pollen tube RhoGDI2	AT3G07880.1	5.0647e-105	73.2673	SCN1 | Immunoglobulin E-set superfamily protein	T	14	5	GGTKTPIADSDSEIEHEPVGEK	3	0.795892	0.0003349	56.468	38.17	56.468	1.3554	1.29826	-0.330018	0.174483	0.194434	-1.13362	-1.38023	-1.25396	-0.442893	-0.541356	-0.817942	-1.17484	-1.07115	-1.0651	-0.119239	-0.986716	0.211408	-1.38696	0.411409	-1.23561	0.562763	0.0436224	WT_27_WT_35;WT_27_CAS_27	Q1ZZN8	__MDSDKEGTKGGTKTPIADSDSEIEHEPVG	GGT(0.201)KT(0.796)PIADS(0.002)DS(0.001)EIEHEPVGEK	GGT(-5.97)KT(5.97)PIADS(-25.82)DS(-30.48)EIEHEPVGEK
6793	A0A1S4B6X5	E3 ubiquitin-protein ligase Hakai-like	AT5G01160.1	8.3356e-105	50.3937	RING/U-box superfamily protein	S	186	18	KPAASDSTVQAPPRPLFSPSSGSQVHDR	4	0.989494	1.26e-11	94.642	81.075	94.642	-0.54688	-0.480622	-0.708832	-1.11363	-0.887455	0.237324	-0.0119717	-0.0927529	-0.327121	0.66036	0.456655	0.258373	0.328831	-0.325789	0.707691	-0.132204	-0.236198	0.749004	-0.42268	1.22369	0.0520055	0.0166849	WT_35_WT_27;CAS_35_WT_27;CAS_27_WT_27	A0A1S4B6X5;A0A1S4ATZ5	AASDSTVQAPPRPLFSPSSGSQVHDREDKSH	KPAASDSTVQAPPRPLFS(0.989)PS(0.007)S(0.002)GS(0.002)QVHDR	KPAAS(-56.98)DS(-53.44)T(-53.97)VQAPPRPLFS(21.38)PS(-21.38)S(-28.18)GS(-27.44)QVHDR
1085	A0A1S3XES7	60S ribosomal protein L12-like	AT5G60670.1	1.7294e-104	88.4146	Ribosomal protein L11 family protein	S	38	7	IGPLGLSPK	2	1	1.29e-05	90.653	55.961	82.171	0.012626	1.02403	1.74278	1.73744	1.68388	1.56531	1.15652	1.27394	1.01208	0.205847	1.06688	1.22553	1.20949	0.579987	-0.6888	0.959801	-1.08246	-0.295065	-0.984807	-0.620091	-1.30983	0.0405972	WT_35_CAS_35;WT_27_CAS_35	A0A1S3XES7;A0A1S3XCQ9	GAASSLAPKIGPLGLSPKKIGEDIAKETAKD	IGPLGLS(1)PK	IGPLGLS(82.17)PK
3302	A0A1S3YP25	protein BTR1-like isoform X3	AT5G04430.1	6.8333e-104	63.7324	BTR1, BTR1S | binding to TOMV RNA 1L (long form)	S	28	2	KSLSPPPSSDHEGNTISVK	3	0.997564	9.44e-06	83.039	68.566	76.889	-0.10644	-0.651868	-0.682113	0.939133	0.567987	-1.35421	-1.26596	-1.34702	-1.22493	0.66036	0.153547	0.877429	0.137011	-0.875583	-0.466711	-0.949619	-1.10553	-1.34131	-1.30645	0.413803	0.448669	0.0133981	WT_27_WT_35;CAS_27_WT_35;CAS_27_CAS_35	A0A1S3YP25;A0A1S3YPV2;A0A1S3YP41	SSTEGLQEHSSSPRKSLSPPPSSDHEGNTIS	KS(0.998)LS(0.947)PPPS(0.029)S(0.026)DHEGNTISVK	KS(28.71)LS(15.28)PPPS(-15.28)S(-15.85)DHEGNT(-40.17)IS(-49.8)VK
3303	A0A1S3YP25	protein BTR1-like isoform X3	AT5G04430.1	6.8333e-104	63.7324	BTR1, BTR1S | binding to TOMV RNA 1L (long form)	S	30	3	SLSPPPSSDHEGNTISVK	3	0.999898	1.49e-40	174.4	146.63	96.848	0.74741	0.92911	1.37815	1.26468	1.45849	0.746604	0.906843	1.11898	0.836653	-0.73719	1.11384	-1.11971	-1.09723	0.544356	-0.737605	0.187006	-1.12707	-0.355336	0.176744	-1.71768	-1.1856	0.0298638	WT_27_CAS_27;WT_27_CAS_35	A0A1S3YP25;A0A1S3YPV2;A0A1S3YP41	TEGLQEHSSSPRKSLSPPPSSDHEGNTISVK	SLS(1)PPPSSDHEGNTISVK	S(-42.29)LS(42.29)PPPS(-46.79)S(-46.79)DHEGNT(-62.63)IS(-65.78)VK
6856	A0A1S4AV43	serine/arginine repetitive matrix protein 2	AT3G23900.2	9.2886e-104	69.213	RNA recognition motif (RRM)-containing protein	S	723	12	KMSPEVPEESKSK	2	0.999454	9.5e-05	104.45	76.924	103.61	-2.0812	-0.217383	-0.85822	-0.307149	-0.208908	0.286356	0.323275	0.0676447	0.933414	-0.625365	-0.972266	-1.09926	-0.163337	0.541988	0.125236	0.985944	0.468105	0.800587	1.24538	-0.317142	0.127646	0.0152441	WT_35_CAS_27;CAS_35_CAS_27;WT_35_WT_27;CAS_35_WT_27	A0A1S4AV43;A0A1S4AYH6	DAQKKMSPEVPEESKSKHGRTSRSRSPEEKH	KMS(1)PEVPEES(0.001)KS(0.999)K	KMS(67.32)PEVPEES(-32.63)KS(32.63)K
6861	A0A1S4AV43	serine/arginine repetitive matrix protein 2	AT3G23900.2	9.2886e-104	69.213	RNA recognition motif (RRM)-containing protein	S	542	3	SRSFSPLPR	2	0.912814	1.73e-05	99.5	72.072	99.5	-1.0413	-0.538339	-1.11836	-1.07574	0.0748057	0.833551	0.30946	0.534239	0.356837	-0.566671	-1.04116	0.390989	-1.17585	0.630832	1.6132	0.46316	0.365392	1.17293	1.36632	0.0662359	0.259624	0.0250383	WT_35_WT_27;CAS_35_WT_27;CAS_35_CAS_27	A0A1S4AV43;A0A1S4AYH6	KSRSPISYRRRPRSRSFSPLPRRSRDYRSRS	S(0.087)RS(0.913)FS(1)PLPR	S(-10.2)RS(10.2)FS(51.06)PLPR
6862	A0A1S4AV43	serine/arginine repetitive matrix protein 2	AT3G23900.2	9.2886e-104	69.213	RNA recognition motif (RRM)-containing protein	S	544	5	SRSFSPLPR	2	0.999993	1.73e-05	99.5	72.072	99.5	-1.0413	-0.604796	-0.696571	-1.03698	0.0748057	0.833551	0.30946	0.534239	0.356837	-0.0347673	0.715919	0.390989	0.906902	1.09427	1.98021	0.46316	0.365392	1.07441	0.480996	1.06065	0.467235	0.0294559	CAS_27_WT_27;WT_35_WT_27;CAS_35_WT_27	A0A1S4AV43;A0A1S4AYH6	RSPISYRRRPRSRSFSPLPRRSRDYRSRSPV	S(0.087)RS(0.913)FS(1)PLPR	S(-10.2)RS(10.2)FS(51.06)PLPR
1866	A0A1S3XST0	rho GDP-dissociation inhibitor 1-like	AT3G07880.1	1.0821e-103	70.1923	SCN1 | Immunoglobulin E-set superfamily protein	S	25	6	GGIADSDSEIEHDVNENR	3	0.965799	6.78e-07	103.26	85.76	103.26	0.30417	-0.306501	-0.785217	-0.646441	-1.01006	-0.47335	-0.450541	-0.465838	-0.643912	-0.793494	-0.232134	-1.20219	-0.474817	0.174826	-0.0555162	0.389127	0.0316553	0.178645	0.810682	0.0113956	0.643433	0.0310383	CAS_35_WT_27;CAS_35_CAS_27;CAS_35_WT_35	A0A1S3XST0	LAPVNEANKKGGIADSDSEIEHDVNENRVSR	GGIADS(0.966)DS(0.034)EIEHDVNENR	GGIADS(14.51)DS(-14.51)EIEHDVNENR
5130	A0A1S4ATZ1	uncharacterized protein At1g03900-like	AT1G03900.1	6.8143e-103	82.5843	ATNAP4, NAP4 | non-intrinsic ABC protein 4	S	215	3	IRSPLPPPPNDPATAR	3	0.999967	0.00264937	46.621	35.566	46.621	0.76108	0.92911	0.0494716	-0.426607	-0.0569662	-0.451153	-1.10504	-1.1943	-1.23084	-0.884259	-0.465104	-1.12962	-1.25527	-0.904388	-0.538795	-1.03862	-1.1754	-1.11909	0.0192628	-1.05731	0.0810342	0.0312676	WT_27_WT_35;WT_27_CAS_27;WT_27_CAS_35	A0A1S4ATZ1;A0A1S3ZPR3	TPALAPPPSGGNKIRSPLPPPPNDPATARKT	IRS(1)PLPPPPNDPATAR	IRS(44.75)PLPPPPNDPAT(-44.75)AR
9942	A0A1S4DKZ3	uncharacterized protein LOC107830807 isoform X1	AT4G31880.1	9.5694e-102	66.7954	LOCATED IN: cytosol, chloroplast	S	299	6	VATASSDEAGQMAESVR	2	0.99971	3.11e-111	235.95	208.69	235.95	0.76039	-0.30789	-0.956263	-1.21993	-0.834934	0.67701	0.633756	0.555059	0.255034	-0.575984	-0.92439	-1.09593	-1.14538	0.591214	0.000241203	0.797594	0.583704	1.35997	1.42861	-0.105667	-0.0370264	0.004	CAS_35_CAS_27;WT_35_CAS_27;CAS_35_WT_27;WT_35_WT_27	A0A1S4DKZ3	APATQGDGSKVATASSDEAGQMAESVREEAR	VATASS(1)DEAGQMAESVR	VAT(-89.65)AS(-35.37)S(35.37)DEAGQMAES(-106.94)VR
12259	A0A1S4DKZ3	uncharacterized protein LOC107830807 isoform X1	AT4G31880.1	9.5694e-102	66.7954	LOCATED IN: cytosol, chloroplast	T	903	3	NKTPQSGGKPSANGMEK	3	1	4.58e-05	87.326	51.686	87.326	0.17213	1.23403	1.15162	0.911017	1.07337	0.381501	0.398375	0.214962	0.0747816	1.2603	0.56712	0.834326	1.16672	-0.0633312	0.707691	-0.424479	0.833658	-0.825105	-0.69373	-0.135395	-0.00402034	0.0432941	WT_27_CAS_35;WT_27_WT_35	A0A1S4DKZ3;A0A1S4DKM6;A0A1S4CT64;A0A1S4CSQ8	SKQETVTAAVKAKNKTPQSGGKPSANGMEKL	NKT(1)PQS(0.997)GGKPS(0.003)ANGMEK	NKT(65.63)PQS(24.71)GGKPS(-24.71)ANGMEK
5579	A0A1S4A022	golgin candidate 2-like isoform X2	AT1G18190.1	1.72347e-98	54.3544	GC2 | golgin candidate 2	S	87	3	NNSFGSNSNFKPQK	2	0.999967	0.000137208	109.83	93.164	86.944	-0.87126	-0.903096	-1.01862	-1.05211	-0.893127	-1.12325	-1.09607	-1.61573	-1.2384	-0.673639	-0.801383	-0.0241754	0.200911	0.234262	0.707691	0.587994	0.170938	-0.301624	0.749793	0.642166	1.69358	0.00573913	CAS_27_WT_35;CAS_35_WT_35;CAS_27_WT_27;CAS_35_WT_27;CAS_35_CAS_27	A0A1S4A022;A0A1S3ZZY4	RTDRNSTSISLDKNNSFGSNSNFKPQKEAVT	NNS(1)FGSNSNFKPQK	NNS(47.21)FGS(-48.64)NS(-47.21)NFKPQK
2877	A0A1S3YDF1	putative G3BP-like protein isoform X1	AT3G25150.2	6.51412e-98	50.1326	Nuclear transport factor 2 (NTF2) family protein with RNA binding (RRM-RBD-RNP motifs) domain	S	246	7	ESAASFSPPSAPAHR	2	0.994525	3.1e-14	140.03	119.08	140.03	1.3194	-0.718431	-1.23989	-1.14197	0.214992	0.0433627	0.125905	0.108425	0.191154	0.359908	0.440347	0.432302	0.111135	-1.01038	-0.861429	-0.0832741	-1.13559	0.838537	-1.10859	1.05725	-0.889879	0.0270453	WT_35_CAS_35;CAS_27_CAS_35;CAS_27_WT_27	A0A1S3YDF1;A0A1S3YD17	YASIVMHLKESAASFSPPSAPAHRKPTAKSV	ESAAS(0.005)FS(0.995)PPSAPAHR	ES(-66.12)AAS(-22.95)FS(22.95)PPS(-33.61)APAHR
6999	A0A1S4AYU5	nuclear pore complex protein NUP214-like isoform X2	AT1G55540.1	1.1074e-97	51.5759	Nuclear pore complex protein	S	1056	3	SESPTGSSLPSVAILDTK	2	0.973438	1.35e-30	168.68	140.81	123.36	0.4466	-0.381921	-0.98712	0.169842	-0.910985	0.138738	0.0836691	0.504548	0.477867	-0.549761	-0.913368	-0.396451	-1.3139	-1.02691	-0.681302	-1.13693	-0.129693	0.828751	0.0496619	-0.265825	-1.04491	0.0438522	WT_35_CAS_27;WT_35_CAS_35	A0A1S4AYU5;A0A1S4AYU0	DSLLITPPSDGTKSESPTGSSLPSVAILDTK	S(0.002)ES(0.973)PT(0.024)GS(0.001)SLPSVAILDTK	S(-27.6)ES(16.02)PT(-16.02)GS(-32.61)S(-48.59)LPS(-90.37)VAILDT(-113.45)K
6624	A0A1S4APY9	RNA-binding protein squid-like	AT5G40490.1	3.34466e-97	69.2661	RNA-binding (RRM/RBD/RNP motifs) family protein	S	47	32	LEEEETNDLRTTPDHQNDDVGASQPHTGDGASPGK	4	0.999954	3.06e-108	210.26	188.06	210.26	-0.0049376	-1.09347	-0.680096	1.573	-1.11945	1.92634	1.18211	1.81657	1.35021	0.926629	1.18435	1.54922	0.961717	1.35693	2.88379	1.28665	1.16852	1.89881	0.518493	1.48548	0.105166	0.0396467	WT_35_WT_27;CAS_35_WT_27	A0A1S4APY9	NDDVGASQPHTGDGASPGKIFIGGLARETTS	LEEEETNDLRT(0.46)T(0.54)PDHQNDDVGASQPHTGDGAS(1)PGK	LEEEET(-31.41)NDLRT(-0.7)T(0.7)PDHQNDDVGAS(-81.46)QPHT(-43.38)GDGAS(43.38)PGK
2975	A0A1S3YG87	protein IQ-DOMAIN 1-like	AT5G03040.3	6.43514e-97	58.6486	iqd2 | IQ-domain 2	S	425	3	LQSPLGMENGTTPEK	2	0.999995	0.000138904	80.632	64.494	80.632	0.059953	0.92911	-0.0522466	-0.171099	-0.150056	-1.14174	-1.24987	-1.16231	-1.38308	0.66036	-0.846723	-0.670673	-0.530163	-1.28679	-0.575183	-1.00865	-1.2205	-1.37318	-0.675982	-0.485727	0.211467	0.0266281	WT_27_WT_35;WT_27_CAS_35	A0A1S3YG87;A0A1S4BU07	YMASTQSAKARTRLQSPLGMENGTTPEKGSA	LQS(1)PLGMENGTTPEK	LQS(53.3)PLGMENGT(-53.3)T(-60.97)PEK
11241	A0A1S3ZJD0	single-stranded DNA-binding protein, mitochondrial-like	AT3G18580.1	2.81987e-95	63.1111	Nucleic acid-binding, OB-fold-like protein	T	101	10	AILVGQVGQTPIQK	2	1	0.00269279	61.375	34.861	51.875	-0.51924	0.0976137	-0.198791	-0.886524	-0.65264	-1.16496	-1.10388	-1.444	-1.6513	-0.993013	-1.22425	-1.41332	-1.69999	-0.840685	-0.881902	-0.942289	-1.28253	-0.930953	0.345789	-0.922557	0.354185	0.0283623	WT_27_WT_35;WT_27_CAS_27	A0A1S3ZJD0;A0A1S4C7W5	EVGIYKAILVGQVGQTPIQKKLKSGRTVTLL	AILVGQVGQT(1)PIQK	AILVGQVGQT(51.87)PIQK
135	Q40463	NTGB2 (Fragment)	AT1G56330.1	6.21572e-95	95.7143	SAR1, ATSAR1, ATSARA1B, ATSAR1B, SAR1B | secretion-associated RAS 1B	S	52	16	LVQHQPTQYPTSEELSIGK	2	0.913345	3.14e-07	101.71	84.41	84.249	0.41562	-0.236109	-0.793061	-1.06796	-0.877932	1.09498	0.507999	0.679378	0.570913	-0.564532	-0.795724	-1.07686	-0.496441	-0.40522	-1.04721	-1.27315	-1.10082	1.45708	-0.223213	0.010377	-1.66992	0.00666667	WT_35_CAS_35;WT_35_WT_27;WT_35_CAS_27	Q40463;Q9SDQ5;O24138;A0A1S4CGU1;A0A1S4BB77;A0A1S4AVH1;A0A1S3ZTZ5;A0A142G9A6;Q40464;P52885	LVQHQPTQYPTSEELSIGKIKFKAFDLGGHQ	LVQHQPTQYPT(0.049)S(0.037)EELS(0.913)IGK	LVQHQPT(-42.34)QY(-34.1)PT(-12.69)S(-13.91)EELS(12.69)IGK
11867	A0A1S4BVS9	synaptotagmin-4-like	AT3G61050.1	6.61861e-95	78.5088	NTMC2TYPE4, NTMC2T4 | Calcium-dependent lipid-binding (CaLB domain) family protein	T	324	3	TFTGQSSSSHAR	2	0.99994	4.65e-06	115.57	87.176	111.79	1.3566	0.92911	0.0369985	0.245857	0.789094	0.845021	0.605124	0.327048	0.541831	-0.692272	-0.865408	-1.21359	-1.2441	-0.910714	-0.558901	-1.00227	-1.17828	0.0794909	0.0912989	-1.50411	-1.4923	0.00338462	WT_27_CAS_27;WT_35_CAS_27;WT_27_CAS_35;WT_35_CAS_35	A0A1S4BVS9;A0A1S4D5L6;A0A1S4D5J6	GSGLSKAGKFMGRTFTGQSSSSHARKRSGSS	TFT(1)GQSSSSHAR	T(-42.76)FT(42.76)GQS(-55.67)S(-53.99)S(-61.59)S(-68.98)HAR
6366	A0A1S4AJ21	fasciclin-like arabinogalactan protein 1	AT5G55730.2	4.59791e-93	65.7658	FLA1 | FASCICLIN-like arabinogalactan 1	S	238	17	AAPTPAPAPAPEADAESPK	2	0.99999	4.62e-06	71.697	61.063	71.697	3.7858	-0.345533	0.185618	-1.32402	-0.0900828	-1.107	-1.36325	-1.15761	-1.27756	0.66036	0.0172319	0.104335	-0.134313	-1.15639	-0.504011	-0.588715	-1.28319	-0.83285	-1.04498	0.555408	0.343277	0.0241159	CAS_27_WT_35;CAS_27_CAS_35	A0A1S4AJ21	APTPAPAPAPEADAESPKHSKDKHKSPPAPE	AAPTPAPAPAPEADAES(1)PK	AAPT(-50.16)PAPAPAPEADAES(50.16)PK
4325	A0A1S3Z926	clathrin interactor EPSIN 2-like	AT2G43160.4	2.97289e-91	85.9756	ENTH/VHS family protein	S	305	1	SPTHSERDVETSSASAPK	3	0.869491	6.61e-05	81.949	61.206	66.52	-0.30838	-0.548197	-0.734092	-1.19932	0.718814	0.105372	0.644296	0.812077	0.453441	-0.677244	-1.30664	-1.23995	-1.1012	0.170788	0.492062	0.979423	0.666322	0.944495	1.65841	-0.64056	0.0733521	0.0150085	WT_35_CAS_27;CAS_35_CAS_27	A0A1S3Z926	LSAPPSYEEAVGASRSPTHSERDVETSSASA	S(0.869)PT(0.131)HS(0.998)ERDVETSSASAPK	S(8.24)PT(-8.24)HS(29.78)ERDVET(-36.16)S(-35.75)S(-40.11)AS(-44.53)APK
8474	A0A1S4C8J5	serine/arginine-rich splicing factor SR34A-like	AT3G49430.1	3.04889e-91	76.3819	SRp34a, SR34a, At-SR34a | SER/ARG-rich protein 34A	S	225	1	SASPVKPTR	2	0.999993	0.00692969	58.699	6.12	55.401	-0.62444	-0.38409	-0.623106	-1.10741	-0.790871	-0.765695	0.498492	0.210996	1.17833	-0.676402	-1.01676	-1.12693	-1.20719	-0.848022	-0.743162	-1.09784	-1.10794	1.0069	0.0575762	-0.28045	-1.22977	0.0297184	WT_35_CAS_27;WT_35_CAS_35;WT_35_WT_27	A0A1S4C8J5;A0A1S3XVR1	SPGRSLSRSPTPKSRSASPVKPTRSRSISRS	S(1)AS(1)PVKPTR	S(51.47)AS(45.07)PVKPT(-45.07)R
8475	A0A1S4C8J5	serine/arginine-rich splicing factor SR34A-like	AT3G49430.1	3.04889e-91	76.3819	SRp34a, SR34a, At-SR34a | SER/ARG-rich protein 34A	S	227	3	SASPVKPTR	2	0.999969	0.00710018	58.37	15.975	55.401	-0.62444	0.663513	1.02127	1.11551	0.992857	-0.765695	1.16836	1.14085	1.62323	-0.585546	-0.843251	-1.15656	-1.28515	0.0904066	0.707691	-0.000164621	0.187336	-0.1566	1.21395	-1.91592	-0.545371	0.0176646	WT_35_CAS_27;WT_27_CAS_27	A0A1S4C8J5;A0A1S3XVR1	GRSLSRSPTPKSRSASPVKPTRSRSISRSRS	S(1)AS(1)PVKPTR	S(51.47)AS(45.07)PVKPT(-45.07)R
7447	A0A1S4BAF7	probable protein phosphatase 2C 10	AT1G34750.1	3.58839e-91	75.2688	Protein phosphatase 2C family protein	S	119	9	TDQAILSHSPDLGR	3	0.991668	7.31e-105	228.9	178.69	119.8	0.083772	0.186553	-0.755283	-1.00794	-0.858709	1.02127	-1.14223	-1.19717	-1.36801	0.147328	0.45083	0.498366	0.463541	1.28034	0.356407	1.02204	0.83219	-0.0626914	0.482729	0.99886	1.54428	0.043907	CAS_35_WT_35;CAS_35_WT_27	A0A1S4BAF7;A0A1S4CLY1	ILKAYERTDQAILSHSPDLGRGGSTAVTAIL	TDQAILS(0.008)HS(0.992)PDLGR	T(-100.97)DQAILS(-20.76)HS(20.76)PDLGR
6989	A0A1S4AYR8	cell division cycle and apoptosis regulator protein 1-like	AT2G03150.1	3.58794e-90	62.1399	emb1579 | ATP/GTP-binding protein family	S	115	7	SGFSVDSPK	2	0.999303	0.00182562	63.408	49.201	61.344	-1.5782	0.979096	1.4713	1.39751	1.4408	-1.50014	-1.19056	-1.16481	1.06438	0.569202	1.24888	1.18931	1.26894	1.30871	0.274168	1.4628	0.808452	-2.01996	-0.10555	-0.253095	1.66132	0.0242581	CAS_35_WT_35;CAS_27_WT_35;WT_27_WT_35	A0A1S4AYR8;A0A1S4BCZ6	SGSSALESRSGFSVDSPKFTAGDYVSLSSHG;SGSSALESRSGFSVDSPKFTASDYVSLSSHG	SGFS(0.001)VDS(0.999)PK	S(-57.41)GFS(-31.58)VDS(31.58)PK
4626	A0A1S3ZF17	uncharacterized protein LOC107785957 isoform X2	AT4G31880.1	6.38222e-89	51.3699	LOCATED IN: cytosol, chloroplast	S	248	5	EEACSDDVDHAVNK	2	1	9.51e-10	133.16	99.896	76.143	1.8245	-0.575814	0.868023	-1.0059	-1.22317	-1.16695	-1.24647	-1.1662	-1.37692	0.295883	0.821925	0.432302	0.384184	-1.33015	-0.460656	-1.39203	-1.20175	-0.754918	-1.57972	0.967789	0.142986	0.0180565	CAS_27_WT_35;CAS_27_CAS_35	A0A1S3ZF17;A0A1S3ZF05;A0A1S3ZEU4;A0A1S3ZEK7	LRNQLMAESVREEACSDDVDHAVNKSSKSIT	EEACS(1)DDVDHAVNK	EEACS(76.14)DDVDHAVNK
11206	A0A1S3ZF17	uncharacterized protein LOC107785957 isoform X2	AT4G31880.1	6.38222e-89	51.3699	LOCATED IN: cytosol, chloroplast	T	785	7	LTDPVKTPESTK	2	0.942159	0.00883459	53.967	33.87	40.725	0.39708	0.950707	0.0716906	-0.213943	0.125591	-1.28517	-1.11147	-1.16098	-1.31707	0.606461	-1.10455	-1.14369	-1.05334	-0.933873	-0.561564	-0.968382	-1.48928	-1.45218	-0.314494	-0.907292	0.230398	0.0409136	WT_27_WT_35;WT_27_CAS_35	A0A1S3ZF17;A0A1S3ZF05;A0A1S3ZKJ4;A0A1S3ZL78;A0A1S3ZLB9;A0A1S3ZKZ3;A0A1S3ZKJ0	KEMPDRKEKLTDPVKTPESTKDKLSVASKEQ;KETSDRKEKLTDPVKTPESTKDKLSVASKEQ	LT(0.041)DPVKT(0.942)PES(0.013)T(0.004)K	LT(-13.59)DPVKT(13.59)PES(-18.67)T(-23.95)K
6583	A0A1S4ANY8	probable arabinosyltransferase ARAD1	AT2G35100.1	5.7178e-87	62.5592	ARAD1 | Exostosin family protein	S	20	12	SPPLPSPSSPPSPK	2	0.997609	2.83e-77	206.43	170.11	206.43	1.3996	-0.396096	0.317418	-1.47486	0.317312	0.37768	-1.2091	0.0915609	-1.22179	0.66036	0.848109	0.643166	0.514848	0.952016	1.1128	1.06223	0.647771	-0.181356	0.277082	0.975678	1.43412	0.0440526	CAS_35_WT_35	A0A1S4ANY8	PKLRSPPLPSPSSPPSPKSLTPNLNNKMPPR	SPPLPSPS(0.001)S(0.002)PPS(0.998)PK	S(-158.52)PPLPS(-53.11)PS(-31.43)S(-27.77)PPS(27.77)PK
5903	A0A1S4A7N3	nuclear speckle splicing regulatory protein 1-like	AT2G27285.1	7.23992e-85	53.6278	Coiled-coil domain-containing protein 55 (DUF2040)	S	221	8	TEEKPSSSANAHSDMSR	3	0.877899	6.46e-06	113.99	95.227	113.99	-0.40997	-0.308986	-0.826447	0.639231	0.679298	-1.6544	-1.14286	-1.21779	-1.21175	0.66036	0.599616	0.954337	0.902177	0.735559	0.707691	1.10021	1.10957	-1.35248	0.134136	0.733348	2.21996	0.00442105	WT_27_WT_35;CAS_27_WT_35;CAS_35_WT_35;CAS_35_WT_27	A0A1S4A7N3	HHEQEAIRTEEKPSSSANAHSDMSREIKRQD	TEEKPS(0.003)S(0.119)S(0.878)ANAHSDMSR	T(-65.93)EEKPS(-25.23)S(-8.66)S(8.66)ANAHS(-50.8)DMS(-59.48)R
10171	E2F3S8	G-strand specific single-stranded telomere-binding protein 1	AT3G13224.2	1.59375e-82	70.3125	RNA-binding (RRM/RBD/RNP motifs) family protein	S	13	9	KNDFGDGASPGK	2	1	3.7e-24	159.52	118.28	106.17	0.63108	-0.236602	-0.350338	-1.27086	0.132018	-0.0824061	1.14562	0.481181	1.22721	-1.25364	-1.35666	-0.185159	-1.16218	1.12299	0.707691	0.988838	1.02937	1.12435	1.95163	-0.557966	0.269322	0.0115844	WT_35_CAS_27;CAS_35_CAS_27;WT_35_WT_27;CAS_35_WT_27	E2F3S8	___MGSRKNDFGDGASPGKIFIGGLAKETTL	KNDFGDGAS(1)PGK	KNDFGDGAS(106.17)PGK
9743	A0A1S4DDL7	serine/arginine-rich-splicing factor SR34 isoform X2	AT1G02840.3	3.43204e-78	68.5567	SR1, ATSRP34, SRP34, SR34, At-SR34 | RNA-binding (RRM/RBD/RNP motifs) family protein	S	234	1	SVSSQPHSGLK	2	0.977211	0.0011108	55.98	32.211	55.98	-1.317	0.475567	0.487577	0.31917	0.143334	0.126901	0.249639	-0.516544	-0.0877151	-0.653733	-0.992359	-1.30048	-0.0276286	0.803753	0.707691	-0.232968	0.129453	-0.413342	1.09553	-1.09996	0.408912	0.0375403	CAS_35_CAS_27;WT_27_CAS_27	A0A1S4DDL7;A0A1S4DDJ9	SPKAKSSKRTRSRSRSVSSQPHSGLKGRSVS	S(0.977)VS(0.027)S(0.961)QPHS(0.035)GLK	S(16.4)VS(-16.4)S(14.5)QPHS(-14.5)GLK
11535	A0A1S4AJC1	universal stress protein MT2085-like	AT1G11360.2	3.95606e-78	80.7229	Adenine nucleotide alpha hydrolases-like superfamily protein	T	33	6	FPPPTTPSTTDTPTAGAQR	2	0.980959	6.78e-80	173.21	135.18	132.13	-0.85223	0.839204	0.595163	0.158171	0.0812006	-0.223421	0.21054	-0.261811	-0.498394	0.74382	0.745239	0.372709	0.463541	-1.08516	-0.624614	-0.995732	-0.657664	-0.611706	-1.42212	0.162893	-0.64752	0.00812121	WT_35_CAS_35;WT_27_CAS_35;CAS_27_CAS_35;WT_27_WT_35;CAS_27_WT_35	A0A1S4AJC1;A0A1S4DAF5	NIKIKSSSPRFPPPTTPSTTDTPTAGAQRKI	FPPPT(0.017)T(0.981)PS(0.106)T(0.052)T(0.042)DT(0.795)PT(0.007)AGAQR	FPPPT(-17.73)T(17.73)PS(-8.77)T(-11.89)T(-12.9)DT(8.77)PT(-20.47)AGAQR
9639	A0A1S4DAF5	uncharacterized protein LOC107827684	AT1G11360.2	8.49729e-78	80.1205	Adenine nucleotide alpha hydrolases-like superfamily protein	S	9	9	MQQQPTPTSDSDLPR	2	0.948061	7.06e-07	124.16	112.56	115.82	-0.24422	-0.0506984	-0.0801775	-1.3648	-0.896507	1.50474	0.551114	0.723426	0.87788	-0.612952	-0.164325	-1.47292	-1.09358	-1.30889	-0.503224	0.820952	-1.30765	1.51234	0.26124	-0.237899	-1.48899	0.043086	WT_35_CAS_27;WT_35_WT_27;WT_35_CAS_35	A0A1S4DAF5	_______MQQQPTPTSDSDLPRLANIKIKSS	MQQQPT(0.001)PT(0.025)S(0.948)DS(0.025)DLPR	MQQQPT(-29.98)PT(-15.7)S(15.7)DS(-15.7)DLPR
3223	A0A1S3YMD8	protein LAZ1-like	AT4G38360.2	1.24804e-77	72.2826	LAZ1 | Protein of unknown function (DUF300)	S	114	11	TKDDSCIATSSPAR	3	0.760305	2.67e-11	102.28	77.342	53.565	0.69785	-0.37656	-0.822188	-0.300434	-0.859619	-1.30217	-1.43124	0.0627208	-1.30602	-0.907003	-0.88869	-1.26845	-0.549728	-0.14131	0.707691	0.0319271	0.0976335	-0.404475	1.07745	-0.313768	1.16816	0.0451133	CAS_35_WT_35;CAS_35_CAS_27	A0A1S3YMD8	EKEKRTKDDSCIATSSPARRVIRGIDDPLLH	TKDDSCIAT(0.049)S(0.19)S(0.76)PAR	T(-47.72)KDDS(-47.72)CIAT(-11.87)S(-6.02)S(6.02)PAR
3505	A0A1S3YT22	serine/arginine-rich splicing factor RS31-like	AT4G25500.1	9.74054e-77	53.2353	ATRSP35, ATRSP40, AT-SRP40, RSP35, RS40, At-RS40 | arginine/serine-rich splicing factor 35	S	381	3	KYSPDGYNPGSSPSSK	2	0.994054	2.39e-06	102.89	75.413	102.89	-0.92122	0.92911	-0.0886135	0.6119	0.781426	0.524233	-0.0726803	0.518138	0.380369	0.66036	-0.442422	0.113621	-0.805057	-0.993306	-1.34015	-0.93804	-0.0226426	-0.22094	-0.70516	-0.67683	-1.16105	0.0396437	WT_35_CAS_35;WT_27_CAS_35	A0A1S3YT22	DRPSPSPQRERRKKYSPDGYNPGSSPSSKPG	KY(0.006)S(0.994)PDGYNPGS(0.204)S(0.777)PS(0.016)S(0.003)K	KY(-22.16)S(22.16)PDGY(-47.14)NPGS(-5.8)S(5.8)PS(-16.96)S(-24.22)K
3508	A0A1S3YT22	serine/arginine-rich splicing factor RS31-like	AT4G25500.1	9.74054e-77	53.2353	ATRSP35, ATRSP40, AT-SRP40, RSP35, RS40, At-RS40 | arginine/serine-rich splicing factor 35	S	400	6	PGPVESPVR	2	1	2.4e-19	132.6	101.24	50.292	-2.31	0.921384	1.23993	1.65475	1.50082	0.92071	0.296971	0.399295	0.81023	0.539241	0.370852	0.113621	0.463541	0.02863	0.0889963	0.35502	-0.0226426	-0.722417	-0.259313	-0.957405	-0.4943	0.0113333	WT_27_CAS_35;WT_27_CAS_27;WT_27_WT_35	A0A1S3YT22	YNPGSSPSSKPGPVESPVRDGRESSERYRSR	PGPVES(1)PVR	PGPVES(50.29)PVR
7827	A0A1S4BL88	GTPase Der-like	AT5G39960.1	1.18864e-76	55.1724	GTP binding	S	69	11	ADDEVLDNVASDGDDACDNVPEDFNVK	3	1	4.46e-12	98.766	88.343	98.019	-0.20777	-0.346797	-0.942522	-0.999721	-1.02194	0.525367	0.753337	0.985934	0.729031	-0.734231	-0.181089	-1.12352	-1.05902	-0.884519	-0.725689	0.197188	0.556672	1.57616	0.560378	0.0532794	-0.962504	0.0153016	WT_35_WT_27;WT_35_CAS_27;WT_35_CAS_35	A0A1S4BL88;A0A1S4C8I6;A0A1S4C913	LGQERADDEVLDNVASDGDDACDNVPEDFNV	ADDEVLDNVAS(1)DGDDACDNVPEDFNVK	ADDEVLDNVAS(98.02)DGDDACDNVPEDFNVK
11696	A0A1S4B3Q3	FIP1[V]-like protein	AT5G58040.1	1.10026e-75	58.6319	ATFIP1[V], FIPS5, ATFIPS5, FIP1[V] | homolog of yeast FIP1 [V]	T	778	9	REQSSPQETDGGEDSK	3	0.982843	0.000462721	72.175	57.756	42.309	-0.80836	-0.258766	-0.0823234	-1.00963	-0.959988	-1.30336	-1.26322	-1.15563	-1.24063	0.175118	-0.147321	0.432302	0.0852012	-0.929286	-0.504044	-1.05902	-1.31666	-0.663031	-1.08858	0.714003	0.288455	0.0111264	CAS_27_WT_35;CAS_27_CAS_35;CAS_27_WT_27	A0A1S4B3Q3;A0A1S4BHU0	KQKLSLRREQSSPQETDGGEDSKAGRSSENS;KQKLSSRREQSSPQETDGGEDSKAGRSSENS	REQS(0.003)S(0.003)PQET(0.983)DGGEDS(0.012)K	REQS(-25.8)S(-25.8)PQET(19.14)DGGEDS(-19.14)K
12003	A0A1S4CFF1	serine/arginine repetitive matrix protein 1-like	AT2G29210.1	1.29616e-75	75	splicing factor PWI domain-containing protein	T	615	4	IATTPDPNKDLEK	3	0.80175	2.64e-05	116.13	86.447	61.165	-3.0117	0.913683	0.129221	-0.115781	-0.00219631	0.309352	0.525716	0.48901	0.0383857	-0.0905284	-0.240183	-0.223955	-0.741454	-1.12654	-0.928292	-0.405307	-1.36912	0.109384	-0.633286	-0.555262	-1.29793	0.0151756	WT_27_CAS_35;WT_35_CAS_35	A0A1S4CFF1	EAFEHKPRSSRKIATTPDPNKDLEKGRDEEE	IAT(0.198)T(0.802)PDPNKDLEK	IAT(-6.07)T(6.07)PDPNKDLEK
9595	A0A1S4D8B9	KH domain-containing protein At4g18375 isoform X1	AT5G15270.2	3.50614e-73	83.5821	RNA-binding KH domain-containing protein	S	498	5	HDPASPSYR	2	0.998576	2.89e-06	130.98	108.85	130.98	-1.0665	-0.448001	0.192373	-1.58025	-0.924237	-1.09548	-1.11819	0.212299	0.160595	0.66036	0.875435	1.18262	1.03017	1.06439	0.707691	1.13549	1.03053	0.229834	0.0473809	1.62717	1.44472	0.0145357	CAS_27_WT_27;CAS_35_WT_27;CAS_27_WT_35;CAS_35_WT_35	A0A1S4D8B9	SEIPSPSFRPRHDPASPSYRSPAGYPHDRAP	HDPAS(0.999)PS(0.001)YR	HDPAS(28.46)PS(-28.46)Y(-96.73)R
6488	A0A1S4D1I2	uncharacterized protein LOC107824885	AT5G09620.1	4.91319e-73	52.4164	Octicosapeptide/Phox/Bem1p family protein	S	15	15	MENYSYTSYPESGDSSPR	2	0.860449	3.2e-130	246.12	230	229.93	0.66859	-0.329055	-0.668738	-0.0451017	-0.933555	0.67916	0.318195	0.425188	0.197098	-0.541308	-0.813355	-1.22618	-1.18405	-0.829119	-0.459124	0.519871	0.384458	0.899022	0.845246	-0.447112	-0.500889	0.0278456	WT_35_CAS_27;WT_35_WT_27	A0A1S4D1I2;A0A1S4ALN1	_MENYSYTSYPESGDSSPRSREIDFDNTASW	MENYSYTSYPES(0.004)GDS(0.86)S(0.135)PR	MENY(-203.8)S(-164.45)Y(-167.04)T(-124.93)S(-104.07)Y(-128.4)PES(-23.13)GDS(8.03)S(-8.03)PR
4219	A0A1S3Z7L0	F-box protein At3g12350-like	AT3G12350.2	9.32784e-73	52.2388	F-box family protein	S	237	10	GEEYEDLCGSPGSLPDR	2	0.999999	1.42e-295	319.55	99.209	319.55	-2.0514	-0.61439	-0.501263	-0.713424	-1.55898	0.147773	-0.387832	-0.0621048	-0.45514	-0.962829	-0.841813	-1.13857	-0.814961	-0.389859	0.707691	-0.179929	-0.181036	0.657688	0.92876	-0.0925283	0.178543	0.0430134	CAS_35_CAS_27;CAS_35_WT_27	A0A1S3Z7L0	SSGNMRGEEYEDLCGSPGSLPDRLMSEIYQY	GEEYEDLCGS(1)PGSLPDR	GEEY(-224.27)EDLCGS(58.38)PGS(-58.38)LPDR
3586	A0A1S3YUL6	protein WVD2-like 5 isoform X2	AT4G32330.3	9.09596e-67	52.5735	TPX2 (targeting protein for Xklp2) protein family	S	170	9	QSSQPDATSPSPNADGLK	2	0.942329	6.66e-22	150.39	118.86	114.63	-0.1275	0.92911	0.185618	0.384569	0.13705	-0.31747	-0.263739	-0.204518	-0.311655	0.66036	0.0474071	0.290572	-0.184628	-0.916064	-0.892013	-0.909457	-1.41615	-0.683432	-1.23685	-0.205659	-0.759076	0.0105556	WT_35_CAS_35;CAS_27_CAS_35;WT_27_CAS_35;WT_27_WT_35	A0A1S3YUL6	VNVSHAKQSSQPDATSPSPNADGLKSPAADA	QSSQPDAT(0.036)S(0.942)PS(0.022)PNADGLK	QS(-79.7)S(-72.93)QPDAT(-14.2)S(14.2)PS(-16.35)PNADGLK
3625	A0A1S3YVB3	protein WVD2-like 5 isoform X1	AT4G32330.3	1.13792e-65	52.1277	TPX2 (targeting protein for Xklp2) protein family	S	170	9	QSSQPDATSPSPNADGLK	2	0.942329	6.66e-22	150.39	118.86	114.63	-0.1275	0.92911	0.185618	0.384569	0.13705	-0.31747	-0.263739	-0.204518	-0.311655	0.66036	0.0474071	0.290572	-0.184628	-0.860094	-0.510266	-1.05977	-1.09709	-0.683432	-1.08523	-0.205659	-0.607458	0.0107778	CAS_27_CAS_35;WT_27_CAS_35;WT_27_WT_35	A0A1S3YVB3	VNVSHAKQSSQPDATSPSPNADGLKEKTKPK	QSSQPDAT(0.036)S(0.942)PS(0.022)PNADGLK	QS(-79.7)S(-72.93)QPDAT(-14.2)S(14.2)PS(-16.35)PNADGLK
5812	A0A1S4A621	serine/arginine-rich splicing factor RS31-like isoform X2	AT4G25500.2	7.75268e-65	52.381	ATRSP35, ATRSP40, AT-SRP40, RSP35, RS40, At-RS40 | arginine/serine-rich splicing factor 35	S	289	3	KYSPDGYNPGSSPSSK	2	0.994054	0.000715128	102.89	75.413	102.89	-0.92122	0.92911	-0.0886135	0.6119	0.129381	-0.0361724	-0.0726803	-0.490947	-0.372547	-1.26905	-0.442422	-1.11093	-0.805057	-0.925504	-0.605375	-0.92201	-1.17171	-0.638531	0.000712536	-1.30231	-0.663064	0.0111628	WT_27_CAS_27;WT_27_CAS_35	A0A1S4A621;A0A1S4A5Y9	DRPSPSPQRERRKKYSPDGYNPGSSPSSKPE	KY(0.006)S(0.994)PDGYNPGS(0.204)S(0.777)PS(0.016)S(0.003)K	KY(-22.16)S(22.16)PDGY(-47.14)NPGS(-5.8)S(5.8)PS(-16.96)S(-24.22)K
5820	A0A1S4A621	serine/arginine-rich splicing factor RS31-like isoform X2	AT4G25500.2	7.75268e-65	52.381	ATRSP35, ATRSP40, AT-SRP40, RSP35, RS40, At-RS40 | arginine/serine-rich splicing factor 35	S	263	10	SGPGNGLVSSPLESR	2	0.884906	2.42e-78	205.78	162.8	118.71	4.1543	0.92911	0.832748	0.43375	0.732225	0.376637	0.257281	0.304142	0.33837	-0.941351	-0.960003	-1.11375	-1.45786	-0.952598	-0.560528	0.562885	-1.19819	-0.412851	0.581132	-1.8502	-0.856216	0.0101818	WT_35_CAS_27;WT_27_CAS_27;WT_27_CAS_35	A0A1S4A621;A0A1S4A5Y9	SPRRGRSGPGNGLVSSPLESRSPGYGDRPSP	SGPGNGLVS(0.087)S(0.885)PLES(0.028)R	S(-87.75)GPGNGLVS(-10.05)S(10.05)PLES(-15.05)R
8876	A0A1S4CIX0	auxilin-like protein 1	AT4G36520.1	1.27972e-64	59.4378	Chaperone DnaJ-domain superfamily protein	S	131	10	TASEGSDQFSPSGK	2	0.874668	0.00114908	59.185	52.331	58.487	1.5468	-0.297822	-1.08046	-0.217049	-0.590461	-1.10531	-1.17811	-1.38444	-1.20599	-0.104442	-0.176988	0.432302	-0.46489	-0.0744457	0.707691	-0.144235	-0.321007	-0.672017	0.120505	0.467944	1.26047	0.0172081	CAS_27_WT_35;CAS_35_WT_35	A0A1S4CIX0	SSGKTRTASEGSDQFSPSGKHKESSCEATNQ	TAS(0.001)EGS(0.003)DQFS(0.875)PS(0.122)GK	T(-49.89)AS(-32.36)EGS(-24.8)DQFS(8.56)PS(-8.56)GK
7349	A0A1S4B8C7	uncharacterized protein LOC107805499	AT1G24265.1	5.1619e-64	51.8018	Protein of unknown function (DUF1664)	S	265	5	AGSSSPSSSVERPSPSASSVAPK	3	0.865732	1.1e-14	107.65	86.597	78.717	1.195	0.92911	0.79456	0.493004	0.207187	-0.00396484	-0.0569405	0.205666	-0.199683	-0.29748	-0.904803	-1.18653	0.0701214	-0.845761	-0.499349	0.372612	-1.16699	-0.619696	0.0448014	-1.18564	-0.521141	0.0455805	WT_27_CAS_27;WT_27_CAS_35	A0A1S4B8C7	LELPSVTPSTRAGSSSPSSSVERPSPSASSV	AGS(0.001)S(0.133)S(0.866)PS(0.001)SSVERPSPSASSVAPK	AGS(-30.97)S(-8.15)S(8.15)PS(-30.6)S(-37.29)S(-44.3)VERPS(-56.4)PS(-56.4)AS(-56.4)S(-56.4)VAPK
7172	A0A1S4B2A6	UBP1-associated protein 2A-like	AT2G41060.1	1.5545e-63	100	RNA-binding (RRM/RBD/RNP motifs) family protein	S	387	6	QVGQPSPAK	2	1	0.00424489	50.292	22.963	50.292	0.20161	-1.15454	0.0057383	-1.12283	-0.841739	-1.17789	-1.12471	-1.1848	-1.21029	-0.0134773	0.481207	0.214716	0.463541	-1.03731	-0.486025	-0.93178	0.0069902	-0.396076	-0.898528	1.06484	0.562388	0.0161765	CAS_27_WT_35;CAS_27_WT_27;CAS_27_CAS_35	A0A1S4B2A6	PGLMQAYPNKQVGQPSPAKLPGTSGYSSHL_	QVGQPS(1)PAK	QVGQPS(50.29)PAK
1067	A0A1S3XCF6	serine/arginine-rich splicing factor SC35-like	AT5G64200.1	1.88426e-63	86.1111	ATSC35, SC35, At-SC35 | ortholog of human splicing factor SC35	S	201	4	RSPSPYR	2	0.999947	2.16e-09	99.442	48.096	99.442	0.26944	-0.401175	-0.0358075	0.319109	-0.864607	0.413385	0.946264	0.741894	0.762279	-0.454112	0.31856	0.135459	0.0216338	1.26768	0.707691	0.621894	0.927067	0.961576	0.875699	0.251006	0.165128	0.0179218	WT_35_WT_27;CAS_35_WT_27;CAS_35_CAS_27	A0A1S3XCF6	RRSPFDSASPPRRSPSPYRKESPRGSLSPKK	RSPS(1)PYR	RS(-46.73)PS(44.92)PY(-44.92)R
10004	A0A1S4DMI2	serine/arginine-rich splicing factor SC35-like	AT5G64200.1	3.32374e-63	87.037	ATSC35, SC35, At-SC35 | ortholog of human splicing factor SC35	S	218	9	RTTPSRDASPAGR	3	0.987057	0.00269225	57.499	41.072	57.499	-0.046578	-0.337559	-1.03005	0.259268	-0.851277	-1.23834	-1.12617	-1.30254	-1.48558	0.714706	-0.022749	0.240761	0.552308	-0.801328	-0.814988	-1.11484	-1.10339	-0.798255	-1.32989	0.86116	0.329522	0.01088	WT_27_WT_35;CAS_27_WT_35;CAS_27_CAS_35;CAS_27_WT_27	A0A1S4DMI2	RRSPSPRRTTPSRDASPAGRNHKDWSPTPKS	RT(0.151)T(0.836)PS(0.026)RDAS(0.987)PAGR	RT(-7.45)T(7.45)PS(-17.97)RDAS(18.89)PAGR
12282	A0A1S4DMI2	serine/arginine-rich splicing factor SC35-like	AT5G64200.1	3.32374e-63	87.037	ATSC35, SC35, At-SC35 | ortholog of human splicing factor SC35	T	212	3	RTTPSRDASPAGR	3	0.835981	0.00269225	57.499	41.072	57.499	-0.046578	-0.219118	-0.62041	0.259268	-1.00047	-1.16996	-1.26686	-1.30104	-1.21073	0.714706	-0.022749	0.240761	0.552308	-0.855	-0.458157	-1.07931	-1.26426	-0.841967	-1.28544	0.766438	0.322966	0.0111111	WT_27_WT_35;CAS_27_WT_35;CAS_27_CAS_35;CAS_27_WT_27	A0A1S4DMI2	RRSLSPRRSPSPRRTTPSRDASPAGRNHKDW	RT(0.151)T(0.836)PS(0.026)RDAS(0.987)PAGR	RT(-7.45)T(7.45)PS(-17.97)RDAS(18.89)PAGR
4856	A0A1S3ZJ61	serine/arginine-rich splicing factor SC35-like	AT5G64200.1	5.00818e-63	86.1111	ATSC35, SC35, At-SC35 | ortholog of human splicing factor SC35	S	168	5	SHSLSPDYDR	2	0.999786	5.33e-10	135.99	104.14	135.99	-0.28449	0.92911	1.09466	0.506768	0.249205	0.502555	1.31886	0.572218	0.605839	-0.672757	-1.06925	-1.08484	-0.0652932	1.25735	0.707691	0.707293	0.639837	0.0549323	1.55108	-1.41797	0.0781748	0.0109851	WT_27_CAS_27;WT_35_CAS_27;CAS_35_CAS_27	A0A1S3ZJ61	RRERDYRRRSRSHSLSPDYDRGRGRGRDTKH	SHSLS(1)PDYDR	S(-79.58)HS(-36.7)LS(36.7)PDY(-75.55)DR
8221	A0A1S4BZS7	protein WVD2-like 5 isoform X2	AT4G32330.3	1.36308e-62	65.4971	TPX2 (targeting protein for Xklp2) protein family	S	187	13	AKQPGHAEVASASPSAAHSEGLK	4	0.756788	4.03e-10	96.052	78.563	94.019	3.0176	-0.307995	-0.815151	-1.01141	-1.06108	0.313681	0.542274	0.535876	0.162855	0.286646	-0.970386	-1.13971	-1.09969	-0.915833	-0.567753	-1.00642	-1.10437	1.18758	-0.167809	0.0681226	-1.28727	0.0202051	WT_35_CAS_35;WT_35_WT_27;WT_35_CAS_27	A0A1S4BZS7;A0A1S4BZS1;A0A1S3ZD15;A0A1S3ZDB3	VNRAKQPGHAEVASASPSAAHSEGLKEATKL	AKQPGHAEVAS(0.223)AS(0.757)PS(0.02)AAHSEGLK	AKQPGHAEVAS(-5.31)AS(5.31)PS(-15.72)AAHS(-37.49)EGLK
2601	A0A1S3Y6Y9	Peptidylprolyl isomerase	AT4G25340.1	2.40385e-59	70.8029	FKBP53, ATFKBP53 | FK506 BINDING PROTEIN 53	S	374	3	NESQEVEGNEETKPSQLR	2	1	1.82e-110	228.01	170.49	228.01	0.21128	0.412774	0.641284	0.522906	0.163952	1.22087	-0.0714867	0.487553	0.335898	-0.598077	-0.799947	-1.1768	-0.123163	-1.09342	-0.511827	-0.910469	-1.24784	0.0579794	-0.266392	-1.10973	-1.4341	0.0108267	WT_27_CAS_35;WT_35_CAS_35;WT_27_CAS_27;WT_35_CAS_27	A0A1S3Y6Y9;A0A1S3Y6Z8	DGKADTEVEQDKKNESQEVEGNEETKPSQLR	NES(1)QEVEGNEETKPSQLR	NES(171.67)QEVEGNEET(-171.67)KPS(-192.92)QLR
2604	A0A1S3Y6Y9	Peptidylprolyl isomerase	AT4G25340.1	2.40385e-59	70.8029	FKBP53, ATFKBP53 | FK506 BINDING PROTEIN 53	S	212	10	SNTGSPLLESEDEDGFPISAPNETK	2	1	0	364.08	300.9	354.64	0.10528	2.64071	1.50958	0.945533	1.60247	2.51597	1.11689	0.897817	1.11372	-0.642485	-1.11873	-1.11226	-1.27807	-0.943554	-0.521972	-1.06929	-1.1706	-0.263473	0.111529	-2.71246	-2.33746	0.00366667	WT_35_CAS_27;WT_27_CAS_27;WT_35_CAS_35;WT_27_CAS_35	A0A1S3Y6Y9;A0A1S3Y6Z8	RQIVAKSNTGSPLLESEDEDGFPISAPNETK	S(0.005)NT(0.041)GS(0.954)PLLES(1)EDEDGFPISAPNETK	S(-22.93)NT(-13.63)GS(13.63)PLLES(147.99)EDEDGFPIS(-147.99)APNET(-206.54)K
1201	A0A1S3XF34	kinesin-like protein KIN12A	AT4G14150.1	2.8831e-59	53.3487	PAKRP1, KINESIN-12A | phragmoplast-associated kinesin-related protein 1	S	96	13	SETPEQTLEAPDSPVK	2	1	3.91e-29	165.8	138.32	156	0.28804	0.92911	0.813537	0.300473	0.0749916	0.60037	-0.215479	0.0304305	-0.220939	0.66036	-0.295765	-0.391158	-0.637882	-1.06362	-0.887424	-0.633213	-0.692031	-0.480932	-0.65296	-0.695639	-0.867667	0.0273701	WT_35_CAS_35;WT_27_CAS_35	A0A1S3XF34	LTRSETPEQTLEAPDSPVKVVVRIRPANGNE	SETPEQTLEAPDS(1)PVK	S(-148.54)ET(-131.71)PEQT(-83.83)LEAPDS(83.83)PVK
4301	A0A1S3Z8V8	rhodanese-like domain-containing protein 19, mitochondrial	AT2G21045.1	1.11756e-58	64.6617	Rhodanese/Cell cycle control phosphatase superfamily protein	S	84	10	EDHLIVGCNSGGR	2	1	1.97e-10	132.86	109.94	121.76	-2.5005	0.92911	-0.250519	1.15922	0.701273	-1.11145	-1.41838	-0.678361	-0.947929	0.176748	-0.256463	-1.47034	-1.08553	-0.906084	-0.59233	-0.9047	-1.14458	-1.6738	-0.228027	-1.29367	0.152108	0.0186739	WT_27_WT_35;WT_27_CAS_35;WT_27_CAS_27	A0A1S3Z8V8;A0A1S4D532	SSVCQKEDHLIVGCNSGGRGRRACVDLLNAG	EDHLIVGCNS(1)GGR	EDHLIVGCNS(121.76)GGR
4340	A0A1S3Z9K4	AT-hook motif nuclear-localized protein 8-like	AT5G46640.1	7.78336e-58	58.0786	AT hook motif DNA-binding family protein	S	157	7	AATTGFSIEPAR	2	0.97788	0.00355416	46.592	37.638	46.592	0.19945	0.92911	0.390668	-0.0438743	-0.157439	-1.1754	-0.404302	-1.30378	-0.50911	-0.814825	-0.300121	-0.225153	-1.11562	-0.956132	-1.0642	-1.09015	-0.462942	-1.12777	-0.279428	-0.893546	-0.0452081	0.0345552	WT_27_CAS_35;WT_27_WT_35;WT_27_CAS_27	A0A1S3Z9K4;A0A1S4CRF6	DYSDASSPRAATTGFSIEPARKKRGRPRKYS	AAT(0.002)T(0.021)GFS(0.978)IEPAR	AAT(-27.81)T(-16.78)GFS(16.78)IEPAR
4074	A0A1S3Z5C4	VQ motif-containing protein 4-like	AT1G28280.2	8.78446e-58	57.4879	VQ motif-containing protein	S	18	8	ENPSSINSPR	2	0.999639	0.000229463	78.692	46.849	78.324	0.52155	0.92911	0.660243	0.74573	0.64036	0.361179	0.0668534	0.276648	0.283759	0.66036	0.0914638	0.423091	0.4843	-1.03159	-0.661789	0.318799	-1.32122	-0.496751	-1.08876	-0.329057	-0.921062	0.0173506	WT_35_CAS_35;CAS_27_CAS_35;WT_27_CAS_35	A0A1S3Z5C4	MTSRIQDRENPSSINSPRSNGTSPNSNSNGS	ENPSSINS(1)PR	ENPS(-47.43)S(-34.64)INS(34.64)PR
349	A0A1S3X119	5'-3' exoribonuclease 2-like	AT3G07030.1	4.09321e-57	75.5556	Alba DNA/RNA-binding protein	S	175	10	AVYNAGNEDSYGR	2	0.999938	0.000112297	79.633	59.537	79.633	1.192	-0.582591	-0.618783	-1.23154	-1.05931	0.462762	-0.598525	-0.161708	-0.0834658	-0.913648	-0.819367	-1.23149	-1.2556	-0.845746	-0.533453	-0.423817	-1.25591	0.777823	0.290295	-0.18197	-0.669497	0.0468246	WT_35_CAS_27;WT_35_WT_27	A0A1S3X119;A0A1S3YYJ5	PPRQARAVYNAGNEDSYGRGRGRGRGRGRGW	AVYNAGNEDS(1)YGR	AVY(-66.04)NAGNEDS(42.08)Y(-42.08)GR
3623	A0A1S3YVP5	uncharacterized protein LOC107780082 isoform X3	AT5G11470.1	5.25025e-55	53.1579	bromo-adjacent homology (BAH) domain-containing protein	S	316	8	SDVNVQTSPVR	2	0.94031	2.86e-15	133.05	90.306	133.05	3.596	-1.02912	-0.904414	0.771054	0.108964	0.487888	0.357387	0.551126	0.0468799	-0.658629	-1.45311	-1.35455	-1.15665	-0.838483	-0.488458	-1.77385	-1.18792	0.6242	0.0835551	-0.892352	-1.433	0.0282281	WT_35_CAS_27;WT_35_CAS_35	A0A1S3YVP5;A0A1S3YVA7;A0A1S3YVC6;A0A1S3XTG9	KLSHIVGKSDVNVQTSPVRQDPLHGDANDSR	SDVNVQT(0.06)S(0.94)PVR	S(-121.56)DVNVQT(-11.97)S(11.97)PVR
4846	A0A1S3ZJ13	Clathrin light chain	AT2G20760.1	1.66081e-52	59.5122	Clathrin light chain protein	S	224	13	HNPPPHMLPPPPSPAK	3	1	2.69e-05	110.6	94.097	110.6	0.23274	0.291732	-0.47256	-1.0836	-0.805762	0.271628	0.112603	0.0281842	-0.487874	-1.0211	-0.953776	-1.46649	-1.192	-1.11545	-0.573181	-1.00578	-1.26899	0.498682	0.167489	-0.640793	-0.971986	0.0319178	WT_35_CAS_27;WT_35_CAS_35	A0A1S3ZJ13	KLKHNPPPHMLPPPPSPAKDGKAGKDGKDAK	HNPPPHMLPPPPS(1)PAK	HNPPPHMLPPPPS(110.6)PAK
8543	A0A1S4CB61	serine/arginine-rich SC35-like splicing factor SCL30A	AT3G13570.1	3.39617e-51	52.5	SCL30A, At-SCL30A | SC35-like splicing factor 30A	S	244	3	ARSPVRGPSR	3	1	0.0194421	42.317	28.089	42.317	-0.47934	-0.550964	0.345083	0.955853	0.787307	-1.15384	-1.20129	-0.121861	-1.46573	-0.410046	0.516843	0.973342	0.883811	-1.06366	-1.00046	-0.465534	-0.0359366	-1.37	-1.13238	0.106668	0.344284	0.0355457	WT_27_WT_35;CAS_27_WT_35	A0A1S4CB61	YNGSRSRSRSPVRARSPVRGPSRRRSPSQSR	ARS(1)PVRGPS(1)R	ARS(42.32)PVRGPS(42.32)R
8544	A0A1S4CB61	serine/arginine-rich SC35-like splicing factor SCL30A	AT3G13570.1	3.39617e-51	52.5	SCL30A, At-SCL30A | SC35-like splicing factor 30A	S	250	9	ARSPVRGPSR	3	1	0.0194421	42.317	28.089	42.317	-0.47934	-0.550964	0.345083	0.955853	0.787307	-1.16347	-1.19292	-0.121861	-1.30869	-0.410046	0.516843	0.973342	0.883811	-0.983509	-0.56459	-0.465534	-0.0359366	-1.33106	-1.00338	0.106668	0.434343	0.037	WT_27_WT_35;CAS_27_WT_35	A0A1S4CB61	RSRSPVRARSPVRGPSRRRSPSQSRSRSPDA	ARS(1)PVRGPS(1)R	ARS(42.32)PVRGPS(42.32)R
8545	A0A1S4CB61	serine/arginine-rich SC35-like splicing factor SCL30A	AT3G13570.1	3.39617e-51	52.5	SCL30A, At-SCL30A | SC35-like splicing factor 30A	S	164	4	DYYSPPK	2	0.988106	0.00527065	54.416	44.002	40.002	0.080076	0.517031	0.847597	0.838993	0.733426	-1.18768	-0.352419	-0.327915	-1.23489	0.81727	-0.842012	-1.09736	-1.20241	-0.094913	-0.573679	-1.15281	-0.381199	-1.50999	0.0304787	-1.31539	0.225075	0.0411381	WT_27_WT_35;WT_27_CAS_27;WT_27_CAS_35	A0A1S4CB61;A0A1S3Y7M8	PRYSRSPPPRSRDYYSPPKRRQYSRSVSPEE	DY(0.001)Y(0.011)S(0.988)PPK	DY(-28.63)Y(-19.72)S(19.72)PPK
8549	A0A1S4CB61	serine/arginine-rich SC35-like splicing factor SCL30A	AT3G13570.1	3.39617e-51	52.5	SCL30A, At-SCL30A | SC35-like splicing factor 30A	S	262	1	SPDAVHYSR	2	1	3.07e-05	88.706	77.494	84.658	-0.6728	1.45812	0.832961	1.51883	0.791426	-1.10871	1.12514	-1.20802	-1.49226	1.18187	2.20292	1.48767	0.463541	-0.929725	-0.49661	0.670612	0.95715	-1.8213	-1.28364	0.183665	0.721318	0.0471549	WT_27_WT_35;CAS_27_WT_35	A0A1S4CB61	RGPSRRRSPSQSRSRSPDAVHYSRNPDRDVS	S(1)PDAVHYSR	S(75.44)PDAVHY(-75.44)S(-80.72)R
8550	A0A1S4CB61	serine/arginine-rich SC35-like splicing factor SCL30A	AT3G13570.1	3.39617e-51	52.5	SCL30A, At-SCL30A | SC35-like splicing factor 30A	S	219	3	SQSPVKEEQSPPYNGSR	3	0.940108	0.0016028	49.973	38.711	49.973	0.41331	-0.260205	0.76768	-1.07833	-0.877664	-1.35254	-1.12023	-1.27681	-1.25134	0.725585	0.83055	0.432302	-0.170772	-0.233384	-0.623272	-1.08987	-1.62463	-0.888098	-1.34721	0.816546	0.357436	0.0271968	CAS_27_WT_35;CAS_27_CAS_35	A0A1S4CB61	REQSPPYNGSRSRSQSPVKEEQSPPYNGSRS	S(0.024)QS(0.94)PVKEEQS(0.036)PPYNGSR	S(-15.88)QS(14.23)PVKEEQS(-14.23)PPY(-46.42)NGS(-42.35)R
8558	A0A1S4CB61	serine/arginine-rich SC35-like splicing factor SCL30A	AT3G13570.1	3.39617e-51	52.5	SCL30A, At-SCL30A | SC35-like splicing factor 30A	S	154	4	YSRSPPPR	2	0.997508	0.00191985	72.478	51.608	64.04	-1.4809	0.0514526	0.71296	0.74381	0.759925	-1.37962	-1.14257	-0.112625	-0.816467	-0.182054	0.940676	1.28419	1.19511	0.229243	-0.613643	-1.12862	-1.15614	-1.42986	-1.47677	0.242445	0.19553	0.0176543	WT_27_WT_35;CAS_27_WT_35;WT_27_CAS_35;CAS_27_CAS_35	A0A1S4CB61;A0A1S3Y7M8	RGTPPRFHNSPRYSRSPPPRSRDYYSPPKRR	Y(0.018)S(0.984)RS(0.998)PPPR	Y(-17.88)S(17.88)RS(25.95)PPPR
4206	A0A1S3Z7F9	Histone H2A	AT5G02560.1	1.9342e-50	90.7407	HTA12 | histone H2A 12	S	134	8	VGKEPAKSPSK	3	0.985519	7.44e-05	88.561	59.658	80.706	-0.26749	0.320483	0.279709	0.957786	0.623083	-1.14247	-1.10737	-1.17396	-0.977936	-0.716853	0.887271	1.05505	-1.07841	-1.00982	-0.624816	-1.05236	-1.35156	-1.6457	-1.0464	-0.508501	0.0907962	0.0243551	WT_27_WT_35;WT_27_CAS_35	A0A1S3Z7F9	LLPKKSDKVGKEPAKSPSKATKSPKKA____	VGKEPAKS(0.986)PS(0.014)K	VGKEPAKS(18.33)PS(-18.33)K
5924	A0A1S4A7U8	serine/arginine-rich SC35-like splicing factor SCL33	AT3G13570.1	1.15897e-48	86.6667	SCL30A, At-SCL30A | SC35-like splicing factor 30A	S	252	2	YSRDPDHDVSPR	3	0.993095	0.000279694	74.525	62.893	61.815	-0.403	-0.37969	-0.627952	0.608239	0.22409	0.593101	0.339184	0.713004	0.527859	-0.648205	-0.85468	-1.34998	-0.218957	0.26187	0.430132	0.663867	0.156812	0.587115	1.14613	-0.724129	-0.165117	0.0193228	CAS_35_CAS_27;WT_35_CAS_27	A0A1S4A7U8	SRSPSRSRSPGDVRYSRDPDHDVSPRH____	Y(0.007)S(0.993)RDPDHDVS(1)PR	Y(-21.58)S(21.58)RDPDHDVS(51.76)PR
6085	A0A1S4AAX8	serine/arginine-rich splicing factor RSZ22A-like	AT2G24590.1	3.35795e-47	77.6786	RSZ22a, At-RSZ22a | RNA recognition motif and CCHC-type zinc finger domains containing protein	S	184	3	SYSPHGRSPQR	3	0.97765	0.000544233	73.156	62.831	73.156	-0.34852	-0.403945	-1.05373	-1.09123	-0.809112	-1.1194	-1.09681	-1.33249	-1.27868	-1.07991	-0.477334	0.75872	-1.13622	0.973681	-0.139388	1.11539	1.15425	-0.36734	1.25967	0.35582	1.98283	0.0165793	CAS_35_WT_35;CAS_35_WT_27;CAS_35_CAS_27	A0A1S4AAX8	PPRYRRSPSYGRRSYSPHGRSPQRRSLSPRG	S(0.016)Y(0.007)S(0.978)PHGRS(1)PQR	S(-17.97)Y(-21.61)S(17.97)PHGRS(53.48)PQR
6086	A0A1S4AAX8	serine/arginine-rich splicing factor RSZ22A-like	AT2G24590.1	3.35795e-47	77.6786	RSZ22a, At-RSZ22a | RNA recognition motif and CCHC-type zinc finger domains containing protein	S	189	8	SYSPHGRSPQR	3	0.99999	0.000300093	73.156	62.831	73.156	-0.34852	-0.247136	-0.753527	-1.30945	-0.794801	-1.38438	-1.10443	-1.39744	-1.22671	0.66036	-0.477334	0.972667	0.494446	1.09813	-0.139388	1.20308	1.3264	-0.502011	0.459522	1.18876	2.1503	0.0105385	CAS_27_WT_35;CAS_35_WT_35;CAS_27_WT_27;CAS_35_WT_27	A0A1S4AAX8	RSPSYGRRSYSPHGRSPQRRSLSPRGRSYSR	S(0.016)Y(0.007)S(0.978)PHGRS(1)PQR	S(-17.97)Y(-21.61)S(17.97)PHGRS(53.48)PQR
6087	A0A1S4AAX8	serine/arginine-rich splicing factor RSZ22A-like	AT2G24590.1	3.35795e-47	77.6786	RSZ22a, At-RSZ22a | RNA recognition motif and CCHC-type zinc finger domains containing protein	S	203	3	SYSRSPYR	2	0.951849	0.00139587	80.229	28.793	80.229	0.37694	-0.299089	-0.773594	-1.14509	-1.63535	-1.25908	-1.26164	1.79483	1.70688	0.616205	1.85726	1.98599	0.463541	1.12919	2.48332	1.82844	2.0926	1.20853	0.652636	2.19403	1.63814	0.0344525	CAS_27_WT_27;CAS_35_WT_27	A0A1S4AAX8;A0A1S4DFK6;A0A1S4DRS7;A0A1S4BLJ7;A0A1S4BLQ2	RSPQRRSLSPRGRSYSRSPYRGQDKVPYANG	SYS(0.952)RS(0.047)PYR	S(-33.41)Y(-37.36)S(13.02)RS(-13.02)PY(-40.58)R
47	A0A1S3Y7E9	succinyl-CoA ligase [ADP-forming] subunit alpha-2, mitochondrial-like	AT5G23250.1	9.4091e-47	84.7826	Succinyl-CoA ligase, alpha subunit	S	77	9	EAGVTVCESPAK	2	0.999979	2.41e-17	147.73	125.5	147.73	0.31654	0.704187	1.40025	1.06137	1.21954	-0.0548418	0.528659	0.502781	0.679843	0.20658	0.673202	0.546061	0.561887	0.179538	0.707691	0.218394	0	-0.682226	-0.220527	-0.599403	-0.137705	0.044188	WT_27_CAS_35;WT_27_WT_35;WT_27_CAS_27	A0A1S3Y7E9;A0A1S4DJ12;A0A1S3Z6N8;A0A097BU06	DKIKALKEAGVTVCESPAKIGVTMLDVFKQR	EAGVTVCES(1)PAK	EAGVT(-46.8)VCES(46.8)PAK
6815	A0A1S4AUH4	uncharacterized PE-PGRS family protein PE_PGRS46-like	AT5G55670.2	1.44056e-46	78.1818	RNA-binding (RRM/RBD/RNP motifs) family protein	S	114	3	GGSVGAAAGPGVSAGGGFR	2	1	4.25e-07	104.49	85.814	104.49	-0.74675	-0.576961	-0.654374	-1.18568	-0.651172	0.113684	-0.0837735	0.116948	-0.134177	-1.03567	-1.40534	-1.0629	-0.817717	-1.11448	-0.612348	-0.16692	-0.539109	0.770217	0.472191	-0.31336	-0.611386	0.0173165	WT_35_CAS_27;WT_35_WT_27;WT_35_CAS_35	A0A1S4AUH4	IKEEDVASGVSARGGSVGAAAGPGVSAGGGF	GGS(1)VGAAAGPGVS(1)AGGGFR	GGS(104.49)VGAAAGPGVS(104.49)AGGGFR
6816	A0A1S4AUH4	uncharacterized PE-PGRS family protein PE_PGRS46-like	AT5G55670.2	1.44056e-46	78.1818	RNA-binding (RRM/RBD/RNP motifs) family protein	S	124	13	GGSVGAAAGPGVSAGGGFR	2	1	3.02e-07	104.49	85.814	104.49	-0.74675	-0.284726	-0.928011	-1.30551	-0.785283	0.806226	-0.240165	0.169126	0.30477	-0.997545	-0.884041	-0.669141	-0.63778	-0.472659	0.707691	-0.076025	-0.148569	1.08587	0.799736	0.0287566	-0.25738	0.0265726	WT_35_WT_27;WT_35_CAS_27	A0A1S4AUH4	SARGGSVGAAAGPGVSAGGGFRVELNRSSEG	GGS(1)VGAAAGPGVS(1)AGGGFR	GGS(104.49)VGAAAGPGVS(104.49)AGGGFR
10894	A0A1S3YID9	protein IQ-DOMAIN 31-like	AT1G14380.1	2.68037e-46	80.292	IQD28 | IQ-domain 28	T	469	7	HDVDAGTPTAR	2	0.99651	8.85e-06	113.99	75.205	113.99	-0.8451	0.92911	0.168909	0.150811	0.227155	-1.15574	-1.55332	-1.15519	0.260421	0.210303	0.722747	0.36016	0.463541	0.847915	0.707691	0.602166	0.874244	-1.26995	0.318816	0.0701915	1.65896	0.0155821	WT_27_WT_35;CAS_27_WT_35;CAS_35_WT_35	A0A1S3YID9	DRRVSLPAKHDVDAGTPTARKVPSYMAPTKS	HDVDAGT(0.997)PT(0.003)AR	HDVDAGT(24.56)PT(-24.56)AR
2663	A0A1S3Y8P6	uncharacterized protein LOC107773530	AT5G52370.1	3.41311e-46	65.6716	unknown protein	S	152	9	KAEESTPNSDVEAA	2	0.998971	0.000140107	101.3	87.34	97.417	1.3495	0.802266	1.54089	0.987243	1.24916	-1.12098	-1.12935	-1.18722	0.632536	0.581595	0.98621	0.432302	0.710385	1.08978	0.0227828	0.893753	0.69944	-1.84614	-0.00118532	-0.467267	1.37769	0.0179302	CAS_35_WT_35;CAS_27_WT_35;WT_27_WT_35	A0A1S3Y8P6	GSLDQIKKAEESTPNSDVEAA__________	KAEEST(0.001)PNS(0.999)DVEAA	KAEES(-33.02)T(-32.74)PNS(32.74)DVEAA
675	A0A1S4AYP6	serine/arginine-rich splicing factor RS41-like isoform X2	AT4G25500.2	4.52956e-46	63.3333	ATRSP35, ATRSP40, AT-SRP40, RSP35, RS40, At-RS40 | arginine/serine-rich splicing factor 35	S	158	4	RSPSPYR	2	0.999947	0.00302643	99.442	48.096	99.442	0.26944	-0.420786	-0.0358075	-1.15134	-0.947635	0.471657	0.0448515	0.181437	0.762279	-0.454112	-1.0346	-0.270665	-1.1224	0.526049	0.707691	0.061616	0.424272	1.00395	1.15035	-0.0815509	0.064851	0.0168451	WT_35_CAS_27;CAS_35_CAS_27;WT_35_WT_27;CAS_35_WT_27	A0A1S4AYP6;A0A1S4AYU7;A0A1S3X626;A0A1S3X649	DMSPGRRGYDRRRSPSPYRRDRGSPDYGHGA	RSPS(1)PYR	RS(-46.73)PS(44.92)PY(-44.92)R
5114	A0A1S3ZPN9	rRNA-processing protein EFG1-like	AT5G43720.1	6.62648e-46	65.4135	Protein of unknown function (DUF2361)	S	326	13	SADSLTGNSGNISSNSDAR	2	0.846823	3.14e-65	195.97	163.24	195.97	-1.6356	-0.26439	-0.80794	-1.02609	-0.209469	-0.235422	-0.0348915	0.276765	-0.273929	-1.43099	-1.45547	-1.28226	-1.07164	-0.829317	-0.886595	-0.949099	-1.16955	0.510104	0.351448	-0.733116	-0.891772	0.0105352	WT_27_CAS_27;WT_35_CAS_27;WT_35_CAS_35	A0A1S3ZPN9	KGRSADSLTGNSGNISSNSDARKPRRKRRPK	SADSLTGNSGNIS(0.847)S(0.149)NS(0.005)DAR	S(-153.88)ADS(-135.73)LT(-104.31)GNS(-52.3)GNIS(7.56)S(-7.56)NS(-22.6)DAR
7981	A0A1S4BR98	serine/arginine-rich splicing factor RSZ21A-like	AT4G31580.2	2.13797e-45	65.4676	SRZ-22, SRZ22, RSZP22, RSZ22, At-RSZ22 | serine/arginine-rich 22	S	247	10	YVSPYADGLSPCR	2	1	8.93e-31	169.04	100.5	131.56	-2.0602	-0.2866	-0.150127	-0.723254	-0.859585	0.909183	0.260721	0.73704	0.267207	-0.990727	-0.938766	-1.08633	-1.24804	0.622353	1.30422	0.619123	0.691434	1.04843	1.87525	-0.561073	0.265745	0.0044	WT_35_CAS_27;CAS_35_CAS_27;WT_35_WT_27;CAS_35_WT_27	A0A1S4BR98	PNHRGRYVSPYADGLSPCRGRGSYSRSPAYR	YVS(1)PYADGLS(1)PCR	Y(-49.94)VS(44.61)PY(-44.61)ADGLS(78.11)PCR
10965	A0A1S3YRI8	DNA-directed RNA polymerase V subunit 1-like	AT1G63020.2	5.86312e-45	100	NRPD1A | nuclear RNA polymerase D1A	T	899	6	VEAENTPRPSGK	3	0.974579	0.00678288	48.112	26.066	48.112	-0.23177	0.110045	0.0360189	-0.0910466	-0.303257	0.0148265	0.0725891	-0.71765	-0.520988	-0.691248	-0.495768	-0.753298	-0.325875	-1.00022	-0.884453	-0.917283	-1.34132	-0.225746	-0.469272	-0.504487	-0.748014	0.0179556	WT_35_CAS_35;WT_27_CAS_35	A0A1S3YRI8	KDGGSSWGEKVEAENTPRPSGKGEQSGSWSS	VEAENT(0.975)PRPS(0.025)GK	VEAENT(15.84)PRPS(-15.84)GK
9773	A0A1S4DEM7	uncharacterized protein LOC107828922	AT4G39235.1	1.05038e-37	73.4177	unknown protein	S	16	6	TPSPVSPNPAMTSCR	2	0.999464	5.52e-21	153.72	112.02	99.566	0.92362	-0.451167	-0.62983	-0.491159	-0.875767	0.589064	0.358247	0.375931	0.161664	-1.32564	-0.166385	-1.28518	-1.05809	0.381705	0.707691	0.420387	0.154631	0.983207	1.37493	-0.346844	0.0448769	0.0102	WT_35_CAS_27;CAS_35_CAS_27;WT_35_WT_27;CAS_35_WT_27	A0A1S4DEM7	MAAENVQNEKTPSPVSPNPAMTSCRKKKNEE	TPSPVS(0.999)PNPAMTSCR	T(-75.89)PS(-42.97)PVS(33.76)PNPAMT(-33.76)S(-41.89)CR
4883	A0A1S3ZK43	Dynein light chain	AT4G15930.1	2.0746e-34	68.1818	Dynein light chain type 1 family protein	S	30	8	SSSGSVPSPIGK	2	0.975544	0.000162069	76.073	48.819	76.073	-0.071893	0.785208	1.10668	0.715228	0.690324	-1.11935	-1.23981	0.892408	-1.4406	0.698026	0.752774	0.391817	0.361731	0.857584	0.707691	0.81972	0.687921	-1.5512	0.217142	-0.273273	1.49506	0.0288657	CAS_27_WT_35;CAS_35_WT_35;WT_27_WT_35	A0A1S3ZK43;A0A1S3ZJR2	KPTSDDRRSSSGSVPSPIGKKITIKSADMKP	SSS(0.003)GS(0.022)VPS(0.976)PIGK	S(-50.37)S(-50.37)S(-25.72)GS(-16.5)VPS(16.5)PIGK
4755	A0A1S3ZHZ3	protein GLC8-like	AT5G52200.1	4.78692e-32	53.0612	phosphoprotein phosphatase inhibitors	S	137	8	GSFLEEASDGEDEDLEKR	3	1	2.26e-30	161.68	142.31	160.77	1.1428	0.735092	0.546397	0.235848	0.188723	0.723383	0.146588	0.0680048	0.164579	-0.571042	0.278866	-1.20028	-1.27616	0.721591	0.707691	0.376313	0.513348	-0.150877	1.27189	-1.11867	0.304097	0.027082	WT_35_CAS_27;WT_27_CAS_27;CAS_35_CAS_27	A0A1S3ZHZ3	RVKELRRKGSFLEEASDGEDEDLEKRDGRSD	GSFLEEAS(1)DGEDEDLEKR	GS(-113.01)FLEEAS(113.01)DGEDEDLEKR
4758	A0A1S3ZHZ3	protein GLC8-like	AT5G52200.1	4.78692e-32	53.0612	phosphoprotein phosphatase inhibitors	S	153	3	SDSSSSLTTAVK	2	0.997693	0.000124473	94.191	68.253	94.191	-1.2043	-0.73753	-0.954679	-1.14068	-0.608323	0.625674	-0.0829065	0.220316	0.0670768	-1.00042	-0.927561	-1.11442	-1.1098	-0.848554	-0.599979	0.301148	-0.457471	1.06784	0.636838	-0.177749	-0.608754	0.014037	WT_35_CAS_27;WT_35_WT_27	A0A1S3ZHZ3;A0A1S4CW60;A0A1S4CW43	DGEDEDLEKRDGRSDSSSSLTTAVKDIEIKE;NSEDEDLEKRDGRSDSSSSLTTAVKDIEIEE	SDS(0.998)S(0.002)SSLTTAVK	S(-35.52)DS(27.69)S(-27.69)S(-35.52)S(-43.18)LT(-56.77)T(-62.71)AVK
2383	Q53HY5	Uncharacterized protein c406	AT1G21320.2	1.1918e-31	50	nucleotide binding	S	63	6	VVDTQSIGSAYDR	2	0.990937	1.39e-15	146	109.7	146	-2.635	-0.632213	-0.883515	-1.04698	-0.904521	-0.0437934	-0.0612759	-0.000170628	-0.214728	-0.748819	-1.00704	-1.07271	-1.05082	-1.42625	-0.463291	-1.09177	-1.2137	0.786814	-0.0789029	-0.103042	-0.968759	0.0135619	WT_35_CAS_35;WT_35_CAS_27;WT_35_WT_27	Q53HY5;A0A1S3Y351;A0A1S4CLV5	GRDDDRGGPRVVDTQSIGSAYDRYLQSSQLS	VVDTQS(0.991)IGS(0.009)AYDR	VVDT(-52.94)QS(20.39)IGS(-20.39)AY(-84.65)DR
2866	A0A1S3YCM3	nucleolar and coiled-body phosphoprotein 1-like	AT5G57120.1	1.4581e-30	60	FUNCTIONS IN: molecular_function unknown	S	138	19	EAGPDGANGNIVATNAADSQETISK	3	0.984625	1.32e-24	138.96	117.76	129.35	0.48683	0.92911	0.933194	0.411088	0.761453	0.750157	0.518376	0.330576	0.161321	-0.983204	-0.814353	0.0206544	-0.0268278	-0.0252942	-0.637456	0.062174	-1.29723	-0.318604	-0.0235195	-1.20964	-0.914559	0.0243907	WT_27_CAS_35;WT_27_CAS_27	A0A1S3YCM3	PDGANGNIVATNAADSQETISKKKKKKRSED	EAGPDGANGNIVATNAADS(0.985)QET(0.015)IS(0.001)K	EAGPDGANGNIVAT(-54.97)NAADS(18.32)QET(-18.32)IS(-30.59)K
10852	A0A1S3YCM3	nucleolar and coiled-body phosphoprotein 1-like	AT5G57120.1	1.4581e-30	60	FUNCTIONS IN: molecular_function unknown	T	263	16	SASDENSNEGVEVVGTEESK	2	0.996341	1.94e-16	140.95	124.65	140.95	0.93872	0.400551	0.352661	-0.146971	-0.503481	-1.23788	-0.429541	-1.23165	-0.895532	0.269546	-0.27571	0.432302	-0.673871	-1.00257	-0.514627	-1.27297	-1.1672	-0.97434	-0.927407	-0.0876236	-0.0406915	0.0313056	CAS_27_CAS_35;WT_27_CAS_35;CAS_27_WT_35;WT_27_WT_35	A0A1S3YCM3	SASDENSNEGVEVVGTEESKRRKTDGLEESK	SASDENSNEGVEVVGT(0.996)EES(0.004)K	S(-126.16)AS(-114.15)DENS(-94.08)NEGVEVVGT(24.35)EES(-24.35)K
3897	A0A1S3Z108	protein SPIRAL1-like 3	AT1G26355.1	1.85663e-30	61.8557	SP1L1 | SPIRAL1-like1	S	49	5	PAAVSPPVDNTK	2	0.999999	3.86e-25	149.66	121.92	113.24	2.4188	1.28685	1.4783	1.01925	0.998258	0.226001	0.592009	0.687873	0.301947	1.27467	0.631616	0.906819	0.751001	-0.962423	-0.612684	0.211484	0.0307165	-0.743705	-1.22425	-0.304637	-0.785184	0.0109189	WT_35_CAS_35;CAS_27_CAS_35;WT_27_CAS_35;WT_27_WT_35	A0A1S3Z108	EKAPTNEPASKPAAVSPPVDNTKNVPAGIQS	PAAVS(1)PPVDNTK	PAAVS(60.55)PPVDNT(-60.55)K
3481	A0A1S3YSS6	uncharacterized protein DDB_G0283697-like isoform X2	AT1G44780.2	2.91467e-26	69.1489	INVOLVED IN: biological_process unknown	S	147	12	SESVDAQGVKPSESTIKK	3	0.836988	1.19e-14	142.23	114.9	119.38	-0.39208	-0.510165	-0.856095	-1.19577	-1.13765	2.47384	0.539816	1.18413	1.18962	-0.568536	-0.869232	-1.13623	-1.11381	-0.884099	-0.48482	-0.964066	0.394673	2.27177	0.437374	0.0029671	-1.83143	0.0116444	WT_35_WT_27;WT_35_CAS_27;WT_35_CAS_35	A0A1S3YSS6;A0A1S3YT14	MSSKSESVDAQGVKPSESTIKKAIWERAAHF	SESVDAQGVKPS(0.837)ES(0.085)T(0.078)IKK	S(-106.93)ES(-83.39)VDAQGVKPS(9.94)ES(-9.94)T(-10.3)IKK
9269	A0A1S4CVZ2	plasminogen activator inhibitor 1 RNA-binding protein-like	AT4G16830.3	4.98279e-26	100	Hyaluronan / mRNA binding family	S	124	10	APEDGESGRSFER	2	0.860954	0.000263548	85.42	54.192	79.466	0.65979	0.92911	0.770241	0.248478	1.26622	-0.923431	-1.3696	-1.32661	0.51804	-0.66941	-1.03457	-1.12743	-1.30747	-0.972788	-0.45694	-0.917711	-1.40009	-1.57891	0.0978385	-1.83823	-0.161483	0.015296	WT_27_CAS_27;WT_27_CAS_35;WT_27_WT_35	A0A1S4CVZ2	FSGVYKAPEDGESGRSFERRGGGYGGPRGGF	APEDGES(0.139)GRS(0.861)FER	APEDGES(-7.92)GRS(7.92)FER
12100	A0A1S4CVZ2	plasminogen activator inhibitor 1 RNA-binding protein-like	AT4G16830.3	4.98279e-26	100	Hyaluronan / mRNA binding family	T	200	19	ANWGTPTDEIAPETEEPVTEGEK	2	0.999971	1.3e-46	174.04	148.05	174.04	0.74118	1.58801	0.681229	0.146117	-0.0292768	0.274638	-0.0420407	0.183399	-0.192292	-0.937235	-0.811819	-1.26882	-1.27864	-0.880316	-0.608329	-0.911754	-1.23093	-0.540595	0.166296	-1.67065	-0.963759	0.0112131	WT_35_CAS_27;WT_27_CAS_27;WT_35_CAS_35;WT_27_CAS_35	A0A1S4CVZ2	GTPTDEIAPETEEPVTEGEKIVDPEKPAGEE	ANWGTPTDEIAPETEEPVT(1)EGEK	ANWGT(-136.7)PT(-110.59)DEIAPET(-45.31)EEPVT(45.31)EGEK
1908	A0A1S4AWP1	uncharacterized protein LOC107802174	AT2G24400.1	7.08227e-26	50.6579	SAUR-like auxin-responsive protein family	S	71	3	TLSFSEKDR	2	0.997027	0.000167779	67.726	23.523	67.726	-0.2967	0.92911	0.60126	0.824188	0.815843	0.626058	-0.218639	-0.22301	0.0544652	-0.844225	0.178666	-1.2829	0.436982	-1.05768	-0.826911	-1.01338	-0.507458	-0.732882	-0.473486	-1.17047	-0.911074	0.0192766	WT_27_CAS_35;WT_27_CAS_27	A0A1S4AWP1;A0A1S3XTP7	SSSTKSINKFLKKTLSFSEKDRSPAEGCGIN	TLS(0.997)FS(0.003)EKDR	T(-42.87)LS(25.33)FS(-25.33)EKDR
7770	A0A1S4BK18	serine/arginine-rich splicing factor RSZ21A-like isoform X3	AT1G23860.2	1.15515e-25	70.5128	SRZ-21, SRZ21, RSZ21, At-RSZ21 | RS-containing zinc finger protein 21	S	117	8	SYSPLGKSPR	2	1	2.52e-06	106.32	84.33	106.32	-1.863	-0.266947	-0.117019	-0.449662	-1.01621	0.275575	1.18655	1.29641	0.330755	0.66036	0.0189347	-0.00295655	-0.419198	1.67197	1.70842	1.44179	1.31739	1.23478	1.47061	0.526744	0.762572	0.0106316	WT_35_WT_27;CAS_35_WT_27;CAS_35_CAS_27	A0A1S4BK18;A0A1S4BK14;A0A1S4BK58	RSPSYGRRSYSPLGKSPRGRSLSPRRGRSYS	S(0.001)YS(0.999)PLGKS(1)PR	S(-28.8)Y(-38.87)S(28.8)PLGKS(88.06)PR
7772	A0A1S4BK18	serine/arginine-rich splicing factor RSZ21A-like isoform X3	AT1G23860.2	1.15515e-25	70.5128	SRZ-21, SRZ21, RSZ21, At-RSZ21 | RS-containing zinc finger protein 21	S	134	5	SYSRSPPNR	2	0.992489	0.000778012	68.893	50.148	55.353	-1.9393	-0.410687	-1.07901	-1.05921	-0.803272	-1.43601	-1.10213	0.626691	0.719379	-0.793297	-0.943809	-1.33472	-1.09246	0.878186	0.707691	0.847029	1.03198	0.540026	1.90729	-0.203028	1.16424	0.019644	CAS_35_CAS_27;CAS_35_WT_27	A0A1S4BK18;A0A1S4BK14;A0A1S4BK58	RGRSLSPRRGRSYSRSPPNRRGRYVSPYANG	S(0.026)Y(0.016)S(0.965)RS(0.992)PPNR	S(-16.48)Y(-19.7)S(16.48)RS(25.59)PPNR
7774	A0A1S4BK18	serine/arginine-rich splicing factor RSZ21A-like isoform X3	AT1G23860.2	1.15515e-25	70.5128	SRZ-21, SRZ21, RSZ21, At-RSZ21 | RS-containing zinc finger protein 21	S	151	10	YVSPYANGLSPR	2	1	3.92e-30	166.04	117.47	166.04	-0.49999	-0.412338	-0.775573	-1.6231	-0.905819	0.593426	-0.157412	0.110594	0.282081	-0.924159	-1.07933	-1.15258	-0.428875	0.237933	0.707691	0.595411	-0.0284742	1.13638	1.27438	0.0329725	0.170968	0.0115556	WT_35_WT_27;CAS_35_WT_27;WT_35_CAS_27;CAS_35_CAS_27	A0A1S4BK18;A0A1S4BK14;A0A1S4BK58	PNRRGRYVSPYANGLSPRRGRGSYSRSPAYR	YVS(1)PYANGLS(1)PR	Y(-78.95)VS(68.76)PY(-68.76)ANGLS(92.4)PR
1370	A0A1S3XHP5	HMG-Y-related protein B-like	AT1G14900.1	1.83929e-23	68.8525	HMGA | high mobility group A	S	143	3	ITSPSSGGTGK	2	0.998581	4.87e-09	125.97	58.073	125.97	1.6417	0.92911	0.583523	0.624818	0.32713	-1.24269	-1.16897	-0.0778676	-0.0370903	0.66036	0.185901	0.33332	0.259262	-1.05268	-0.837648	-0.263492	-1.16658	-1.2478	-1.18981	-0.256435	-0.198443	0.0135	CAS_27_CAS_35;WT_27_CAS_35;CAS_27_WT_35;WT_27_WT_35	A0A1S3XHP5;A0A1S3YQV4	ERDPHAPIAVPMKITSPSSGGTGKKRGRPRK	ITS(0.999)PS(0.001)SGGTGK	IT(-53.36)S(29.37)PS(-29.37)S(-36.17)GGT(-47.63)GK
9285	A0A1S4CWB4	protein phosphatase inhibitor 2-like	AT5G52200.2	3.79047e-23	50.3497	phosphoprotein phosphatase inhibitors	S	231	9	TGSSLEEASDDEIGVLEER	2	1	3.38e-111	228.46	204.97	228.46	2.4908	1.20359	0.908468	0.243179	0.518143	-0.134603	-1.15379	0.0383428	-1.24397	1.35338	0.889413	0.00155315	0.463541	-0.817236	-0.597821	0.349511	0.315526	-1.34185	-0.864476	-0.0413726	0.435999	0.0454793	CAS_27_WT_35;WT_27_WT_35	A0A1S4CWB4	KIKELRRTGSSLEEASDDEIGVLEERDGRCN	TGSSLEEAS(1)DDEIGVLEER	T(-102.48)GS(-94.59)S(-85.17)LEEAS(85.17)DDEIGVLEER
7802	A0A1S4BKQ6	putative mediator of RNA polymerase II transcription subunit 8	AT1G25300.1	4.81214e-23	57	Octicosapeptide/Phox/Bem1p family protein	S	382	10	PVVVPSDLPSPNSVSSESSLSGQR	3	0.999963	3.76e-48	180.88	168.2	171.98	-0.42714	0.92911	1.26465	0.798524	1.28394	1.0974	0.921272	0.937463	0.870753	-0.0275652	0.962916	0.698865	0.827313	1.71247	2.61328	1.48588	1.21216	-0.112334	1.14056	-0.453674	0.799223	0.0444623	CAS_35_CAS_27	A0A1S4BKQ6;A0A1S4CWY4	QLQQPKPVVVPSDLPSPNSVSSESSLSGQRH	PVVVPSDLPS(1)PNSVSSESSLSGQR	PVVVPS(-52.84)DLPS(44.99)PNS(-44.99)VS(-69.41)S(-77.38)ES(-91.54)S(-97.47)LS(-108.36)GQR
3015	A0A1S3YGU6	protein IQ-DOMAIN 32	AT1G18840.1	6.88299e-21	56.4516	IQD30 | IQ-domain 30	S	700	6	VSPDASPR	2	0.999958	0.0018546	53.828	36.09	52.579	0.60376	0.92911	0.186926	0.0116286	0.199777	0.495331	0.105478	0.37001	0.052766	-0.589115	-1.17783	-1.32574	0.0303493	-1.11736	-0.461679	-0.933879	-1.16756	-0.075964	-0.154538	-1.09744	-1.17602	0.0166944	WT_35_CAS_35;WT_27_CAS_35;WT_35_CAS_27;WT_27_CAS_27	A0A1S3YGU6;A0A1S3ZLU6	QEAKTDRLYKVSPDASPRSHITVPESQGTPS;QEAKTDRLYKVSPDASPRSHVTVPESQGTPS	VSPDAS(1)PR	VS(-43.81)PDAS(43.81)PR
11519	A0A1S4AGC5	uncharacterized protein LOC107797315	AT1G08580.1	3.21805e-19	56.5217	unknown protein	T	88	7	TQDANRTPVKFPMK	3	0.999753	2.39e-08	90.348	70.632	90.348	-0.26119	1.86795	0.909018	0.86048	0.967078	-1.1104	-1.2785	0.268812	-0.0703576	1.52947	0.545529	0.490692	0.470428	-0.940405	-0.509091	-1.09482	-1.10181	-1.69874	-1.67056	-0.392103	-0.36392	0.0110323	CAS_27_CAS_35;WT_27_CAS_35;CAS_27_WT_35;WT_27_WT_35	A0A1S4AGC5	AVADAADGKTQDANRTPVKFPMKSSKLKLKQ	TQDANRT(1)PVKFPMK	T(-36.07)QDANRT(36.07)PVKFPMK
7879	A0A1S4BMY1	uncharacterized protein LOC107810021	AT5G02950.1	5.40733e-19	52.5641	Tudor/PWWP/MBT superfamily protein	S	381	17	DNNSNSVDDTVSLRPNSPIPEDK	2	0.999673	3.94e-47	172.06	151.3	139.26	-0.41681	2.00449	1.63374	1.07401	0.954845	1.2457	0.974768	1.12421	0.681046	-1.21372	1.22216	-1.11094	-1.42356	-0.874309	-0.911424	-0.945768	1.08056	-0.41034	0.218781	-2.04829	-1.41917	0.0345083	WT_27_CAS_27;WT_27_CAS_35	A0A1S4BMY1;A0A1S4BVY5	NNSNSVDDTVSLRPNSPIPEDKGGAIRVVSG;NNSNSVDDTVSLRPNSPIPEDKGGDIKVVSG	DNNSNSVDDTVSLRPNS(1)PIPEDK	DNNS(-84.42)NS(-72.72)VDDT(-47.9)VS(-35.07)LRPNS(35.07)PIPEDK
6063	A0A1S4AAF9	protein IQ-DOMAIN 32-like	AT1G14380.2	5.45146e-19	94.5455	IQD28 | IQ-domain 28	S	56	8	LIVSETPSPNKDCTESANADLQTK	3	0.999172	4.64e-30	153.06	127.45	153.06	-0.44355	-0.254788	-1.05514	-0.403289	-1.21329	0.480539	-0.0976078	0.126355	-0.27139	-0.572802	-0.845655	-1.18199	-1.17641	-1.00774	-0.614959	-0.91069	-1.12901	0.791101	0.0286129	-0.212586	-0.975074	0.028046	WT_35_CAS_27;WT_35_CAS_35;WT_35_WT_27	A0A1S4AAF9	RKRSPSHRLIVSETPSPNKDCTESANADLQT	LIVSETPS(0.999)PNKDCT(0.001)ESANADLQTK	LIVS(-52.11)ET(-36.12)PS(32.46)PNKDCT(-32.46)ES(-49.9)ANADLQT(-100.34)K
7720	A0A1S4BJ74	la-related protein 1C-like	AT4G35890.1	3.17441e-17	100	winged-helix DNA-binding transcription factor family protein	S	166	23	SSSESSKPVADGSNTLPQGPVISPLPQK	3	0.999991	8.75e-05	69.045	52.949	69.045	2.046	-0.329659	-0.847978	-1.01646	0.139613	-1.36713	-1.33338	-0.656115	-0.886246	0.66036	0.0842016	-0.16938	0.2359	-0.311175	-1.21493	-1.00426	-1.19949	-0.547098	-1.13523	0.716391	0.128257	0.0270484	CAS_27_WT_35;CAS_27_CAS_35	A0A1S4BJ74	PVADGSNTLPQGPVISPLPQKQANSNANSHS	SSSESSKPVADGSNTLPQGPVIS(1)PLPQK	S(-63.33)S(-63.33)S(-63.38)ES(-63.44)S(-63.44)KPVADGS(-56.47)NT(-53.11)LPQGPVIS(53.11)PLPQK
4365	A0A1S4BUP7	protein WVD2-like 7 isoform X2	AT3G01710.1	1.42133e-16	68.4211	TPX2 (targeting protein for Xklp2) protein family	S	267	14	SLSKLINLTAAKESNK	2	0.999986	0.0170294	47.559	6.2757	47.559	2.2801	1.22482	0.576305	-0.410953	-0.425178	-1.2618	-1.13178	-1.2462	-1.27905	0.823916	-0.102448	-0.381657	0.463541	-0.947348	-0.778776	-0.994239	-1.09203	-1.47096	-1.15394	-0.0404099	0.27661	0.0167943	CAS_27_WT_35;WT_27_WT_35;CAS_27_CAS_35;WT_27_CAS_35	A0A1S4BUP7;A0A1S4BUM7;A0A1S3ZAF1;A0A1S3Z9V4	PKSLSKLINLTAAKESNKIPPPPPPFKKDSS	S(0.5)LS(0.5)KLINLT(1)AAKES(1)NK	S(0)LS(0)KLINLT(45.42)AAKES(45.42)NK
4770	A0A1S3ZIE4	la-related protein 1C-like	AT4G35890.1	5.6514e-16	55.2239	winged-helix DNA-binding transcription factor family protein	S	16	15	AMPADSSASNNSPLSPATTADGSSAVNSPQSR	3	0.950043	1.39e-11	95.26	84.257	95.26	1.7824	-0.224403	-0.718314	-1.04045	-0.990956	-1.20275	-0.131247	-0.132836	-1.20633	0.696755	0.671961	0.432302	0.126129	0.2018	-0.909714	-1.05289	-0.1868	0.0752391	-0.968687	1.22532	0.181391	0.0454466	CAS_27_WT_27;CAS_27_WT_35	A0A1S3ZIE4	MAMPADSSASNNSPLSPATTADGSSAVNSPQ	AMPADS(0.001)S(0.001)AS(0.001)NNS(0.002)PLS(0.95)PAT(0.037)T(0.008)ADGSSAVNSPQSR	AMPADS(-29.67)S(-29.57)AS(-29.57)NNS(-27.51)PLS(14.06)PAT(-14.06)T(-20.86)ADGS(-46.91)S(-52.74)AVNS(-73.43)PQS(-77.53)R
8299	A0A1S4C2D5	GBF-interacting protein 1-like isoform X3	AT4G18150.1	5.81564e-16	100	Kinase-related protein of unknown function (DUF1296)	S	269	4	EVGSQHSPVER	2	0.990812	9.84e-06	108.35	70.79	108.35	0.55366	-0.602464	-0.646212	-1.03406	-1.03728	-2.1419	-1.10842	-1.27541	0.858935	-0.10691	0.536796	0.378522	0.860712	0.433005	0.707691	0.630594	0.631561	-0.0866969	0.183433	1.24728	1.51741	0.0394798	CAS_35_WT_35;CAS_35_WT_27	A0A1S4C2D5;A0A1S4C297;A0A1S4C238;A0A1S4D294;A0A1S4D248;A0A1S4D2K3;A0A1S4D2E9	SRPAGVVGTVRREVGSQHSPVERASSNSNGS	EVGS(0.991)QHS(0.009)PVER	EVGS(20.33)QHS(-20.33)PVER
2131	A0A1S3XYV0	uncharacterized protein LOC107770296	AT5G46380.1	2.06784e-15	58.6207	Kinase-related protein of unknown function (DUF1296)	S	478	10	TNASSGNYDSPSASQPEQLK	2	0.985985	2.1e-80	211.13	185.12	211.13	-0.30412	-0.423629	0.289935	-1.19924	0.242605	-1.27743	-1.19532	-1.21064	-1.28297	0.66036	0.226303	0.405128	0.0273783	-1.11773	-0.647608	-1.06796	-1.08699	-0.969006	-1.30987	0.602374	0.261514	0.0108444	WT_27_WT_35;CAS_27_WT_35;CAS_27_CAS_35	A0A1S3XYV0	SNLYHRTNASSGNYDSPSASQPEQLKTELSE	TNASSGNYDS(0.986)PS(0.014)ASQPEQLK	T(-117.38)NAS(-90.12)S(-78.51)GNY(-61.01)DS(18.53)PS(-18.53)AS(-37.54)QPEQLK
1624	A0A1S3XMP8	uncharacterized protein LOC107766836 isoform X3	AT1G54180.1	3.91491e-14	71.7949	ATBRXL3, BRX-LIKE3 | BREVIS RADIX-like 3	S	315	7	GSLRPLSSNSR	2	0.981686	0.00139045	66.262	34.254	66.262	1.6583	-0.192643	0.733414	0.856099	0.645993	-1.30327	-1.1675	0.608096	-1.25609	-0.232007	0.618308	1.07771	0.96902	0.94533	0.707691	1.0608	0.799947	-1.2904	0.270182	0.097543	1.65813	0.0357778	WT_27_WT_35;CAS_27_WT_35;CAS_35_WT_35	A0A1S3XMP8;A0A1S3XNH0;A0A1S3XMM7	ARQDGGNSKGSLRPLSSNSRSDQSAVSDSPK	GS(0.002)LRPLS(0.982)S(0.015)NS(0.002)R	GS(-27.63)LRPLS(18.26)S(-18.26)NS(-27)R
10825	A0A1S3Y9K0	uncharacterized protein LOC107773960	AT1G29640.1	5.77358e-13	54.9451	Protein of unknown function, DUF584	T	141	6	NNYSQTMPAR	2	0.999834	1.62e-07	115.18	97.808	115.18	0.076613	0.357282	0.653116	0.402297	-0.1217	-1.11571	-1.18044	-1.18283	-1.34222	-0.083452	0.16186	-0.028895	-0.104649	-0.2633	-0.814996	-0.921816	-1.20483	-1.52805	-0.787452	-0.336533	0.404066	0.00466667	CAS_27_WT_35;WT_27_WT_35;CAS_27_CAS_35;WT_27_CAS_35	A0A1S3Y9K0	PLDRENSYNRNNYSQTMPARKFQHSAPVNVP	NNYSQT(1)MPAR	NNY(-74.15)S(-37.8)QT(37.8)MPAR
9249	A0A1S4CVE3	uncharacterized protein LOC107823124	AT4G07668.1	1.13711e-12	50.9259	transposable element gene	S	381	7	VSAGNASPENSLK	2	0.974291	0.000871279	59.185	27.588	59.185	0.94502	-0.569212	-0.676536	-1.06991	-0.87046	-1.14425	-1.28605	0.0827688	-1.2954	-0.84766	-1.15483	-1.19152	-0.511984	0.159062	0.707691	0.258956	0.266814	-0.114202	1.27463	-0.12997	1.25886	0.0179422	CAS_35_CAS_27;CAS_35_WT_35;CAS_35_WT_27	A0A1S4CVE3	YTFQRKRKRVSAGNASPENSLKKTNEEKLNN	VSAGNAS(0.974)PENS(0.026)LK	VS(-40.13)AGNAS(15.8)PENS(-15.8)LK
4931	A0A1S3ZL66	uncharacterized protein LOC107788139	AT5G59000.1	2.52544e-11	52.7273	RING/FYVE/PHD zinc finger superfamily protein	S	592	5	MDTASYHEDHTASEDVK	3	0.995861	1.41e-05	109.89	96.236	109.89	-0.06832	-0.536508	-0.660602	-1.09612	-0.977879	-0.198322	0.503839	0.632353	0.257429	-0.618379	-1.15219	-1.31118	-1.33475	-0.89683	-0.637868	-0.268443	-0.056838	1.1166	0.63913	-0.286349	-0.76382	0.0118367	WT_35_CAS_27;WT_35_WT_27;WT_35_CAS_35	A0A1S3ZL66	DPADLLDAPEKMDTASYHEDHTASEDVKSVI	MDT(0.004)AS(0.996)YHEDHTASEDVK	MDT(-23.92)AS(23.92)Y(-43.22)HEDHT(-43.02)AS(-58.54)EDVK
10471	A0A1S3X7W2	transcription factor VIP1-like	AT2G40620.1	8.9803e-11	69.7674	Basic-leucine zipper (bZIP) transcription factor family protein	T	27	23	FAGKPIQAQFHSGQTDLDQMQDTPTR	3	0.989327	4.97e-162	260.5	246.9	260.5	-0.41489	-0.403056	-0.797876	-1.06619	-0.203932	-0.100983	-1.2618	-1.24755	-0.40517	-0.596452	-1.22113	0.323709	-1.12779	0.601829	0.707691	0.697304	0.0313178	-0.136112	1.16495	-0.0376525	1.26341	0.049692	CAS_35_WT_35;CAS_35_CAS_27;CAS_35_WT_27	A0A1S3X7W2	AQFHSGQTDLDQMQDTPTRGSRHRRAQSETF	FAGKPIQAQFHSGQTDLDQMQDT(0.989)PT(0.011)R	FAGKPIQAQFHS(-146.37)GQT(-114.55)DLDQMQDT(19.67)PT(-19.67)R
11031	A0A1S4CDH7	HMG-Y-related protein A-like	AT1G14900.1	2.6252e-10	52.381	HMGA | high mobility group A	T	123	8	KDPNAPPTPK	2	1	1.49e-05	103.44	71.085	59.198	2.2034	0.981458	0.505902	0.269923	0.287812	-1.37543	-1.09547	-1.25815	-1.2064	0.953412	0.508804	0.315791	0.339621	-0.947907	-0.699075	-0.217226	-1.08278	-1.74514	-1.26615	0.018133	0.497116	0.00488889	WT_27_WT_35;CAS_27_WT_35;WT_27_CAS_35;CAS_27_CAS_35	A0A1S4CDH7;A0A1S3YYD6	PKPRGRPKKDPNAPPTPKKLKPTIVPSNLAN	KDPNAPPT(1)PK	KDPNAPPT(59.2)PK
5735	A0A1S4A3Z9	uncharacterized protein LOC107793475	AT5G64390.2	2.29024e-09	54.5455	HEN4 | RNA-binding KH domain-containing protein	S	532	12	QGHVPFFDRPPSPGR	3	1	0.00056412	62.475	47.053	62.475	3.7622	-0.409254	-0.745841	-1.04181	-0.782661	1.13459	0.387217	0.185877	0.159877	-0.866069	-1.00857	-1.11678	-1.08151	-0.853187	-0.911669	-1.22293	-1.27142	1.21178	-0.046568	-0.273342	-1.53169	0.006	WT_35_CAS_35;WT_35_CAS_27;WT_35_WT_27	A0A1S4A3Z9;A0A1S4D8B9	GYERQGHVPFFDRPPSPGRWGPQAVNSRYTA;GYERQGHVPFFDRPPSPGRWGPQAVSSRYTA	QGHVPFFDRPPS(1)PGR	QGHVPFFDRPPS(62.47)PGR
4705	A0A1S4C932	RPM1-interacting protein 4-like isoform X2	AT5G55850.1	2.82819e-09	78.125	NOI | RPM1-interacting protein 4 (RIN4) family protein	S	195	5	IKQESPDRGAAVPR	3	1	8.98e-05	94.544	65.588	75.463	-2.3195	-0.299186	-0.938402	0.720531	-1.0403	-0.435511	1.09563	0.920024	1.08377	1.26958	1.37311	1.39992	1.09819	0.879954	-0.201782	0.707987	0.812293	1.05531	-0.735589	1.67454	-0.116364	0.0458313	CAS_27_WT_27	A0A1S4C932;A0A1S3ZH34;A0A1S4C8R6	ESAHATPGRSRIKQESPDRGAAVPRFGEWDE	IKQES(1)PDRGAAVPR	IKQES(75.46)PDRGAAVPR
10977	A0A1S3YSF1	uncharacterized protein LOC107779048	AT2G32910.1	2.14387e-07	72	DCD (Development and Cell Death) domain protein	T	66	8	SVVAEEKTPK	2	1	1.97e-08	122.34	77.919	122.34	0.41649	1.70598	0.939088	0.596888	0.473853	-1.10516	-1.14755	-1.24752	-1.27383	1.06597	0.465557	0.432302	0.286896	-0.825713	-0.814515	-0.976427	-1.13547	-2.12247	-1.50071	-0.36627	0.255485	0.00466667	CAS_27_WT_35;WT_27_WT_35;CAS_27_CAS_35;WT_27_CAS_35	A0A1S3YSF1	NAVESSSKSVVAEEKTPKALNAERKLVKKFS	SVVAEEKT(1)PK	S(-116.6)VVAEEKT(116.6)PK
11209	A0A1S3ZFT4	RPM1-interacting protein 4-like isoform X2	AT3G25070.1	7.58112e-07	65.1163	RIN4 | RPM1 interacting protein 4	T	223	13	VSSEGNQGLAPSTPGR	2	0.860237	0.000547528	63.128	40.408	46.408	3.1513	-0.262962	-0.726211	-1.124	-0.834252	-1.22109	-1.48923	-1.27406	-1.24203	-0.989107	-0.87748	-1.3367	-1.15785	0.107777	0.707691	0.0642892	-0.302189	-0.569746	1.23468	-0.353429	1.45099	0.0116364	CAS_35_WT_35;CAS_35_CAS_27;CAS_35_WT_27	A0A1S3ZFT4;A0A1S3ZFR9	ERKVSSEGNQGLAPSTPGRSRLRSVTKGDDM	VSSEGNQGLAPS(0.14)T(0.86)PGR	VS(-40.38)S(-40.38)EGNQGLAPS(-7.9)T(7.9)PGR
6118	A0A1S4ABB6	BAG family molecular chaperone regulator 6-like	AT2G46240.1	7.05396e-06	52.381	BAG6, ATBAG6 | BCL-2-associated athanogene 6	S	768	7	ENLNDKSPDENTVVVEK	3	0.99989	1.48e-10	137.09	109.76	137.09	-0.73888	-0.278835	-1.11828	-1.0765	-0.79929	0.0401483	0.224391	0.386339	0.137115	-0.73699	-0.843968	-1.10344	-1.12996	-0.952901	-0.0197151	-1.07773	-0.092332	1.01523	0.41792	-0.135362	-0.732668	0.025304	WT_35_CAS_27;WT_35_WT_27	A0A1S4ABB6	ATESLSESKENLNDKSPDENTVVVEKSEEHD	ENLNDKS(1)PDENTVVVEK	ENLNDKS(39.6)PDENT(-39.6)VVVEK
6119	A0A1S4ABB6	BAG family molecular chaperone regulator 6-like	AT2G46240.1	7.05396e-06	52.381	BAG6, ATBAG6 | BCL-2-associated athanogene 6	S	283	10	ETGVDQEQTSPLK	2	0.965585	1.5e-64	194.98	155.19	102.87	3.7666	-0.707177	-0.777702	-1.43274	-0.46518	0.289086	0.735705	0.607618	0.86049	-0.691329	-0.947662	-1.23982	-1.63819	0.794115	0.707691	0.897649	0.721042	1.46892	1.90937	-0.283551	0.1569	0.004	WT_35_CAS_27;CAS_35_CAS_27;WT_35_WT_27;CAS_35_WT_27	A0A1S4ABB6	DGKVSKETGVDQEQTSPLKSTIPKLHDVEED	ETGVDQEQT(0.034)S(0.966)PLK	ET(-76.21)GVDQEQT(-14.48)S(14.48)PLK
6121	A0A1S4ABB6	BAG family molecular chaperone regulator 6-like	AT2G46240.1	7.05396e-06	52.381	BAG6, ATBAG6 | BCL-2-associated athanogene 6	S	401	3	SPSPPGGK	2	0.995682	0.00799397	41.448	13.274	41.448	0.48753	-0.240403	-0.949589	-1.02365	-0.888441	0.0387146	-0.0894695	-0.398069	-0.238904	-0.819593	-1.18117	-1.21556	-1.14932	-0.257879	0.707691	-0.549013	-0.379689	0.60359	0.971686	-0.315887	0.0522093	0.0345033	WT_35_CAS_27;CAS_35_CAS_27	A0A1S4ABB6	PLPRKKSSNGSSRSPSPPGGKRKLVDSPSDS	S(0.004)PS(0.996)PPGGK	S(-23.63)PS(23.63)PPGGK
10579	A0A1S3XI98	uncharacterized protein LOC107765441	AT1G26300.2	1.23787e-05	70	BSD domain-containing protein	T	59	16	EVSSAGTTSKPVVEATPQTNKK	3	0.843019	0.0015975	50.029	25.742	50.029	-1.6118	-0.576333	-0.303687	-1.13953	-0.969284	-1.16154	-0.205613	-1.2065	-1.45162	1.06661	0.179574	-0.156312	0.463541	-0.0459865	-0.585599	-1.2622	-1.23943	-0.259109	-1.17166	1.13556	0.223015	0.0381239	CAS_27_WT_35;CAS_27_CAS_35;CAS_27_WT_27	A0A1S3XI98;A0A1S3Z583	EVSSAGTTSKPVVEATPQTNKKAASSTSDQD	EVS(0.002)S(0.002)AGT(0.008)T(0.056)S(0.056)KPVVEAT(0.843)PQT(0.033)NKK	EVS(-26.58)S(-26.58)AGT(-20.26)T(-11.76)S(-11.76)KPVVEAT(11.76)PQT(-14.09)NKK
3783	A0A1S3YYP2	protein MODIFIER OF SNC1 1-like	AT4G24680.1	2.82934e-05	74.7826	MOS1 | modifier of snc1	S	811	18	ELAQHASSQPPLLSSGSSPGPDETTGR	3	0.931725	1.73e-36	154.71	141	154.71	1.1584	-0.244045	-0.610465	0.311337	-1.07773	-1.24387	-1.22645	-1.23425	-1.3022	-0.649761	-0.872656	0.49733	0.430786	0.163256	-0.457515	0.278097	0.140746	-0.846467	0.179721	0.256651	1.28284	0.0469169	CAS_27_WT_35;CAS_35_WT_35	A0A1S3YYP2	AQHASSQPPLLSSGSSPGPDETTGRADSTPE	ELAQHASSQPPLLSSGS(0.068)S(0.932)PGPDETTGR	ELAQHAS(-121.44)S(-115.24)QPPLLS(-48.72)S(-47.37)GS(-11.38)S(11.38)PGPDET(-35.17)T(-40.56)GR
1038	A0A1S3ZRF8	Uncharacterized protein	AT2G40070.1	9.00256e-05	54.7619	BEST Arabidopsis thaliana protein match is: proline-rich family protein (TAIR:AT3G09000.1)	S	363	9	TSLSDRPISATR	2	0.966416	5.26e-05	83.692	49.85	56.122	0.54253	0.92911	1.13321	0.78925	0.796451	-0.37726	0.455585	0.732579	-0.0340907	0.66036	0.635142	0.585954	0.470602	-0.906027	-0.698754	-0.91129	0.119328	-0.717802	-1.1872	-0.323991	-0.793389	0.0111828	WT_35_CAS_35;CAS_27_CAS_35;WT_27_CAS_35	A0A1S3ZRF8;A0A1S3ZRY1;A0A1S3XC57;A0A1S4CJB0;A0A1S4CIR1;A0A1S4C8L3	DAPPNLRTSLSDRPISATRGRPGAPNVRSSS;DAPPNLRTSLSDRPISATRGRPGAPSVRSSS	TSLSDRPIS(0.966)AT(0.033)R	T(-35.28)S(-35.28)LS(-33.54)DRPIS(14.72)AT(-14.72)R
97	A0A1S4CFD1	autophagy-related protein 13a-like	AT3G18770.1	0.000144653	80.7692	Autophagy-related protein 13	S	441	10	TLESNISTMSPGQK	2	0.995203	0.000172226	78.763	56.23	69.602	1.111	-0.701983	0.0267671	-1.16256	-0.322969	-1.11712	-1.31312	-1.17386	-1.23514	-0.550131	-1.1984	-1.12297	-0.421283	-0.200234	0.707691	-0.117461	-0.51459	-0.669623	0.792048	-0.283009	1.17866	0.0450784	CAS_35_WT_35	A0A1S4CFD1;A0A0K0XR02	KMDPLRTLESNISTMSPGQKISRDARDDSGR	TLESNIS(0.002)T(0.002)MS(0.995)PGQK	T(-63.36)LES(-43.66)NIS(-26.22)T(-26.22)MS(26.22)PGQK
100	A0A1S4CFD1	autophagy-related protein 13a-like	AT3G18770.1	0.000144653	80.7692	Autophagy-related protein 13	S	312	8	TPHELSSSPGDVYGQR	2	0.975084	7.79e-111	234.21	189.09	234.21	0.042859	-0.383119	-0.724254	0.454556	-1.015	0.427425	0.0880898	0.437017	0.073255	-1.0013	-1.01952	-0.0865262	-1.19662	-0.971545	-0.556785	-0.923783	-1.1158	0.673402	-0.0659865	-0.409037	-1.14843	0.0418411	WT_35_CAS_35;WT_35_CAS_27	A0A1S4CFD1;A0A0K0XR02;A0A0K0XR69	VGSPPLYRTPHELSSSPGDVYGQRVSPNNRL	TPHELSS(0.025)S(0.975)PGDVYGQR	T(-199.39)PHELS(-54.65)S(-15.93)S(15.93)PGDVY(-144.91)GQR
7834	A0A1S4BLJ5	uncharacterized protein LOC107809609	AT5G52230.1	0.00076934	62.5	MBD13 | methyl-CPG-binding domain protein 13	S	41	5	AVTYSPGVQAESSK	2	0.999961	4.3e-21	150.34	109.61	150.34	1.7743	-0.537875	-0.663595	-1.1015	-0.875235	0.199048	0.654546	0.627635	0.299066	-0.89071	-1.02379	-1.27527	-1.06972	0.516716	0.707691	0.634213	0.233711	1.23963	1.58795	-0.27032	0.078009	0.00933333	WT_35_CAS_27;CAS_35_CAS_27;WT_35_WT_27;CAS_35_WT_27	A0A1S4BLJ5	FAAEESRGEKRAVTYSPGVQAESSKKQRETS	AVTYS(1)PGVQAESSK	AVT(-47.83)Y(-46.43)S(46.43)PGVQAES(-80.42)S(-88.93)K
278	A0A1S3WZH8	cyclin-T1-5-like	#N/A	#N/A	#N/A	#N/A	S	16	7	VQPSQASEAEGSAGGNQR	2	0.999952	2.14e-22	157.42	122.74	144.68	2.1942	0.92911	0.0228412	-0.33985	0.21788	0.629973	0.672374	0.602476	0.348227	0.990239	1.12361	1.55743	1.29732	1.37058	0.707691	1.72924	1.41917	0.355767	0.0645165	1.03466	0.743406	0.0242778	CAS_27_WT_27;CAS_35_WT_27	A0A1S3WZH8;A0A1S4A5E4	MLELYEQNRVQPSQASEAEGSAGGNQRPAGK;MYTMYEQNRVQPSQASEAEGSAGGNQRPAGK	VQPSQAS(1)EAEGSAGGNQR	VQPS(-48.01)QAS(44.97)EAEGS(-44.97)AGGNQR
11372	A0A1S4A1E6	solute carrier family 35 member F1-like isoform X2	#N/A	#N/A	#N/A	#N/A	T	209	10	VDQNLADEDTAQSK	2	0.998951	1.28e-29	169.37	132.19	169.37	-0.25394	1.1549	0.938066	0.462558	0.653766	-1.25407	0.552264	-1.29862	-0.362213	0.81971	0.590674	0.432302	-0.421452	-0.156092	-0.723198	-1.08352	-1.2305	-1.39298	-1.15363	-0.447014	-0.207666	0.0283308	WT_27_CAS_35;WT_27_WT_35	A0A1S4A1E6;A0A1S4A1Q8	YSGGDKVDQNLADEDTAQSKRFDEEAGLDHP	VDQNLADEDT(0.999)AQS(0.001)K	VDQNLADEDT(29.79)AQS(-29.79)K
8290	A0A1S4C1P2	uncharacterized protein LOC107814223	#N/A	#N/A	#N/A	#N/A	S	125	7	SIVETASLSNLDK	2	0.975487	2.33e-53	193.16	128.24	99.531	1.4392	-0.385426	-0.810622	-1.22375	-0.865759	0.663817	-0.478467	-0.281776	-0.111946	-0.629401	-1.15386	-1.1599	-1.14701	-0.980512	-0.568032	-0.939338	-0.497204	0.769296	0.276272	-0.201154	-0.694178	0.0485995	WT_35_CAS_27;WT_35_WT_27	A0A1S4C1P2	NLPGTDARKSIVETASLSNLDKASLSEDAIQ	SIVET(0.012)AS(0.975)LS(0.012)NLDK	S(-81.26)IVET(-19.01)AS(19.01)LS(-19.01)NLDK
6248	A0A1S4AFB1	zinc finger CCCH domain-containing protein 18-like isoform X2	#N/A	#N/A	#N/A	#N/A	S	507	13	FSHLSDVQNSGYSDEDNPK	3	0.994408	2.67e-16	144.95	126.37	144.95	-1.8388	-0.480027	-0.808204	-1.06031	-0.871548	0.288517	-0.293223	0.263503	-0.414364	-0.650828	-1.33286	-1.07758	-1.1333	-0.950673	-0.600307	-1.08348	-0.26995	0.76613	0.322538	-0.243618	-0.687211	0.0325461	WT_35_CAS_27;WT_35_WT_27;WT_35_CAS_35	A0A1S4AFB1;A0A1S4AFH7	QQRFSHLSDVQNSGYSDEDNPKHSGSHCADE	FSHLSDVQNSGY(0.006)S(0.994)DEDNPK	FS(-124.92)HLS(-113.49)DVQNS(-50.28)GY(-22.51)S(22.51)DEDNPK
8129	A0A1S4BX04	uncharacterized protein At1g76070-like	#N/A	#N/A	#N/A	#N/A	S	73	12	KSNNEITQEPTSPK	2	0.870037	9.91e-05	86.803	72.113	56.482	0.91328	-0.60244	-0.656834	-1.02826	-0.813593	0.539272	0.120561	0.49418	0.317455	-0.570606	-0.0755932	-1.34026	-0.118657	-0.00776805	-0.509258	-0.998265	0.174615	1.14315	0.191111	0.249003	-0.703036	0.0468274	WT_35_WT_27;WT_35_CAS_27	A0A1S4BX04	ARSRKSNNEITQEPTSPKVSCIGQIKQRKKK	KSNNEIT(0.003)QEPT(0.127)S(0.87)PK	KS(-44.69)NNEIT(-24.21)QEPT(-8.37)S(8.37)PK
2422	A0A1S3Y3I5	uncharacterized protein LOC107771625	#N/A	#N/A	#N/A	#N/A	S	205	16	HTEDIVNHPVTDTHASK	4	0.997094	9.31e-15	147.9	134.02	147.9	1.5467	-0.40565	-0.785295	-1.04759	-0.853031	0.805643	0.117212	0.071235	0.252179	-0.885926	-0.907722	-1.17953	-1.29192	-0.835395	-0.693789	0.445881	0.228744	1.08446	0.852633	-0.293383	-0.525207	0.018	CAS_35_CAS_27;WT_35_CAS_27;WT_35_WT_27	A0A1S3Y3I5	HTEDIVNHPVTDTHASKHGVGNDDFDYKIVG	HTEDIVNHPVTDT(0.003)HAS(0.997)K	HT(-141.67)EDIVNHPVT(-49.63)DT(-25.37)HAS(25.37)K
2434	A0A1S3Y3I5	uncharacterized protein LOC107771625	#N/A	#N/A	#N/A	#N/A	S	432	4	NQTSNKEWPAPVSK	2	0.915992	2.76e-51	186.77	157.42	186.77	-0.47481	-0.248967	-1.06497	0.16285	-0.566385	0.292115	0.132947	0.344101	0.0411736	-0.548783	-0.358818	-1.18572	-0.350925	0.0564599	0.707691	0.576214	0.0327793	0.631951	0.954349	-0.181695	0.140702	0.0411333	WT_35_CAS_27;CAS_35_CAS_27	A0A1S3Y3I5	TQSGLQETSPVKNQTSNKEWPAPVSKEFYEM	NQT(0.084)S(0.916)NKEWPAPVSK	NQT(-10.38)S(10.38)NKEWPAPVS(-130.2)K
2435	A0A1S3Y3I5	uncharacterized protein LOC107771625	#N/A	#N/A	#N/A	#N/A	S	295	9	NNDTLDETSKSGTIESK	2	0.945417	2.43e-195	273.82	232.88	273.82	0.22554	-0.325558	-1.08073	-1.09718	-0.825895	0.489861	0.349679	0.198492	0.0582426	-0.703728	-0.825119	-1.15741	-1.11645	-0.87794	-0.69286	-1.0222	-1.08213	1.10641	0.0318907	-0.118333	-1.19285	0.007875	WT_35_CAS_27;WT_35_CAS_35;WT_35_WT_27	A0A1S3Y3I5	DEQCGNRNNDTLDETSKSGTIESKVKKLGTK	NNDTLDET(0.043)S(0.945)KS(0.011)GTIESK	NNDT(-132.93)LDET(-13.38)S(13.38)KS(-19.29)GT(-42.76)IES(-85.38)K
2440	A0A1S3Y3I5	uncharacterized protein LOC107771625	#N/A	#N/A	#N/A	#N/A	S	172	8	SVKPMDESQELSPR	2	1	8.71e-21	157.22	134.9	157.22	-1.1943	-0.467426	-0.802927	-1.04656	-0.902231	1.25719	0.939076	0.878686	0.521729	-1.23987	-0.817529	-1.28165	0.184405	1.04863	0.397748	0.917561	0.642328	1.70396	1.54023	0.0161253	-0.147603	0.00785185	CAS_35_WT_27;WT_35_WT_27;CAS_35_CAS_27;WT_35_CAS_27	A0A1S3Y3I5	AKAVGEFKSVKPMDESQELSPRAGPVAKKCK	SVKPMDES(1)QELS(1)PR	S(-97.63)VKPMDES(97.63)QELS(128.67)PR
1093	A0A1S3XCS9	uncharacterized protein LOC107763580 isoform X1	#N/A	#N/A	#N/A	#N/A	S	616	1	SLDDKGNIESGNASSTK	2	1	3.04e-86	205.58	182.6	121.27	2.0812	-0.28337	-0.161279	-1.18008	-0.827789	1.25548	0.233584	0.725062	0.280668	0.66036	0.369352	0.298717	0.208196	0.552675	0.707691	0.434467	0.48906	1.23683	0.161817	0.997285	-0.0777258	0.0167552	CAS_27_WT_27;CAS_35_WT_27;WT_35_WT_27	A0A1S3XCS9;A0A1S3XCK1;A0A1S3Y3I5	KATGASKEQFLSAEKSLDDKGNIESGNASST;KATGETKEQFLSAEKSLDDKGNIESGNASST	S(1)LDDKGNIESGNASSTK	S(92.5)LDDKGNIES(-92.5)GNAS(-105.13)S(-110.66)T(-115.42)K
1103	A0A1S3XCS9	uncharacterized protein LOC107763580 isoform X1	#N/A	#N/A	#N/A	#N/A	S	594	10	LSVTQGAETSLPSDNNK	2	0.989064	7.73e-111	232.28	206.96	232.28	0.52938	-0.258364	-0.616005	-1.01569	-0.519879	0.652345	0.290963	0.35605	0.148295	-1.39895	0.178824	-1.37997	-1.10201	0.557252	0.170532	0.451292	0.272366	0.964396	1.28839	-0.323046	0.000947393	0.0175	WT_35_CAS_27;CAS_35_CAS_27;WT_35_WT_27;CAS_35_WT_27	A0A1S3XCS9;A0A1S3XCK1;A0A1S3Y3I5	IGKRCKLSVTQGAETSLPSDNNKATGASKEQ;IGKRGKLSVTQGAETSLPSDNNKATGETKEQ	LSVTQGAET(0.011)S(0.989)LPSDNNK	LS(-142.66)VT(-116.37)QGAET(-19.57)S(19.57)LPS(-45.43)DNNK
1105	A0A1S3XCS9	uncharacterized protein LOC107763580 isoform X1	#N/A	#N/A	#N/A	#N/A	S	950	4	NANSFRVPSHPLAK	3	0.99981	6.56e-05	95.873	77.278	95.873	-0.086238	-0.472857	-0.891923	0.164712	0.688061	1.39897	0.302037	0.561044	0.561923	-1.16209	-0.894222	-1.20013	-1.08215	0.132501	-0.543065	-0.18092	-1.10745	0.833994	0.659915	-0.956646	-1.13073	0.0181215	WT_35_CAS_27;WT_35_CAS_35	A0A1S3XCS9;A0A1S3XCK1;A0A1S3Y3I5	DSNSKSSGKELRNANSFRVPSHPLAKGKLEE;DSNSKSSGKELRNANSFRVPSHPLAKGTLEE	NANS(1)FRVPSHPLAK	NANS(37.21)FRVPS(-37.21)HPLAK
1106	A0A1S3XCS9	uncharacterized protein LOC107763580 isoform X1	#N/A	#N/A	#N/A	#N/A	S	294	9	NNDTLDETSQSGTIENK	2	0.971621	4.91e-65	203.04	162.45	203.04	-1.9535	-0.397555	0.258065	-1.3878	-0.907276	-1.22066	0.087803	-1.18993	-1.20301	-0.576019	-0.974927	-1.10561	-1.2688	0.470408	0.707691	-0.125771	0.3673	-0.272807	1.33625	-0.372697	1.23636	0.0461429	CAS_35_CAS_27;CAS_35_WT_35	A0A1S3XCS9;A0A1S3XCK1	VEQCGNRNNDTLDETSQSGTIENKVKKLGSK	NNDTLDET(0.026)S(0.972)QS(0.002)GTIENK	NNDT(-103.83)LDET(-15.68)S(15.68)QS(-26.81)GT(-42.26)IENK
4696	A0A1S3ZH01	DUF21 domain-containing protein At4g33700-like	#N/A	#N/A	#N/A	#N/A	S	320	9	DMDHPDTKSPAENPVK	3	0.996975	9.36e-21	149.94	129.82	55.755	-2.0229	-0.473542	0.921367	0.762789	-0.792036	0.448488	-0.159705	0.824519	0.170535	-0.847094	-1.51501	-1.41328	-1.09835	-0.0378805	-0.709268	-0.935504	-1.32	0.216315	0.467771	-1.32308	-1.07162	0.0320137	WT_27_CAS_27;WT_35_CAS_27	A0A1S3ZH01	VVRQCNKDMDHPDTKSPAENPVKDVRVDIDG	DMDHPDT(0.003)KS(0.997)PAENPVK	DMDHPDT(-25.18)KS(25.18)PAENPVK
9425	A0A1S4D2B4	uncharacterized protein LOC107825246	#N/A	#N/A	#N/A	#N/A	S	208	14	TAPDSATTSSSLESPDKQAAQLPSTK	3	0.780852	7.78e-44	163.73	150.41	163.73	1.1595	-0.371556	-0.83007	-1.07768	-0.792601	0.684596	0.297487	0.577533	0.171084	-0.843454	-0.916706	-1.15995	-1.07513	-1.29252	-0.931403	-1.18468	0.157646	1.20065	0.186071	-0.230834	-1.24542	0.0144696	WT_35_CAS_27;WT_35_CAS_35;WT_35_WT_27	A0A1S4D2B4	EKTAPDSATTSSSLESPDKQAAQLPSTKVTN	TAPDSATT(0.001)S(0.019)S(0.1)S(0.1)LES(0.781)PDKQAAQLPSTK	T(-136.01)APDS(-80.71)AT(-44.51)T(-30.5)S(-16.19)S(-8.93)S(-8.93)LES(8.93)PDKQAAQLPS(-66.09)T(-72.64)K
5931	Q43568	DNA-binding protein (Fragment)	#N/A	#N/A	#N/A	#N/A	S	161	10	SVTVNAAPGSAMGSGR	2	0.95655	2.14e-05	97.417	69.018	84.508	-0.58875	0.92911	0.343433	0.268685	0.348566	-1.11456	-1.13568	0.091348	-0.689263	-0.819039	-0.927174	-0.339658	-1.29493	-1.10694	-0.570677	-0.993174	-1.15672	-1.18449	-0.111678	-1.31765	-0.244842	0.0154194	WT_27_CAS_35;WT_27_CAS_27;WT_27_WT_35	Q43568;A0A1S4A813;Q40451	PGRPPKSVTVNAAPGSAMGSGRRGRPRKNSV	SVTVNAAPGS(0.957)AMGS(0.043)GR	S(-66.59)VT(-53.12)VNAAPGS(13.43)AMGS(-13.43)GR
5836	A0A1S4A6G4	uncharacterized protein LOC107794198	#N/A	#N/A	#N/A	#N/A	S	52	3	SLSPSLQR	2	0.996118	0.00154915	65.305	27.219	65.305	0.23584	0.92911	0.287207	0.180948	-0.0593932	-1.10097	-1.36564	-1.26235	0.0832505	-0.744507	-0.0354628	-1.20795	0.204717	0.288469	0.707691	0.505018	0.201252	-1.24589	0.871408	-0.780268	1.33703	0.0380237	WT_27_WT_35;CAS_35_WT_35	A0A1S4A6G4	HSGGMEQFSHRPRSLSPSLQREERPRRVSWR	S(0.002)LS(0.996)PS(0.002)LQR	S(-28.11)LS(26.28)PS(-26.28)LQR
4092	A0A1S3Z5S5	uncharacterized protein LOC107783365 isoform X2	#N/A	#N/A	#N/A	#N/A	S	1451	5	GEATSPAPIPAPAWSTDSGK	2	0.846088	3.69e-17	144.68	121.54	85.636	0.059291	-0.561744	-0.621828	-1.31273	0.27124	-1.09368	-0.708395	-1.31737	-1.22916	-0.445408	0.501332	-0.0671495	0.463541	0.259281	0.707691	0.0405723	-0.0353432	-0.530885	0.129972	0.669344	1.3302	0.0254346	CAS_27_WT_35;CAS_35_WT_35	A0A1S3Z5S5;A0A1S3Z5Z6	GPSLGDFVVWKGEATSPAPIPAPAWSTDSGK	GEAT(0.154)S(0.846)PAPIPAPAWSTDSGK	GEAT(-7.4)S(7.4)PAPIPAPAWS(-76.58)T(-76.58)DS(-79.67)GK
4106	A0A1S3Z5S5	uncharacterized protein LOC107783365 isoform X2	#N/A	#N/A	#N/A	#N/A	S	1516	12	VGGPSWSATGSSPAK	2	0.808667	6.81e-79	213.29	186.67	150.26	-0.17081	-0.348621	2.46317	-1.00064	-0.925534	1.27906	1.22038	1.35195	1.00857	-0.571708	-0.87432	-1.51205	-1.30553	-0.928542	-0.515214	-0.990329	-1.18647	1.16789	0.160762	-1.113	-2.12013	0.0326351	WT_35_CAS_27;WT_35_CAS_35	A0A1S3Z5S5;A0A1S3Z5Z6;A0A1S4BK52;A0A1S4BJY2;A0A1S4BK87	APARVGGPSWSATGSSPAKTAAPIQIHSQAG;PPARVGGPSWSATGSSPAKTASPIQIHSQAG	VGGPSWSAT(0.003)GS(0.188)S(0.809)PAK	VGGPS(-112.31)WS(-48.29)AT(-24.53)GS(-6.33)S(6.33)PAK
1706	A0A1S3XPB7	uncharacterized protein LOC107767325	#N/A	#N/A	#N/A	#N/A	S	267	3	SNSIPINSSSVCDTK	2	0.995047	5.86e-08	127.29	104.95	127.29	0.020938	0.92911	0.408295	0.467162	0.259303	1.02524	0.0548982	0.704421	0.287162	0.536391	1.19177	0.432302	1.57777	1.42935	2.89162	1.68188	1.57425	0.00196222	0.959716	0.418591	1.37634	0.0312526	CAS_35_WT_27;CAS_35_WT_35	A0A1S3XPB7	EGQVATEIKKLERSNSIPINSSSVCDTKQTS	S(0.005)NS(0.995)IPINSSSVCDTK	S(-23.03)NS(23.03)IPINS(-76.75)S(-82.69)S(-90.7)VCDT(-95.51)K
561	A0A1S3X572	uncharacterized protein LOC107761188 isoform X2	#N/A	#N/A	#N/A	#N/A	S	247	17	DLAEDDEAVIDKDTANSPENPK	3	0.801423	2.46e-05	61.109	38.888	61.109	-0.51959	0.92911	0.660915	0.18573	-0.177453	-1.10927	-1.2379	-1.15767	-1.2195	0.327756	-0.827789	-0.662188	-1.19111	-0.801759	-0.80689	-0.951958	-0.698073	-1.58066	-0.226336	-0.987909	0.366412	0.0155122	WT_27_WT_35;WT_27_CAS_35;WT_27_CAS_27	A0A1S3X572;A0A1S3X4Q3	LAEDDEAVIDKDTANSPENPKDLAEYVQAVM	DLAEDDEAVIDKDT(0.199)ANS(0.801)PENPK	DLAEDDEAVIDKDT(-6.06)ANS(6.06)PENPK
644	A0A1S3X5S0	LOW QUALITY PROTEIN: nuclear-pore anchor-like	#N/A	#N/A	#N/A	#N/A	S	117	6	LSTEASELRK	2	0.999889	1.39e-11	146.16	81.343	146.16	2.339	0.64525	1.25197	1.23816	0.79978	-0.43246	0.811658	1.10257	0.781398	-0.682629	0.839732	-1.29876	-1.08553	-0.947021	-0.688946	-1.09752	-1.24536	-0.417997	-0.437915	-1.54058	-1.5605	0.0174834	WT_35_CAS_35;WT_27_CAS_35;WT_27_CAS_27	A0A1S3X5S0;A0A1S4A333	SIGKDGDVDRLSTEASELRKTKRQLMELVEQ	LSTEAS(1)ELRK	LS(-90.36)T(-39.54)EAS(39.54)ELRK
1087	A0A1S3XCR2	probable LRR receptor-like serine/threonine-protein kinase At1g14390	#N/A	#N/A	#N/A	#N/A	S	607	5	VGSESPLVGPDQLTSAK	2	0.984707	2.51e-20	122.93	94.634	115.31	-0.1903	-0.516518	-0.819798	-1.09008	-0.892687	-1.14184	-1.22384	-1.35181	-0.848748	0.407168	0.777233	0.278894	0.463541	0.331635	0.125195	0.36133	-0.00663835	-0.31179	-0.278829	1.31148	1.34444	0.007	CAS_35_WT_35;CAS_27_WT_35;CAS_35_WT_27;CAS_27_WT_27	A0A1S3XCR2	ISCYNISLPSKVGSESPLVGPDQLTSAKEAE	VGS(0.015)ES(0.985)PLVGPDQLTSAK	VGS(-18.09)ES(18.09)PLVGPDQLT(-85.97)S(-92.59)AK
1461	A0A1S3XJM1	uncharacterized protein LOC107765937	#N/A	#N/A	#N/A	#N/A	S	45	11	LSVIDPNDPGSDEEEKIPTQR	3	0.955352	0.00103916	44.258	34.799	44.258	0.07911	-0.21905	-0.757088	-0.596037	-0.877077	-1.3585	-1.31135	-1.27824	-1.27272	0.149064	-0.198072	-0.604767	0.463541	-1.25958	-0.757997	-0.317573	-1.19066	-0.69289	-0.833896	0.564754	0.423749	0.0194433	CAS_27_WT_35;CAS_27_CAS_35	A0A1S3XJM1	GKGKKLSVIDPNDPGSDEEEKIPTQRGRPQK	LSVIDPNDPGS(0.955)DEEEKIPT(0.044)QR	LS(-35.05)VIDPNDPGS(13.33)DEEEKIPT(-13.33)QR
1876	A0A1S3XT31	uncharacterized protein LOC107768489	#N/A	#N/A	#N/A	#N/A	S	36	6	AAEALSSTNDTLGEK	2	0.889996	2.61e-09	127.71	96.234	113.72	-0.67732	0.92911	0.860165	0.471505	0.493982	-0.0569394	-1.10627	-0.0752878	-1.39411	-0.713569	-0.0042182	0.106658	-1.29329	-0.397006	-1.07595	-0.118905	-0.728936	-1.34684	-0.104094	-1.1648	0.0779502	0.0417112	WT_27_WT_35;WT_27_CAS_35;WT_27_CAS_27	A0A1S3XT31	SPLPNGKRSKAAEALSSTNDTLGEKTQGAVN	AAEALS(0.89)S(0.099)T(0.011)NDTLGEK	AAEALS(9.56)S(-9.56)T(-19)NDT(-36.2)LGEK
2983	A0A1S3YG89	uncharacterized protein LOC107775706	#N/A	#N/A	#N/A	#N/A	S	250	3	SLSPSGSGSPFASPSR	2	0.993974	2.49e-05	96.414	53.604	80.534	1.2026	0.92911	0.0605883	-0.358241	-0.410494	-0.227934	-0.645246	-0.564928	-0.765274	-0.685646	-0.663503	-1.24876	-0.714768	-0.872119	-0.886232	-0.737481	-1.19117	-0.606086	-0.0935813	-0.883411	-0.370906	0.0491469	WT_27_CAS_35;WT_27_CAS_27	A0A1S3YG89;A0A1S4C4T9;A0A1S4C4U9	AAKQALTPFVKSRSLSPSGSGSPFASPSRRG	S(0.002)LS(0.994)PS(0.004)GSGSPFASPSR	S(-27.28)LS(24.31)PS(-24.31)GS(-33.25)GS(-49.57)PFAS(-62.52)PS(-67.12)R
2984	A0A1S3YG89	uncharacterized protein LOC107775706	#N/A	#N/A	#N/A	#N/A	S	275	6	SSNNPSPIK	2	0.999999	0.000403728	76.143	43.672	76.143	0.29424	0.92911	0.521413	0.288479	0.0837312	-1.09427	-1.21425	-1.18027	0.115448	-0.698858	-1.03714	-0.134495	-0.0475292	-0.930544	-0.691579	-1.07937	-0.138126	-1.29902	-0.2304	-0.935189	0.133429	0.0404859	WT_27_WT_35;WT_27_CAS_35	A0A1S3YG89	SPSRRGASGRSSNNPSPIKSRGIFNRNNSAI	SSNNPS(1)PIK	S(-61.37)S(-61.37)NNPS(61.37)PIK
3518	A0A1S3YT49	protein JASON-like	#N/A	#N/A	#N/A	#N/A	S	459	8	DDENSHISPK	2	0.999868	2.15e-09	127.78	101.88	111.31	-2.152	-0.301726	-0.705138	-1.08723	-1.00264	-1.37862	-1.15315	-1.22774	-1.33165	0.376424	0.885368	0.432302	1.33781	1.04311	-0.558729	-1.02984	1.23497	-0.498609	-0.5856	1.53216	1.44517	0.0187692	CAS_35_WT_35;CAS_27_WT_35;CAS_27_WT_27	A0A1S3YT49;A0A1S3YYH8	GLVAAHWKDDENSHISPKKWWDGNGIPNSTN	DDENSHIS(1)PK	DDENS(-38.78)HIS(38.78)PK
3614	A0A1S3YV11	uncharacterized protein LOC107779825 isoform X2	#N/A	#N/A	#N/A	#N/A	S	254	5	MGGASAEISSVQDAQCGNR	2	0.999999	1.46e-11	134.76	65.305	134.76	-2.9345	-0.917125	-0.781771	-0.791454	-0.793864	-0.0152424	-0.572657	-0.213625	-0.700374	-0.804941	-1.18992	-1.10521	-1.10809	-0.843796	-0.713861	-1.00335	-1.19121	0.445579	0.113985	-0.230987	-0.562581	0.0370334	WT_35_CAS_27;WT_35_CAS_35;WT_35_WT_27	A0A1S3YV11;A0A1S3YU60	KMSKFGKKKCRMGGASAEISSVQDAQCGNRN	MGGAS(1)AEISSVQDAQCGNR	MGGAS(59.87)AEIS(-59.87)S(-75.19)VQDAQCGNR
4362	A0A1S4CQE5	stress response protein nst1-like	#N/A	#N/A	#N/A	#N/A	S	526	6	SSTVSSPSSNVISR	2	0.940915	8.78e-05	96.464	58.851	96.464	-0.14629	-0.545489	-0.708162	-1.10704	-1.12779	-1.09257	0.2013	0.161161	-1.49912	-0.591935	-0.189456	-1.10027	0.0337844	0.722224	0.707691	0.516174	0.303038	0.314814	1.02425	0.410152	1.11959	0.0438969	CAS_35_WT_27;CAS_35_WT_35	A0A1S4CQE5;A0A1S3Z9U1	KKSWQQLFTRSSTVSSPSSNVISRPSVKPQA	SSTVS(0.034)S(0.941)PS(0.021)S(0.004)NVISR	S(-45.57)S(-45.57)T(-45.57)VS(-14.4)S(14.4)PS(-16.59)S(-23.57)NVIS(-43.89)R
4579	A0A1S3ZE10	neurofilament heavy polypeptide-like	#N/A	#N/A	#N/A	#N/A	S	22	13	ELKGEAPEAAPDSVTAVEVTAK	2	0.998941	4.05e-152	254.25	216.65	254.25	0.46756	-0.320185	-0.98841	-1.29265	-0.905921	1.7586	0.266465	0.566675	0.628428	-0.636487	-1.14429	0.536786	0.21986	0.695761	1.44142	1.12984	0.74895	1.68183	1.26003	0.620759	0.19895	0.016	WT_35_WT_27;CAS_35_WT_27;CAS_35_CAS_27	A0A1S3ZE10	KPKELKGEAPEAAPDSVTAVEVTAKDVTVVA	ELKGEAPEAAPDS(0.999)VT(0.001)AVEVTAK	ELKGEAPEAAPDS(29.76)VT(-29.76)AVEVT(-54.51)AK
5068	A0A1S3ZPB1	uncharacterized protein LOC107788967	#N/A	#N/A	#N/A	#N/A	S	50	6	DVGDYSPR	2	0.986256	0.00625813	45.161	40.805	45.161	-0.84032	0.113526	0.341368	0.123236	1.05002	-1.17086	-1.1367	-0.89958	-1.26657	-0.0467387	0.900447	-0.298578	1.02191	-1.2133	-0.458898	-0.911406	-1.19319	-1.52547	-1.33846	-0.0127759	0.17423	0.0108824	CAS_27_WT_35;WT_27_WT_35;CAS_27_CAS_35;WT_27_CAS_35	A0A1S3ZPB1	KDYSSPRKTRDVGDYSPRRRIRDKDYSSPRR	DVGDY(0.014)S(0.986)PR	DVGDY(-18.56)S(18.56)PR
5151	A0A1S3ZQI4	uncharacterized protein LOC107789253	#N/A	#N/A	#N/A	#N/A	S	316	5	MGEFSPNVDK	2	1	8.02e-07	104.3	86.433	41.283	-0.2518	-0.512418	-0.695259	-1.04116	-0.964163	-0.042223	0.142869	0.371355	0.173335	0.00870906	0.618031	0.627333	0.59307	0.296854	0.707691	0.346373	0.126499	0.964583	-0.0924318	1.26504	0.20802	0.00835294	WT_35_WT_27;CAS_35_WT_27;CAS_27_WT_27	A0A1S3ZQI4	ANYMLESQGLRMGEFSPNVDKSSAEIPYAAN	MGEFS(1)PNVDK	MGEFS(41.28)PNVDK
5324	A0A1S3ZUZ3	uncharacterized protein LOC107790707	#N/A	#N/A	#N/A	#N/A	S	50	8	IRDVGDYSPR	2	0.992301	0.00625813	49.5	32.475	49.5	1.6017	0.113526	0.341368	0.123236	1.05002	-1.31194	-1.20033	-0.89958	-1.22083	-0.0467387	0.900447	-0.298578	1.02191	-0.918739	-0.673727	-1.0741	-1.15421	-1.56521	-1.34946	-0.0127759	0.202974	0.0109388	CAS_27_WT_35;WT_27_WT_35;CAS_27_CAS_35;WT_27_CAS_35	A0A1S3ZUZ3	KDYSSPRRIRDVGDYSPRRRIRDKDYSSQRR	IRDVGDY(0.008)S(0.992)PR	IRDVGDY(-21.1)S(21.1)PR
5340	A0A1S3ZV23	F-box/kelch-repeat protein At3g23880-like	#N/A	#N/A	#N/A	#N/A	S	3	3	MESEEDEAPHLHSK	2	1	1.01e-05	114.74	102.36	114.74	-1.5026	-0.89545	-0.923245	-1.12763	-0.950482	-1.19915	-1.21307	-1.17931	-0.439007	-0.616786	-0.809506	-1.20265	-0.23827	-0.231011	0.707691	0.211922	-0.378335	-0.0334306	0.794368	0.257401	1.0852	0.0290855	CAS_35_WT_35;CAS_35_WT_27;CAS_35_CAS_27	A0A1S3ZV23	_____________MESEEDEAPHLHSKRSRP	MES(1)EEDEAPHLHSK	MES(102.59)EEDEAPHLHS(-102.59)K
5839	A0A1S4A6I1	uncharacterized protein LOC107794267	#N/A	#N/A	#N/A	#N/A	S	612	6	QVELNSPSSANQR	2	0.927836	2.17e-15	143.98	79.425	143.98	-1.1278	-0.338427	-0.795049	-0.0741172	-0.790592	-1.12418	-1.13439	-0.0906498	-0.187892	0.66036	-0.158648	0.179794	0.250612	0.265804	0.707691	0.341968	0.0019835	-0.13473	0.0963321	0.732576	0.963638	0.0420705	CAS_27_WT_35;CAS_35_WT_35	A0A1S4A6I1	FTEPDKKLQKQVELNSPSSANQRNSEITRKS	QVELNS(0.928)PS(0.066)S(0.007)ANQR	QVELNS(11.5)PS(-11.5)S(-21.53)ANQR
6205	A0A1S4AE71	uncharacterized protein LOC107796642	#N/A	#N/A	#N/A	#N/A	S	107	8	QTADFAESPSHAK	2	0.970464	8.3e-22	150.05	126.02	150.05	1.3069	-0.247434	-0.768335	0.5908	0.0589041	-1.21432	-1.28611	0.208031	0.285142	-0.916372	-1.48133	-1.14999	-1.05796	0.36635	0.707691	0.639991	0.61502	-0.410298	1.73368	-1.0599	1.08408	0.0252532	CAS_35_CAS_27	A0A1S4AE71;A0A1S4BPY3;A0A1S4BPX0	EDVGTSHRQTADFAESPSHAKRQRME_____	QTADFAES(0.97)PS(0.03)HAK	QT(-121.7)ADFAES(15.17)PS(-15.17)HAK
6831	A0A1S4AUR4	uncharacterized protein LOC107801587	#N/A	#N/A	#N/A	#N/A	S	22	9	SQALAAASSANK	2	0.984537	1.96e-23	150.22	124.74	133.16	1.1628	0.92911	0.189583	0.77043	0.475898	0.529594	-0.184109	0.167466	0.0112756	-0.729126	-0.874852	-1.12115	0.0139888	-0.87294	-0.641997	-0.131593	-0.677894	-0.460199	0.0966793	-1.26904	-0.712162	0.0154586	WT_35_CAS_27;WT_27_CAS_27;WT_27_CAS_35	A0A1S4AUR4	TTRRVTRSQALAAASSANKIPLSKKIDESEK	SQALAAAS(0.015)S(0.985)ANK	S(-130.31)QALAAAS(-18.04)S(18.04)ANK
7038	A0A1S4AZG6	interactor of constitutive active ROPs 3-like isoform X1	#N/A	#N/A	#N/A	#N/A	S	592	9	TGSMDSHYSPGK	2	0.999999	3.53e-69	206.49	179.78	200.16	-0.38276	-0.466316	0.384898	0.512886	-0.877011	0.29582	0.763295	0.556355	0.666271	0.724929	1.24418	1.23338	1.29357	1.247	0.707691	1.33919	1.27787	0.681821	0.0189218	1.2354	0.572501	0.0202626	CAS_27_WT_27;CAS_35_WT_27	A0A1S4AZG6;A0A1S4AZT0;A0A1S4BLH2;A0A1S4BLD8	NGKFMERTGSMDSHYSPGKISSPYFEDMDED	TGSMDSHYS(1)PGK	T(-169.43)GS(-119.91)MDS(-60.38)HY(-87.8)S(60.38)PGK
7623	A0A1S4BFV1	la-related protein 1C-like	#N/A	#N/A	#N/A	#N/A	S	29	13	NTNPDTGTGGLNSPQYR	2	1	3.04e-150	256.67	201.69	256.67	-1.7197	-0.399937	-0.755386	-1.01124	0.422669	-1.59798	-1.21759	-1.15878	-1.28831	-0.35545	0.35752	0.567481	0.628167	0.518496	0.476962	0.538863	0.2113	-0.879691	0.136976	0.735404	1.75207	0.0103704	WT_27_WT_35;CAS_27_WT_35;CAS_35_WT_35;CAS_35_WT_27	A0A1S4BFV1	SHRNTNPDTGTGGLNSPQYRRSSAAARGVSS	NTNPDTGTGGLNS(1)PQYR	NT(-213.08)NPDT(-108.1)GT(-67.77)GGLNS(67.77)PQY(-81.46)R
7822	A0A1S4D180	DNA-directed RNA polymerase III subunit RPC4-like isoform X2	#N/A	#N/A	#N/A	#N/A	S	8	8	MDPDLPSSPPK	2	0.957014	4.06e-05	82.705	69.898	82.705	-2.2587	-0.346447	-0.668896	-1.01576	-0.953903	-0.160852	-0.346444	-0.24491	-0.0695914	-0.837015	-0.923473	-1.14685	-1.22562	0.00227418	0.707691	-0.382064	-0.226774	0.540801	1.05852	-0.286989	0.230731	0.0179649	WT_35_CAS_27;CAS_35_CAS_27;CAS_35_WT_27	A0A1S4D180;A0A1S4D175;A0A1S4BL56;A0A1S4BL39	________MDPDLPSSPPKTRKVKFAPKAPP	MDPDLPS(0.043)S(0.957)PPK	MDPDLPS(-13.48)S(13.48)PPK
7830	A0A1S4BLH2	interactor of constitutive active ROPs 3-like isoform X1	#N/A	#N/A	#N/A	#N/A	S	31	11	GNSTEVPLKISPR	2	0.999051	0.00158163	62.924	42.022	62.924	1.8163	-0.458756	-0.701518	-0.631899	-0.650281	-0.193805	-0.520545	-0.530857	-0.856788	0.66036	0.141218	0.028509	0.137867	-0.208969	-0.701656	-0.960828	-0.339712	0.0851146	-0.794779	0.852602	-0.027292	0.0241132	CAS_27_WT_27;CAS_27_CAS_35;CAS_27_WT_35	A0A1S4BLH2;A0A1S4BLD8	KKSPRGNSTEVPLKISPRAVRSREAPQKISP	GNSTEVPLKIS(0.999)PR	GNS(-33.24)T(-33.24)EVPLKIS(33.24)PR
8635	A0A1S4CCN5	splicing factor, arginine/serine-rich 19-like	#N/A	#N/A	#N/A	#N/A	S	364	4	EALSPANNTGGR	2	0.999995	8.78e-05	98.105	90.537	98.105	0.94792	0.92911	0.321711	0.23462	0.147116	-1.19537	-1.24241	0.48905	-1.20392	-0.764573	0.138138	0.589957	-1.09156	1.14775	0.707691	0.968396	0.856304	-1.1963	1.20204	-0.69015	1.7082	0.0352949	CAS_35_WT_35	A0A1S4CCN5	PGRENGVTSLSKEALSPANNTGGRLANCSPA	EALS(1)PANNTGGR	EALS(53.03)PANNT(-53.03)GGR
9160	A0A1S4CSJ5	uncharacterized protein LOC107822093	#N/A	#N/A	#N/A	#N/A	S	919	6	SASSLSEPKK	2	0.998133	6.67e-06	84.658	56.481	84.658	1.316	-1.29701	-0.86103	-1.38291	-0.896502	-1.32814	-1.2335	-0.410947	-1.2408	-0.557639	-0.0346182	-0.323526	-1.14168	0.233998	0.707691	0.0537518	0.195506	0.0560164	0.812103	0.594997	1.35108	0.012902	CAS_35_WT_27;CAS_35_WT_35;CAS_35_CAS_27	A0A1S4CSJ5	SKLAGNKLSRSASSLSEPKKENNGVTPNSKA	SASS(0.002)LS(0.998)EPKK	S(-72.5)AS(-49.01)S(-27.31)LS(27.31)EPKK
9302	A0A1S4CWN9	uncharacterized protein LOC107823426	#N/A	#N/A	#N/A	#N/A	S	363	10	NLALNSNMNSPTR	2	0.985755	2.94e-90	220.21	184.91	204.35	0.15279	0.92911	1.44422	0.949193	0.732498	0.727269	0.832751	0.930391	0.775773	-0.73912	-0.957433	0.782833	-1.41965	1.12824	0.707691	1.21838	0.830259	-0.197209	1.55449	-1.5971	0.154596	0.0179545	WT_35_CAS_27;CAS_35_CAS_27;WT_27_CAS_27	A0A1S4CWN9;A0A1S4DMM2	NSSLLKNLALNSNMNSPTRKTVKSEPVEEAL	NLALNSNMNS(0.986)PT(0.014)R	NLALNS(-57.1)NMNS(18.4)PT(-18.4)R
9340	A0A1S4CYJ7	la-related protein 1C-like	#N/A	#N/A	#N/A	#N/A	S	541	3	SSSVELSTPSER	2	0.828111	3.75e-05	103.46	82.014	103.46	2.016	0.92911	0.0955699	0.623952	0.47876	-0.162719	-1.14415	0.366877	-1.36183	-0.621133	-0.842932	-1.20179	-1.19186	-0.869371	-0.546497	0.0625081	-1.10036	-1.1073	0.350999	-1.49628	-0.0379728	0.0374294	WT_27_CAS_27;WT_27_CAS_35	A0A1S4CYJ7;A0A1S4CYN8	TTRRGTAEAYHSRSSSVELSTPSERFGNEMG	S(0.086)S(0.086)S(0.828)VELSTPSER	S(-9.84)S(-9.84)S(9.84)VELS(-78.23)T(-82.07)PS(-96.98)ER
9538	A0A1S4D602	cytochrome P450 71A1-like	#N/A	#N/A	#N/A	#N/A	S	351	4	VEESDLQHLHYMK	2	1	0.00140657	71.085	26.469	71.085	-0.82098	0.92911	1.98863	1.14708	2.01835	-0.085623	2.99853	1.70628	2.3847	-1.11455	-0.943353	-1.37333	-1.09395	-1.35674	-0.668781	-0.925587	-1.30162	0.230177	0.0681134	-2.65209	-2.81415	0.00771429	WT_27_CAS_27;WT_35_CAS_27;WT_27_CAS_35;WT_35_CAS_35	A0A1S4D602	NEVRKIAGNRGKVEESDLQHLHYMKAVIKET	VEES(1)DLQHLHY(1)MK	VEES(71.08)DLQHLHY(71.08)MK
9777	A0A1S4DEU7	BAG family molecular chaperone regulator 7-like	#N/A	#N/A	#N/A	#N/A	S	142	10	KYTWAAEIKSPEK	3	1	7.7e-05	98.062	81.839	98.062	-0.029233	-0.170905	-0.958471	-0.101375	0.288304	0.163987	0.303231	0.188119	-0.0508465	-0.8259	-1.22035	-1.10056	-1.12718	-0.96514	-0.615193	-0.985109	-1.31074	0.386734	0.099455	-0.832889	-1.12017	0.0113043	WT_27_CAS_27;WT_35_CAS_27;WT_27_CAS_35;WT_35_CAS_35	A0A1S4DEU7	KKVGERKYTWAAEIKSPEKDGVDRKYKWIAE	KYTWAAEIKS(1)PEK	KY(-93.43)T(-86.35)WAAEIKS(86.35)PEK
11874	A0A1S4BWL9	uncharacterized protein LOC107812659	#N/A	#N/A	#N/A	#N/A	T	341	9	VEGPANACTPER	2	1	2.19e-51	150.78	111.76	150.78	-1.5538	1.71426	0.915483	0.224761	0.123512	-1.16488	-1.09718	-1.18995	0.464715	-0.730139	-0.809371	-1.16039	-1.0561	-1.30818	-0.819511	-1.09962	-1.18693	-1.49133	-0.164558	-1.68351	-0.356736	0.0170955	WT_27_CAS_35;WT_27_CAS_27;WT_27_WT_35	A0A1S4BWL9	QGKKSARVEGPANACTPERVLPEDKENMDAS	VEGPANACT(1)PER	VEGPANACT(150.78)PER
12416	A0A1S4D602	cytochrome P450 71A1-like	#N/A	#N/A	#N/A	#N/A	Y	358	11	VEESDLQHLHYMK	2	1	0.00140657	71.085	26.469	71.085	-0.82098	0.92911	1.98863	1.14708	2.01835	-0.085623	2.99853	1.70628	2.3847	-0.678512	-1.28734	-1.17875	-1.12263	-1.22776	-0.912473	-1.22713	-1.2798	0.230177	-0.094985	-2.5876	-2.91276	0.00769231	WT_27_CAS_35;WT_35_CAS_35;WT_27_CAS_27;WT_35_CAS_27	A0A1S4D602	GNRGKVEESDLQHLHYMKAVIKETMRLHPPV	VEES(1)DLQHLHY(1)MK	VEES(71.08)DLQHLHY(71.08)MK

## Sheet: S2 
Table S2. List of genotype-dependent differentially abundant phosphosites.
Phospho (STY) site IDs	Protein	Protein description	ID TAIR	TAIR Annotation	Amino acid	Position	Log2(FC) WT35_WT27	Log2(FC) CAS35_CAS27	Log2(FC) CAS27_WT27	Log2(FC) CAS35_WT35	Two-way ANOVA p value genotype	Two-way ANOVA p value temperature	Two-way ANOVA p value Interaction
6086	A0A1S4AAX8	serine/arginine-rich splicing factor RSZ22A-like	AT2G24590.1	RSZ22a, At-RSZ22a | RNA recognition motif and CCHC-type zinc finger domains containing protein	S	189	-0.502011	0.459522	1.18876	2.1503	3.02891e-05	0.935654	0.0867091
5839	A0A1S4A6I1	uncharacterized protein LOC107794267	#N/A	#N/A	S	612	-0.13473	0.0963321	0.732576	0.963638	0.00123264	0.925829	0.577823
8299	A0A1S4C2D5	GBF-interacting protein 1-like isoform X3	AT4G18150.1	Kinase-related protein of unknown function (DUF1296)	S	269	-0.0866969	0.183433	1.24728	1.51741	0.00153427	0.888932	0.697369
6583	A0A1S4ANY8	probable arabinosyltransferase ARAD1	AT2G35100.1	ARAD1 | Exostosin family protein	S	20	-0.181356	0.277082	0.975678	1.43412	0.00195211	0.878139	0.467632
5027	A0A1S3ZN04	CLIP-associated protein-like	AT2G20190.1	ATCLASP, CLASP | CLIP-associated protein	S	603	-0.409705	0.612341	0.72964	1.75169	0.000234043	0.680475	0.0546963
9595	A0A1S4D8B9	KH domain-containing protein At4g18375 isoform X1	AT5G15270.2	RNA-binding KH domain-containing protein	S	498	0.229834	0.0473809	1.62717	1.44472	0.000116867	0.622703	0.74534
7447	A0A1S4BAF7	probable protein phosphatase 2C 10	AT1G34750.1	Protein phosphatase 2C family protein	S	119	-0.0626914	0.482729	0.99886	1.54428	0.00234848	0.537734	0.426148
4092	A0A1S3Z5S5	uncharacterized protein LOC107783365 isoform X2	#N/A	#N/A	S	1451	-0.530885	0.129972	0.669344	1.3302	0.000802799	0.390543	0.167719
278	A0A1S3WZH8	cyclin-T1-5-like	#N/A	#N/A	S	16	0.355767	0.0645165	1.03466	0.743406	0.000440098	0.279547	0.447785
2854	A0A1S3YCE5	protein CYPRO4-like	AT3G19240.1	Vacuolar import/degradation, Vid27-related protein	S	614	-0.699965	-0.00747436	0.717245	1.40973	0.00203449	0.21674	0.225995
5811	A0A1S4A5Y6	protein disulfide-isomerase 5-2-like	AT1G35620.1	ATPDIL5-2, ATPDI8, PDI8, PDIL5-2 | PDI-like 5-2	S	368	-0.466722	0.10978	1.23281	1.80931	1.02172e-07	0.212715	0.054973
3783	A0A1S3YYP2	protein MODIFIER OF SNC1 1-like	AT4G24680.1	MOS1 | modifier of snc1	S	811	-0.846467	0.179721	0.256651	1.28284	0.00862204	0.199613	0.0586501
10572	A0A1S3XHI5	uncharacterized protein LOC107765247	AT5G43310.1	COP1-interacting protein-related	T	1257	0.09461	0.401171	0.653533	0.960094	0.000482226	0.171159	0.385794
5783	A0A1S4A5E4	cyclin-T1-4-like	AT4G19600.1	CYCT1;4 | Cyclin family protein	S	310	-0.433198	0.0288931	1.46908	1.93117	1.46657e-08	0.138516	0.0947867
3330	A0A1S3YPR6	Proteasome subunit beta type	AT3G27430.2	PBB1 | N-terminal nucleophile aminohydrolases (Ntn hydrolases) superfamily protein	S	231	-0.60899	-0.0780455	0.766244	1.29719	0.000385601	0.130941	0.234121
3518	A0A1S3YT49	protein JASON-like	#N/A	#N/A	S	459	-0.498609	-0.5856	1.53216	1.44517	0.00054276	0.114859	0.893761
11931	A0A1S4C3G8	casein kinase I-like	AT1G72710.1	CKL2 | casein kinase 1-like protein 2	T	411	0.827684	-0.0379512	1.14897	0.283339	0.00823059	0.10706	0.0804054
7038	A0A1S4AZG6	interactor of constitutive active ROPs 3-like isoform X1	#N/A	#N/A	S	592	0.681821	0.0189218	1.2354	0.572501	0.000733545	0.107037	0.125264
10101	A0A1S4DQP1	Nuclear pore protein	AT2G41620.1	Nucleoporin interacting component (Nup93/Nic96-like) family protein	S	166	-0.315251	-0.561674	1.48427	1.23785	0.000148204	0.104736	0.6308
7304	A0A1S4B661	eukaryotic translation initiation factor-like isoform X1	AT5G57870.2	eIFiso4G1 | MIF4G domain-containing protein / MA3 domain-containing protein	S	535	-0.669911	-0.0900596	0.832098	1.41195	0.000202121	0.100341	0.199344
6087	A0A1S4AAX8	serine/arginine-rich splicing factor RSZ22A-like	AT2G24590.1	RSZ22a, At-RSZ22a | RNA recognition motif and CCHC-type zinc finger domains containing protein	S	203	1.20853	0.652636	2.19403	1.63814	0.00308806	0.0982897	0.602178
4770	A0A1S3ZIE4	la-related protein 1C-like	AT4G35890.1	winged-helix DNA-binding transcription factor family protein	S	16	0.0752391	-0.968687	1.22532	0.181391	0.0135949	0.0913914	0.0531973
1706	A0A1S3XPB7	uncharacterized protein LOC107767325	#N/A	#N/A	S	267	0.00196222	0.959716	0.418591	1.37634	0.00396106	0.081076	0.0821738
7770	A0A1S4BK18	serine/arginine-rich splicing factor RSZ21A-like isoform X3	AT1G23860.2	SRZ-21, SRZ21, RSZ21, At-RSZ21 | RS-containing zinc finger protein 21	S	117	1.23478	1.47061	0.526744	0.762572	0.00890023	2.76569e-05	0.579079
1554	A0A1S4D237	alpha,alpha-trehalose-phosphate synthase [UDP-forming] 5-like isoform X2	AT4G17770.1	ATTPS5, TPS5 | trehalose phosphatase/synthase 5	S	17	1.19091	0.656482	0.840984	0.30656	0.00191492	3.58393e-05	0.0904215
5128	A0A1S3ZPQ7	rab3 GTPase-activating protein catalytic subunit-like	AT5G55060.1	unknown protein;FUNCTIONS IN: molecular_function unknown;INVOLVED IN: biological_process unknown;LOCATED IN: cellular_component unknown;EXPRESSED IN: 25 plant structures;EXPRESSED DURING: 15 growth stages;BEST Arabidopsis thaliana protein match is: unknown protein (TAIR:AT5G58510.1);Has 223 Blast hits to 218 proteins in 80 species: Archae - 0;Bacteria - 2;Metazoa - 117;Fungi - 6;Plants - 65;Virus…	S	634	1.17199	0.961648	0.702364	0.492025	0.0287429	0.000810397	0.669548
6862	A0A1S4AV43	serine/arginine repetitive matrix protein 2	AT3G23900.2	RNA recognition motif (RRM)-containing protein	S	544	1.07441	0.480996	1.06065	0.467235	0.00986575	0.00890486	0.257371
3992	A0A1S3Z371	uncharacterized protein LOC107782443	AT3G54360.1	zinc ion binding	S	95	1.06931	0.498099	1.07733	0.506114	0.00380251	0.0040642	0.22122
9502	A0A1S4D4R2	polyadenylate-binding protein-interacting protein 6-like	AT5G32440.2	Ubiquitin system component Cue protein	S	76	0.679917	0.236416	0.995232	0.55173	0.00127431	0.0291407	0.253801
9005	A0A1S4CUM8	protein BONZAI 1-like isoform X2	AT5G61910.4	DCD (Development and Cell Death) domain protein	S	28	0.503143	0.883261	0.207413	0.58753	0.0236452	0.000704806	0.239176
4362	A0A1S4CQE5	stress response protein nst1-like	#N/A	#N/A	S	526	0.314814	1.02425	0.410152	1.11959	0.013767	0.0267519	0.206083
5806	A0A1S4A5V5	serine/threonine-protein kinase EDR1-like isoform X1	AT3G58640.1	Mitogen activated protein kinase kinase kinase-related	S	253	0.157929	1.00618	0.148871	0.997124	0.0264167	0.0245432	0.0856662
9160	A0A1S4CSJ5	uncharacterized protein LOC107822093	#N/A	#N/A	S	919	0.0560164	0.812103	0.594997	1.35108	0.000219735	0.0386056	0.0659817
10579	A0A1S3XI98	uncharacterized protein LOC107765441	AT1G26300.2	BSD domain-containing protein	T	59	-0.259109	-1.17166	1.13556	0.223015	0.0212581	0.0163845	0.100622
1087	A0A1S3XCR2	probable LRR receptor-like serine/threonine-protein kinase At1g14390	#N/A	#N/A	S	607	-0.31179	-0.278829	1.31148	1.34444	2.78679e-08	0.0159436	0.878279
2892	A0A1S3YD61	RNA-binding KH domain-containing protein PEPPER-like	AT4G26000.1	PEP | RNA-binding KH domain-containing protein	S	268	-0.375624	-0.644381	0.515775	0.247018	0.0119394	0.0019037	0.317681
7172	A0A1S4B2A6	UBP1-associated protein 2A-like	AT2G41060.1	RNA-binding (RRM/RBD/RNP motifs) family protein	S	387	-0.396076	-0.898528	1.06484	0.562388	0.0010571	0.00517169	0.210323
6124	A0A1S4D6D3	serine/threonine-protein kinase Nek5-like	AT3G44200.1	ATNEK6, NEK6, IBO1 | NIMA (never in mitosis, gene A)-related 6	S	433	-0.43558	-0.585839	0.982786	0.832527	0.000576299	0.0229155	0.708018
6154	A0A1S4ACL8	protein CROWDED NUCLEI 4-like	AT5G65770.1	LINC4 | little nuclei4	S	908	-0.461717	-0.958151	1.03968	0.543242	0.000734015	0.00166536	0.184081
10329	A0A097KYB2	MLO-like protein	AT1G61560.1	MLO6, ATMLO6 | Seven transmembrane MLO family protein	T	431	-0.509768	-1.39176	1.07687	0.194879	0.0358543	0.00412213	0.127187
2799	A0A1S3YBI6	far upstream element-binding protein 2-like	AT2G25970.1	KH domain-containing protein	S	674	-0.569034	-0.911747	0.672547	0.329834	0.00134212	5.07227e-05	0.1812
11696	A0A1S4B3Q3	FIP1[V]-like protein	AT5G58040.1	ATFIP1[V], FIPS5, ATFIPS5, FIP1[V] | homolog of yeast FIP1 [V]	T	778	-0.663031	-1.08858	0.714003	0.288455	0.00825361	0.000132429	0.204902
1461	A0A1S3XJM1	uncharacterized protein LOC107765937	#N/A	#N/A	S	45	-0.69289	-0.833896	0.564754	0.423749	0.0149418	0.000890047	0.692689
2294	A0A1S3Y1F1	cellulose synthase-like protein D5	AT1G02730.1	ATCSLD5, CSLD5, SOS6 | cellulose synthase-like D5	S	92	-0.772587	-1.30845	1.18807	0.65221	0.00380596	0.00162628	0.318195
10004	A0A1S4DMI2	serine/arginine-rich splicing factor SC35-like	AT5G64200.1	ATSC35, SC35, At-SC35 | ortholog of human splicing factor SC35	S	218	-0.798255	-1.32989	0.86116	0.329522	0.00546017	5.82405e-05	0.157039
12282	A0A1S4DMI2	serine/arginine-rich splicing factor SC35-like	AT5G64200.1	ATSC35, SC35, At-SC35 | ortholog of human splicing factor SC35	T	212	-0.841967	-1.28544	0.766438	0.322966	0.0108429	7.4821e-05	0.24382
2131	A0A1S3XYV0	uncharacterized protein LOC107770296	AT5G46380.1	Kinase-related protein of unknown function (DUF1296)	S	478	-0.969006	-1.30987	0.602374	0.261514	0.0473606	8.11964e-05	0.40052
2889	A0A1S3YD53	squamous cell carcinoma antigen recognized by T-cells 3-like isoform X5	AT4G24270.1	EMB140 | EMBRYO DEFECTIVE 140	S	554	-0.988656	-0.872482	0.568762	0.684936	0.0129723	0.000984548	0.791694
11894	A0A1S4BZ15	conserved oligomeric Golgi complex subunit 1-like	AT5G16300.1	Vps51/Vps67 family (components of vesicular transport) protein	T	5	-1.24892	-0.193766	0.448245	1.5034	0.00476924	0.0253122	0.0864499
4039	A0A1S3Z4F4	protein MEI2-like 2	AT1G29400.2	AML5, ML5 | MEI2-like protein 5	S	396	-1.27715	-0.819597	0.77603	1.23358	0.00419597	0.0031701	0.438012
6219	A0A1S4AEI2	KH domain-containing protein At3g08620-like isoform X1	AT2G38610.2	RNA-binding KH domain-containing protein	S	12	1.58233	0.326599	-0.0364458	-1.29218	0.0474943	0.0080449	0.0589527
9639	A0A1S4DAF5	uncharacterized protein LOC107827684	AT1G11360.2	Adenine nucleotide alpha hydrolases-like superfamily protein	S	9	1.51234	0.26124	-0.237899	-1.48899	0.0283572	0.0250573	0.096211
8068	A0A1S4BUY9	PTI1-like tyrosine-protein kinase 1 isoform X2	AT2G43230.2	Protein kinase superfamily protein	S	17	1.38964	0.675843	-0.139074	-0.852867	0.0225473	0.000148294	0.0842319
9253	A0A1S4CVP2	heat shock cognate 70 kDa protein-like	AT3G12580.1	HSP70, ATHSP70 | heat shock protein 70	S	632	1.31719	0.261401	-0.110219	-1.16601	0.0254865	0.00831918	0.0566141
4931	A0A1S3ZL66	uncharacterized protein LOC107788139	AT5G59000.1	RING/FYVE/PHD zinc finger superfamily protein	S	592	1.1166	0.63913	-0.286349	-0.76382	0.00895781	0.000219796	0.182287
4758	A0A1S3ZHZ3	protein GLC8-like	AT5G52200.1	phosphoprotein phosphatase inhibitors	S	153	1.06784	0.636838	-0.177749	-0.608754	0.0289011	0.000166021	0.198946
6118	A0A1S4ABB6	BAG family molecular chaperone regulator 6-like	AT2G46240.1	BAG6, ATBAG6 | BCL-2-associated athanogene 6	S	768	1.01523	0.41792	-0.135362	-0.732668	0.032878	0.00182647	0.123053
8474	A0A1S4C8J5	serine/arginine-rich splicing factor SR34A-like	AT3G49430.1	SRp34a, SR34a, At-SR34a | SER/ARG-rich protein 34A	S	225	1.0069	0.0575762	-0.28045	-1.22977	0.00619307	0.037729	0.0593726
104	A0A1S4A7C8	Autophagy-related protein 3	AT5G61500.1	ATATG3, ATG3 | autophagy 3 (APG3)	S	120	0.974196	0.405221	-0.222347	-0.791322	0.0179981	0.00289548	0.15027
5951	A0A1S4A859	eukaryotic translation initiation factor 5B-like	AT1G76810.1	eukaryotic translation initiation factor 2 (eIF-2) family protein	S	698	0.916446	0.289543	-0.082332	-0.709235	0.0442057	0.00504137	0.100411
6488	A0A1S4D1I2	uncharacterized protein LOC107824885	AT5G09620.1	Octicosapeptide/Phox/Bem1p family protein	S	15	0.899022	0.845246	-0.447112	-0.500889	0.0458662	0.00147932	0.901567
7169	A0A1S4B247	E3 ubiquitin-protein ligase UPL1-like	AT1G55860.2	UPL1 | ubiquitin-protein ligase 1	S	933	0.884227	0.347162	-1.1095	-1.64656	0.000204698	0.03703	0.326546
1105	A0A1S3XCS9	uncharacterized protein LOC107763580 isoform X1	#N/A	#N/A	S	950	0.833994	0.659915	-0.956646	-1.13073	0.00136154	0.0117955	0.735642
349	A0A1S3X119	5'-3' exoribonuclease 2-like	AT3G07030.1	Alba DNA/RNA-binding protein	S	175	0.777823	0.290295	-0.18197	-0.669497	0.0304268	0.00958891	0.185518
6815	A0A1S4AUH4	uncharacterized PE-PGRS family protein PE_PGRS46-like	AT5G55670.2	RNA-binding (RRM/RBD/RNP motifs) family protein	S	114	0.770217	0.472191	-0.31336	-0.611386	0.00592656	0.00074901	0.303396
8290	A0A1S4C1P2	uncharacterized protein LOC107814223	#N/A	#N/A	S	125	0.769296	0.276272	-0.201154	-0.694178	0.026174	0.0119105	0.188015
6248	A0A1S4AFB1	zinc finger CCCH domain-containing protein 18-like isoform X2	#N/A	#N/A	S	507	0.76613	0.322538	-0.243618	-0.687211	0.0131042	0.00524706	0.190865
8437	A0A1S4C7V4	polynucleotide 3'-phosphatase ZDP-like isoform X2	AT3G14890.2	phosphoesterase	S	125	0.736129	0.322255	-0.221323	-0.635197	0.0181301	0.00548428	0.211104
1300	A0A1S3XGK4	heat shock cognate protein 80-like	AT5G56000.1	Hsp81.4, AtHsp90.4 | HEAT SHOCK PROTEIN 81.4	S	593	0.734306	0.325985	-0.20143	-0.60975	0.0129053	0.00246995	0.167698
2586	F8RP79	JOKA2	AT4G24690.1	ubiquitin-associated (UBA)/TS-N domain-containing protein / octicosapeptide/Phox/Bemp1 (PB1) domain-containing protein	S	335	0.665197	0.303687	-0.294485	-0.655995	0.00858941	0.00767358	0.255959
5924	A0A1S4A7U8	serine/arginine-rich SC35-like splicing factor SCL33	AT3G13570.1	SCL30A, At-SCL30A | SC35-like splicing factor 30A	S	252	0.587115	1.14613	-0.724129	-0.165117	0.042038	0.000814344	0.17815
5705	A0A1S4A3G0	phototropin-2-like	AT5G58140.1	PHOT2, NPL1 | phototropin 2	S	107	0.551619	0.98791	-0.810735	-0.374445	0.0218547	0.00507658	0.351546
5114	A0A1S3ZPN9	rRNA-processing protein EFG1-like	AT5G43720.1	Protein of unknown function (DUF2361)	S	326	0.510104	0.351448	-0.733116	-0.891772	4.95758e-05	0.00682774	0.559443
3614	A0A1S3YV11	uncharacterized protein LOC107779825 isoform X2	#N/A	#N/A	S	254	0.445579	0.113985	-0.230987	-0.562581	0.00258005	0.0203411	0.139334
9805	A0A1S4DG50	chloride channel protein CLC-d	AT5G26240.1	CLC-D, ATCLC-D | chloride channel D	S	662	0.383215	0.13537	-0.303258	-0.551103	0.00259013	0.0402934	0.293495
9488	A0A1S4D452	protein SAD1/UNC-84 domain protein 1-like	AT5G04990.1	SUN1, ATSUN1 | SAD1/UNC-84 domain protein 1	S	7	0.368165	0.232487	-0.489713	-0.62539	0.000758448	0.0328711	0.596046
10965	A0A1S3YRI8	DNA-directed RNA polymerase V subunit 1-like	AT1G63020.2	NRPD1A | nuclear RNA polymerase D1A	T	899	-0.225746	-0.469272	-0.504487	-0.748014	0.000405411	0.0198362	0.365287
4968	A0A1S3ZM86	nuclear pore complex protein NUP155	AT1G14850.1	NUP155 | nucleoporin 155	S	1004	-0.277294	-0.812856	-0.331094	-0.866655	0.0124731	0.0203392	0.213857
2057	A0A1S4CY86	probable glutamyl endopeptidase, chloroplastic	AT2G47390.1	Prolyl oligopeptidase family protein	S	353	-0.289172	-0.751074	-0.572011	-1.03391	0.0044733	0.0432201	0.335445
1085	A0A1S3XES7	60S ribosomal protein L12-like	AT5G60670.1	Ribosomal protein L11 family protein	S	38	-0.295065	-0.984807	-0.620091	-1.30983	0.00646814	0.0497736	0.262567
5264	A0A1S3ZTL3	Presenilin	AT2G29900.1	PS2 | Presenilin-2	S	292	-0.41918	-1.11932	-0.109999	-0.810143	0.0352062	0.00186691	0.0961003
3224	A0A1S3ZKF2	Kinesin-like protein	AT4G21270.1	ATK1, KATA, KATAP | kinesin 1	S	15	-0.460617	-1.22837	-0.537477	-1.30523	0.00045582	0.000907999	0.0701597
1201	A0A1S3XF34	kinesin-like protein KIN12A	AT4G14150.1	PAKRP1, KINESIN-12A | phragmoplast-associated kinesin-related protein 1	S	96	-0.480932	-0.65296	-0.695639	-0.867667	0.00254637	0.0174851	0.683499
4074	A0A1S3Z5C4	VQ motif-containing protein 4-like	AT1G28280.2	VQ motif-containing protein	S	18	-0.496751	-1.08876	-0.329057	-0.921062	0.00727379	0.00149514	0.152513
5790	A0A1S4A5J3	uncharacterized protein LOC107793930	AT4G37100.1	Pyridoxal phosphate (PLP)-dependent transferases superfamily protein	S	72	-0.573127	-0.258727	-0.842498	-0.528098	0.000899112	0.0208968	0.335049
10091	A0A1S4DQE3	eukaryotic translation initiation factor 4G-like	AT3G60240.4	EIF4G, CUM2 | eukaryotic translation initiation factor 4G	S	498	-0.60107	-0.482847	-0.429212	-0.31099	0.0121508	0.00099714	0.646006
8027	A0A1S4BSP5	Nuclear/nucleolar GTPase 2	AT1G52980.1	GTP-binding family protein	S	474	-0.64433	-0.104977	-0.857188	-0.317835	0.000524662	0.0112793	0.052452
6274	A0A1S4D191	ubiquitin domain-containing protein DSK2b-like isoform X3	AT2G17200.1	DSK2 | ubiquitin family protein	S	250	-0.667116	-0.402368	-1.14203	-0.877285	0.00010315	0.0109534	0.471188
47	A0A1S3Y7E9	succinyl-CoA ligase [ADP-forming] subunit alpha-2, mitochondrial-like	AT5G23250.1	Succinyl-CoA ligase, alpha subunit	S	77	-0.682226	-0.220527	-0.599403	-0.137705	0.0236156	0.00802154	0.130573
3625	A0A1S3YVB3	protein WVD2-like 5 isoform X1	AT4G32330.3	TPX2 (targeting protein for Xklp2) protein family	S	170	-0.683432	-1.08523	-0.205659	-0.607458	0.016006	5.39106e-05	0.191485
3586	A0A1S3YUL6	protein WVD2-like 5 isoform X2	AT4G32330.3	TPX2 (targeting protein for Xklp2) protein family	S	170	-0.683432	-1.23685	-0.205659	-0.759076	0.00568952	2.24373e-05	0.0780389
1038	A0A1S3ZRF8	Uncharacterized protein	AT2G40070.1	BEST Arabidopsis thaliana protein match is: proline-rich family protein (TAIR:AT3G09000.1);Has 35333 Blast hits to 34131 proteins in 2444 species: Archae - 798;Bacteria - 22429;Metazoa - 974;Fungi - 991;Plants - 531;Viruses - 0;Other Eukaryotes - 9610 (source: NCBI BLink).	S	363	-0.717802	-1.1872	-0.323991	-0.793389	0.0090958	0.000190012	0.216494
3508	A0A1S3YT22	serine/arginine-rich splicing factor RS31-like	AT4G25500.1	ATRSP35, ATRSP40, AT-SRP40, RSP35, RS40, At-RS40 | arginine/serine-rich splicing factor 35	S	400	-0.722417	-0.259313	-0.957405	-0.4943	9.80445e-05	0.00227107	0.0936859
1908	A0A1S4AWP1	uncharacterized protein LOC107802174	AT2G24400.1	SAUR-like auxin-responsive protein family	S	71	-0.732882	-0.473486	-1.17047	-0.911074	0.000925498	0.0265227	0.596705
3897	A0A1S3Z108	protein SPIRAL1-like 3	AT1G26355.1	SP1L1 | SPIRAL1-like1	S	49	-0.743705	-1.22425	-0.304637	-0.785184	0.00851556	0.000103618	0.191258
1904	A0A1S3XTN9	probable serine/threonine protein kinase IREH1	AT3G17850.1	Protein kinase superfamily protein	S	498	-1.12144	-0.452031	-1.27316	-0.603754	0.00792071	0.0205656	0.278873
4340	A0A1S3Z9K4	AT-hook motif nuclear-localized protein 8-like	AT5G46640.1	AT hook motif DNA-binding family protein	S	157	-1.12777	-0.279428	-0.893546	-0.0452081	0.0468501	0.00610539	0.0684454
4719	P93843	DNA binding protein ACBF	AT3G19130.1	ATRBP47B, RBP47B | RNA-binding protein 47B	S	72	-1.18666	-2.33809	-0.258956	-1.41038	0.0204749	0.000110028	0.0905504
6040	A0A1S4AAA4	LOW QUALITY PROTEIN: clustered mitochondria protein-like	AT3G52140.1	tetratricopeptide repeat (TPR)-containing protein	S	1209	-1.22691	-0.54977	-0.968606	-0.291464	0.0260041	0.00378627	0.197539
7219	A0A1S4B461	uncharacterized protein LOC107804349 isoform X1	AT5G08540.1	unknown protein;FUNCTIONS IN: molecular_function unknown;INVOLVED IN: biological_process unknown;LOCATED IN: chloroplast thylakoid membrane, chloroplast, chloroplast envelope;EXPRESSED IN: 24 plant structures;EXPRESSED DURING: 13 growth stages;Has 30201 Blast hits to 17322 proteins in 780 species: Archae - 12;Bacteria - 1396;Metazoa - 17338;Fungi - 3422;Plants - 5037;Viruses - 0;Other Eukaryotes …	S	318	-1.32894	-0.303972	-1.18669	-0.161722	0.0407603	0.0167752	0.106972
4530	A0A1S3ZCU2	brefeldin A-inhibited guanine nucleotide-exchange protein 5-like	AT3G43300.1	ATMIN7, BEN1 | HOPM interactor 7	S	1514	-1.96037	-0.634117	-2.71678	-1.39052	0.00487489	0.0504018	0.288133
4558	A0A1S4DIP5	uncharacterized protein LOC107830271	AT3G08020.1	PHD finger family protein	S	411	0.796842	0.138467	-0.948994	-1.60737	9.16999e-05	0.0571767	0.164443
6999	A0A1S4AYU5	nuclear pore complex protein NUP214-like isoform X2	AT1G55540.1	Nuclear pore complex protein	S	1056	0.828751	0.0496619	-0.265825	-1.04491	0.00900261	0.0591024	0.0892029
5812	A0A1S4A621	serine/arginine-rich splicing factor RS31-like isoform X2	AT4G25500.2	ATRSP35, ATRSP40, AT-SRP40, RSP35, RS40, At-RS40 | arginine/serine-rich splicing factor 35	S	289	-0.638531	0.000712536	-1.30231	-0.663064	7.65182e-05	0.0812296	0.0806336
2983	A0A1S3YG89	uncharacterized protein LOC107775706	#N/A	#N/A	S	250	-0.606086	-0.0935813	-0.883411	-0.370906	0.00552819	0.0842923	0.193167
7116	A0A1S4B189	uncharacterized protein LOC107803412 isoform X3	AT5G48370.1	Thioesterase/thiol ester dehydrase-isomerase superfamily protein	S	24	0.29342	0.275368	-0.642426	-0.660477	0.0011748	0.0898181	0.954265
3505	A0A1S3YT22	serine/arginine-rich splicing factor RS31-like	AT4G25500.1	ATRSP35, ATRSP40, AT-SRP40, RSP35, RS40, At-RS40 | arginine/serine-rich splicing factor 35	S	381	-0.22094	-0.70516	-0.67683	-1.16105	0.003293	0.0903099	0.354499
4846	A0A1S3ZJ13	Clathrin light chain	AT2G20760.1	Clathrin light chain protein	S	224	0.498682	0.167489	-0.640793	-0.971986	0.00133645	0.111851	0.410311
1082	A0A1S3XCP7	Potassium transporter	AT5G09400.1	KUP7 | K+ uptake permease 7	S	198	0.0394159	0.599449	-1.35233	-0.792298	0.000154059	0.132134	0.182116
4106	A0A1S3Z5S5	uncharacterized protein LOC107783365 isoform X2	AT1G27430.1	GYF domain-containing protein	S	1516	1.16789	0.160762	-1.113	-2.12013	0.00272838	0.148405	0.264409
9777	A0A1S4DEU7	BAG family molecular chaperone regulator 7-like	#N/A	#N/A	S	142	0.386734	0.099455	-0.832889	-1.12017	5.00551e-05	0.152185	0.384059
12003	A0A1S4CFF1	serine/arginine repetitive matrix protein 1-like	AT2G29210.1	splicing factor PWI domain-containing protein	T	615	0.109384	-0.633286	-0.555262	-1.29793	0.000237959	0.17049	0.0610181
100	A0A1S4CFD1	autophagy-related protein 13a-like	AT3G18770.1	Autophagy-related protein 13	S	312	0.673402	-0.0659865	-0.409037	-1.14843	0.00371415	0.186812	0.114063
644	A0A1S3X5S0	LOW QUALITY PROTEIN: nuclear-pore anchor-like	#N/A	#N/A	S	117	-0.417997	-0.437915	-1.54058	-1.5605	0.000316658	0.193912	0.974979
2375	A0A1S3Y2J0	villin-4-like	AT4G30160.1	VLN4, ATVLN4 | villin 4	S	804	0.182914	-0.886794	-0.317774	-1.38748	0.0060367	0.194835	0.0589151
3148	A0A1S3YK00	ribosome biogenesis protein BMS1 homolog	AT1G06720.1	P-loop containing nucleoside triphosphate hydrolases superfamily protein	S	622	0.751753	0.250059	-1.2004	-1.70209	0.00211229	0.203208	0.513077
3623	A0A1S3YVP5	uncharacterized protein LOC107780082 isoform X3	AT5G11470.1	bromo-adjacent homology (BAH) domain-containing protein	S	316	0.6242	0.0835551	-0.892352	-1.433	0.00117605	0.222607	0.345212
8294	A0A1S4C1T8	uncharacterized protein LOC107814255 isoform X2	AT3G13460.4	ECT2 | evolutionarily conserved C-terminal region 2	S	605	0.824547	-0.199034	-0.310002	-1.33358	0.00630892	0.23269	0.0621163
7349	A0A1S4B8C7	uncharacterized protein LOC107805499	AT1G24265.1	Protein of unknown function (DUF1664)	S	265	-0.619696	0.0448014	-1.18564	-0.521141	0.00362809	0.248289	0.186068
4696	A0A1S3ZH01	DUF21 domain-containing protein At4g33700-like	#N/A	#N/A	S	320	0.216315	0.467771	-1.32308	-1.07162	0.00124048	0.253787	0.667327
4658	A0A1S3ZFN6	sister chromatid cohesion protein PDS5 homolog B	AT5G47690.3	binding	S	1091	0.165258	0.427719	-1.25481	-0.992352	0.00136168	0.295664	0.637116
11037	A0A1S3YYN8	patellin-3-like	AT1G72160.1	Sec14p-like phosphatidylinositol transfer family protein	T	45	-0.159693	-0.0797625	-0.549654	-0.469724	0.000683765	0.307714	0.728319
3582	A0A1S3YUJ0	VHS domain-containing protein At3g16270-like isoform X2	AT3G16270.1	ENTH/VHS family protein	S	187	0.0586123	0.409197	-2.1659	-1.81532	1.35145e-06	0.319985	0.451935
6831	A0A1S4AUR4	uncharacterized protein LOC107801587	#N/A	#N/A	S	22	-0.460199	0.0966793	-1.26904	-0.712162	0.000158503	0.340808	0.154522
12100	A0A1S4CVZ2	plasminogen activator inhibitor 1 RNA-binding protein-like	AT4G16830.3	Hyaluronan / mRNA binding family	T	200	-0.540595	0.166296	-1.67065	-0.963759	3.80681e-05	0.386556	0.115455
2866	A0A1S3YCM3	nucleolar and coiled-body phosphoprotein 1-like	AT5G57120.1	FUNCTIONS IN: molecular_function unknown;INVOLVED IN: biological_process unknown;LOCATED IN: nucleolus;EXPRESSED IN: 21 plant structures;EXPRESSED DURING: 13 growth stages;CONTAINS InterPro DOMAIN/s: LisH dimerisation motif (InterPro:IPR006594), SRP40, C-terminal (InterPro:IPR007718);Has 101969 Blast hits to 55488 proteins in 2506 species: Archae - 424;Bacteria - 13843;Metazoa - 37674;Fungi - 972…	S	138	-0.318604	-0.0235195	-1.20964	-0.914559	0.000458945	0.457504	0.520389
2824	A0A1S3YC03	serrate RNA effector molecule-like isoform X2	AT2G27100.1	SE | C2H2 zinc-finger protein SERRATE (SE)	S	73	-0.503978	1.13588	-2.56811	-0.928251	0.00338417	0.522975	0.113442
11867	A0A1S4BVS9	synaptotagmin-4-like	AT3G61050.1	NTMC2TYPE4, NTMC2T4 | Calcium-dependent lipid-binding (CaLB domain) family protein	T	324	0.0794909	0.0912989	-1.50411	-1.4923	4.09812e-07	0.583862	0.969596
10565	A0A1S3XGP2	uncharacterized protein At4g15545-like	AT1G16520.1	unknown protein;FUNCTIONS IN: molecular_function unknown;INVOLVED IN: biological_process unknown;LOCATED IN: plasma membrane;EXPRESSED IN: 22 plant structures;EXPRESSED DURING: 13 growth stages;BEST Arabidopsis thaliana protein match is: unknown protein (TAIR:AT1G56080.1);Has 243 Blast hits to 234 proteins in 69 species: Archae - 2;Bacteria - 2;Metazoa - 61;Fungi - 9;Plants - 125;Viruses - 0;Othe…	T	209	-0.236654	0.477489	-1.69795	-0.983811	4.42997e-05	0.586533	0.123376
5316	A0A1S3ZUU9	probable DEAD-box ATP-dependent RNA helicase 48	AT1G63250.1	DEA(D/H)-box RNA helicase family protein	S	308	-0.0333022	-0.178249	-1.12566	-1.2706	4.00212e-05	0.588839	0.710207
3015	A0A1S3YGU6	protein IQ-DOMAIN 32	AT1G18840.1	IQD30 | IQ-domain 30	S	700	-0.075964	-0.154538	-1.09744	-1.17602	0.000148489	0.590939	0.853835
7489	A0A1S4BC12	translation initiation factor eIF-2B subunit beta-like	AT3G07300.2	NagB/RpiA/CoA transferase-like superfamily protein	S	105	-0.165584	0.364552	-1.38483	-0.854696	5.85486e-05	0.60139	0.178354
2601	A0A1S3Y6Y9	Peptidylprolyl isomerase	AT4G25340.1	FKBP53, ATFKBP53 | FK506 BINDING PROTEIN 53	S	374	0.0579794	-0.266392	-1.10973	-1.4341	3.25154e-05	0.607893	0.428203
8810	A0A1S4CGU4	mitotic spindle checkpoint protein MAD1-like isoform X3	AT5G49880.1	mitotic checkpoint family protein	S	71	0.0960029	-0.236615	-0.494081	-0.826698	0.000694761	0.6386	0.276629
9538	A0A1S4D602	cytochrome P450 71A1-like	#N/A	#N/A	S	351	0.230177	0.0681134	-2.65209	-2.81415	9.2956e-06	0.696808	0.831967
6764	A0A1S4AU15	probable ADP-ribosylation factor GTPase-activating protein AGD14 isoform X2	AT4G13350.1	NIG | NSP (nuclear shuttle protein)-interacting GTPase	S	253	-0.0994634	0.307131	-1.29499	-0.888396	0.00150428	0.704219	0.46119
2604	A0A1S3Y6Y9	Peptidylprolyl isomerase	AT4G25340.1	FKBP53, ATFKBP53 | FK506 BINDING PROTEIN 53	S	212	-0.263473	0.111529	-2.71246	-2.33746	8.89073e-07	0.786949	0.508099
3303	A0A1S3YP25	protein BTR1-like isoform X3	AT5G04430.1	BTR1, BTR1S | binding to TOMV RNA 1L (long form)	S	30	-0.355336	0.176744	-1.71768	-1.1856	0.001023	0.795649	0.445447
7879	A0A1S4BMY1	uncharacterized protein LOC107810021	AT5G02950.1	Tudor/PWWP/MBT superfamily protein	S	381	-0.41034	0.218781	-2.04829	-1.41917	0.00142656	0.82388	0.469393
7664	A0A1S4BHM7	splicing factor 3B subunit 2-like	AT4G21660.1	proline-rich spliceosome-associated (PSP) family protein	S	59	-0.421412	0.309481	-1.29292	-0.562026	0.00327606	0.828996	0.175033
12027	A0A1S4CII4	hsp70-Hsp90 organizing protein 3-like	AT4G12400.2	Hop3 | stress-inducible protein, putative	T	422	-0.0379211	0.128934	-1.07244	-0.905581	0.000743537	0.839903	0.711683
12416	A0A1S4D602	cytochrome P450 71A1-like	#N/A	#N/A	Y	358	0.230177	-0.094985	-2.5876	-2.91276	8.02329e-06	0.85828	0.668594
8212	A0A1S4BZK0	probable nucleolar protein 5-2	AT3G05060.1	NOP56-like pre RNA processing ribonucleoprotein	S	524	-0.492938	0.589842	-1.95481	-0.872027	0.00323471	0.902092	0.185684

## Sheet: S3 
Table S3. List of temperature-dependent differentially abundant phosphosites.
Phospho (STY) site IDs	Protein	Protein description	ID TAIR	TAIR Annotation	Amino acid	Position	Log2(FC) WT35_WT27	Log2(FC) CAS35_CAS27	Log2(FC) CAS27_WT27	Log2(FC) CAS35_WT35	Two-way ANOVA p value genotype	Two-way ANOVA p value temperature	Two-way ANOVA p value Interaction
9186	A0A1S4CT77	187-kDa microtubule-associated protein AIR9-like	AT2G34680.1	AIR9 | Outer arm dynein light chain 1 protein	S	213	-1.60691	-1.24377	-0.322962	0.0401754	0.593326	0.000129762	0.494563
10971	A0A1S4CHP1	26S proteasome regulatory subunit 4 homolog A-like	AT4G29040.1	RPT2a | regulatory particle AAA-ATPase 2A	T	5	-1.99068	-0.367198	-1.21473	0.408755	0.314973	0.00975254	0.0562868
8144	A0A1S4BXT5	40S ribosomal protein S5-like	AT3G11940.1	ATRPS5A, AML1, RPS5A | ribosomal protein 5A	S	13	-1.0961	-0.929326	0.102585	0.269355	0.398285	0.000456501	0.701406
349	A0A1S3X119	5'-3' exoribonuclease 2-like	AT3G07030.1	Alba DNA/RNA-binding protein	S	175	0.777823	0.290295	-0.18197	-0.669497	0.0304268	0.00958891	0.185518
1085	A0A1S3XES7	60S ribosomal protein L12-like	AT5G60670.1	Ribosomal protein L11 family protein	S	38	-0.295065	-0.984807	-0.620091	-1.30983	0.00646814	0.0497736	0.262567
1554	A0A1S4D237	alpha,alpha-trehalose-phosphate synthase [UDP-forming] 5-like isoform X2	AT4G17770.1	ATTPS5, TPS5 | trehalose phosphatase/synthase 5	S	17	1.19091	0.656482	0.840984	0.30656	0.00191492	3.58393e-05	0.0904215
4340	A0A1S3Z9K4	AT-hook motif nuclear-localized protein 8-like	AT5G46640.1	AT hook motif DNA-binding family protein	S	157	-1.12777	-0.279428	-0.893546	-0.0452081	0.0468501	0.00610539	0.0684454
7484	A0A1S4BBT4	ATP-dependent RNA helicase-like protein DB10 isoform X1	AT5G14610.2	DEAD box RNA helicase family protein	S	693	-0.91624	-1.28031	0.42123	0.0571613	0.336049	0.000609428	0.460392
2062	A0A1S3XXK8	ATP-dependent RNA helicase-like protein DB10 isoform X2	AT3G01540.4	DRH1, ATDRH1 | DEAD box RNA helicase 1	S	589	-2.66191	-2.10863	-0.21578	0.337497	0.829439	1.71755e-06	0.336672
104	A0A1S4A7C8	Autophagy-related protein 3	AT5G61500.1	ATATG3, ATG3 | autophagy 3 (APG3)	S	120	0.974196	0.405221	-0.222347	-0.791322	0.0179981	0.00289548	0.15027
6119	A0A1S4ABB6	BAG family molecular chaperone regulator 6-like	AT2G46240.1	BAG6, ATBAG6 | BCL-2-associated athanogene 6	S	283	1.46892	1.90937	-0.283551	0.1569	0.697342	1.85016e-07	0.191125
6121	A0A1S4ABB6	BAG family molecular chaperone regulator 6-like	AT2G46240.1	BAG6, ATBAG6 | BCL-2-associated athanogene 6	S	401	0.60359	0.971686	-0.315887	0.0522093	0.477805	0.000900425	0.326549
6118	A0A1S4ABB6	BAG family molecular chaperone regulator 6-like	AT2G46240.1	BAG6, ATBAG6 | BCL-2-associated athanogene 6	S	768	1.01523	0.41792	-0.135362	-0.732668	0.032878	0.00182647	0.123053
7339	A0A1S4B7X6	calcium-dependent protein kinase 2-like	AT3G20410.1	CPK9 | calmodulin-domain protein kinase 9	S	51	-1.26128	-1.72809	-0.338322	-0.805132	0.0908271	0.000428453	0.467338
2294	A0A1S3Y1F1	cellulose synthase-like protein D5	AT1G02730.1	ATCSLD5, CSLD5, SOS6 | cellulose synthase-like D5	S	92	-0.772587	-1.30845	1.18807	0.65221	0.00380596	0.00162628	0.318195
2291	A0A1S3Y1F1	cellulose synthase-like protein D5	AT1G02730.1	ATCSLD5, CSLD5, SOS6 | cellulose synthase-like D5	S	44	-0.430433	-0.786179	-0.114098	-0.469844	0.0558631	0.000850338	0.221517
3605	A0A1S3YUZ7	chaperone protein dnaJ 6-like	AT5G06910.1	ATJ6 | J-domain protein 6	S	261	0.665109	0.913638	-0.184805	0.0637235	0.723021	0.000487529	0.470732
9805	A0A1S4DG50	chloride channel protein CLC-d	AT5G26240.1	CLC-D, ATCLC-D | chloride channel D	S	662	0.383215	0.13537	-0.303258	-0.551103	0.00259013	0.0402934	0.293495
4325	A0A1S3Z926	clathrin interactor EPSIN 2-like	AT2G43160.4	ENTH/VHS family protein	S	305	0.944495	1.65841	-0.64056	0.0733521	0.269106	0.000183076	0.170395
5295	A0A1S3ZUH7	condensin complex subunit 2-like isoform X1	AT2G32590.1	LOCATED IN: chloroplast;EXPRESSED IN: 17 plant structures;EXPRESSED DURING: 9 growth stages;CONTAINS InterPro DOMAIN/s: Barren (InterPro:IPR008418);Has 467 Blast hits to 447 proteins in 202 species: Archae - 0;Bacteria - 4;Metazoa - 147;Fungi - 168;Plants - 39;Viruses - 1;Other Eukaryotes - 108 (source: NCBI BLink).	S	6	-1.42468	-0.701099	-0.364057	0.359526	0.993853	0.00309228	0.233024
11894	A0A1S4BZ15	conserved oligomeric Golgi complex subunit 1-like	AT5G16300.1	Vps51/Vps67 family (components of vesicular transport) protein	T	5	-1.24892	-0.193766	0.448245	1.5034	0.00476924	0.0253122	0.0864499
2135*	A0A1S3XYY7	COP9 signalosome complex subunit 6a-like	AT5G56280.1	CSN6A | COP9 signalosome subunit 6A	S	45	-0.619144	-0.686315	0.987129	0.919958	0.000624585	0.00853051	0.874332
12019	A0A1S4CGX1	DEAD-box ATP-dependent RNA helicase 7-like	AT5G62190.1	PRH75 | DEAD box RNA helicase (PRH75)	T	34	-1.59158	-2.13171	0.738466	0.198341	0.113578	1.94791e-05	0.344504
4719	P93843	DNA binding protein ACBF	AT3G19130.1	ATRBP47B, RBP47B | RNA-binding protein 47B	S	72	-1.18666	-2.33809	-0.258956	-1.41038	0.0204749	0.000110028	0.0905504
7822	A0A1S4D180	DNA-directed RNA polymerase III subunit RPC4-like isoform X2	#N/A	#N/A	S	8	0.540801	1.05852	-0.286989	0.230731	0.85695	0.000209171	0.115857
10965	A0A1S3YRI8	DNA-directed RNA polymerase V subunit 1-like	AT1G63020.2	NRPD1A | nuclear RNA polymerase D1A	T	899	-0.225746	-0.469272	-0.504487	-0.748014	0.000405411	0.0198362	0.365287
7169	A0A1S4B247	E3 ubiquitin-protein ligase UPL1-like	AT1G55860.2	UPL1 | ubiquitin-protein ligase 1	S	933	0.884227	0.347162	-1.1095	-1.64656	0.000204698	0.03703	0.326546
1165	A0A1S3Z7M8	eukaryotic initiation factor 4A-10	AT3G13920.1	EIF4A1, RH4, TIF4A1 | eukaryotic translation initiation factor 4A1	S	147	1.34751	1.12137	0.277802	0.0516613	0.540673	0.000497818	0.673229
10091	A0A1S4DQE3	eukaryotic translation initiation factor 4G-like	AT3G60240.4	EIF4G, CUM2 | eukaryotic translation initiation factor 4G	S	498	-0.60107	-0.482847	-0.429212	-0.31099	0.0121508	0.00099714	0.646006
5951	A0A1S4A859	eukaryotic translation initiation factor 5B-like	AT1G76810.1	eukaryotic translation initiation factor 2 (eIF-2) family protein	S	698	0.916446	0.289543	-0.082332	-0.709235	0.0442057	0.00504137	0.100411
4219	A0A1S3Z7L0	F-box protein At3g12350-like	AT3G12350.2	F-box family protein	S	237	0.657688	0.92876	-0.0925283	0.178543	0.824147	0.00125592	0.48782
2799	A0A1S3YBI6	far upstream element-binding protein 2-like	AT2G25970.1	KH domain-containing protein	S	674	-0.569034	-0.911747	0.672547	0.329834	0.00134212	5.07227e-05	0.1812
6366	A0A1S4AJ21	fasciclin-like arabinogalactan protein 1	AT5G55730.2	FLA1 | FASCICLIN-like arabinogalactan 1	S	238	-0.83285	-1.04498	0.555408	0.343277	0.0557851	0.000828983	0.62624
11696	A0A1S4B3Q3	FIP1[V]-like protein	AT5G58040.1	ATFIP1[V], FIPS5, ATFIPS5, FIP1[V] | homolog of yeast FIP1 [V]	T	778	-0.663031	-1.08858	0.714003	0.288455	0.00825361	0.000132429	0.204902
10171	E2F3S8	G-strand specific single-stranded telomere-binding protein 1	AT3G13224.2	RNA-binding (RRM/RBD/RNP motifs) family protein	S	13	1.12435	1.95163	-0.557966	0.269322	0.585325	6.45913e-05	0.13403
10012	A0A1S4DP03	germinal center kinase 1-like isoform X3	AT3G15220.1	Protein kinase superfamily protein	S	205	0.572349	1.27101	-0.480472	0.218193	0.566142	0.00135477	0.142017
6351	Q8LKR4	Glutamate decarboxylase	AT2G02010.1	GAD4 | glutamate decarboxylase 4	S	8	1.52294	0.841874	0.578312	-0.102752	0.33811	0.000330035	0.178555
9246	A0A1S4CV47	GTPase-activating protein GYP1-like	AT2G30710.1	Ypt/Rab-GAP domain of gyp1p superfamily protein	S	54	1.33958	0.904665	0.697761	0.262842	0.103435	0.00142727	0.44042
6942	A0A1S4AX16	heat shock cognate 70 kDa protein	AT3G12580.1	HSP70, ATHSP70 | heat shock protein 70	S	632	1.6782	1.43588	0.00800312	-0.234311	0.631148	1.96058e-05	0.607463
826	A0A1S3X8Z6	heat shock cognate 70 kDa protein 2-like	AT3G12580.1	HSP70, ATHSP70 | heat shock protein 70	S	569	1.91721	1.75971	0.792313	0.634819	0.0754053	0.000301816	0.833535
9254	A0A1S4CVP2	heat shock cognate 70 kDa protein-like	AT3G12580.1	HSP70, ATHSP70 | heat shock protein 70	S	639	1.4624	1.24919	-0.0572648	-0.270469	0.445266	2.80922e-05	0.616954
9253	A0A1S4CVP2	heat shock cognate 70 kDa protein-like	AT3G12580.1	HSP70, ATHSP70 | heat shock protein 70	S	632	1.31719	0.261401	-0.110219	-1.16601	0.0254865	0.00831918	0.0566141
1300	A0A1S3XGK4	heat shock cognate protein 80-like	AT5G56000.1	Hsp81.4, AtHsp90.4 | HEAT SHOCK PROTEIN 81.4	S	593	0.734306	0.325985	-0.20143	-0.60975	0.0129053	0.00246995	0.167698
4206	A0A1S3Z7F9	Histone H2A	AT5G02560.1	HTA12 | histone H2A 12	S	134	-1.6457	-1.0464	-0.508501	0.0907962	0.491515	0.00063979	0.328727
11031	A0A1S4CDH7	HMG-Y-related protein A-like	AT1G14900.1	HMGA | high mobility group A	T	123	-1.74514	-1.26615	0.018133	0.497116	0.109671	3.22611e-07	0.134239
1370	A0A1S3XHP5	HMG-Y-related protein B-like	AT1G14900.1	HMGA | high mobility group A	S	143	-1.2478	-1.18981	-0.256435	-0.198443	0.300433	8.48278e-05	0.892555
2586	F8RP79	JOKA2	AT4G24690.1	ubiquitin-associated (UBA)/TS-N domain-containing protein / octicosapeptide/Phox/Bemp1 (PB1) domain-containing protein	S	335	0.665197	0.303687	-0.294485	-0.655995	0.00858941	0.00767358	0.255959
6219	A0A1S4AEI2	KH domain-containing protein At3g08620-like isoform X1	AT2G38610.2	RNA-binding KH domain-containing protein	S	12	1.58233	0.326599	-0.0364458	-1.29218	0.0474943	0.0080449	0.0589527
3224	A0A1S3ZKF2	Kinesin-like protein	AT4G21270.1	ATK1, KATA, KATAP | kinesin 1	S	15	-0.460617	-1.22837	-0.537477	-1.30523	0.00045582	0.000907999	0.0701597
1201	A0A1S3XF34	kinesin-like protein KIN12A	AT4G14150.1	PAKRP1, KINESIN-12A | phragmoplast-associated kinesin-related protein 1	S	96	-0.480932	-0.65296	-0.695639	-0.867667	0.00254637	0.0174851	0.683499
7720	A0A1S4BJ74	la-related protein 1C-like	AT4G35890.1	winged-helix DNA-binding transcription factor family protein	S	166	-0.547098	-1.13523	0.716391	0.128257	0.0659898	0.00167403	0.184418
6040	A0A1S4AAA4	LOW QUALITY PROTEIN: clustered mitochondria protein-like	AT3G52140.1	tetratricopeptide repeat (TPR)-containing protein	S	1209	-1.22691	-0.54977	-0.968606	-0.291464	0.0260041	0.00378627	0.197539
4570	A0A1S4AH68	luc7-like protein 3	AT5G51410.1	LUC7 N_terminus domain-containing protein	S	75	0.45889	1.49018	-1.13833	-0.10704	0.0716362	0.00932541	0.127757
10718	A0A1S3XY03	Mechanosensitive ion channel protein	AT5G12080.3	MSL10, ATMSL10 | mechanosensitive channel of small conductance-like 10	T	139	-0.559667	-0.302045	-0.26846	-0.0108378	0.160081	0.00058977	0.192353
5395	A0A1S3ZWV8	mini-chromosome maintenance complex-binding protein	AT2G40550.1	ETG1 | E2F target gene 1	S	156	-2.26153	-1.36389	-0.745114	0.152534	0.516316	0.00149518	0.331039
10329	A0A097KYB2	MLO-like protein	AT1G61560.1	MLO6, ATMLO6 | Seven transmembrane MLO family protein	T	431	-0.509768	-1.39176	1.07687	0.194879	0.0358543	0.00412213	0.127187
10207	Q8LRN5	NADPH oxidase	AT5G47910.1	RBOHD, ATRBOHD | respiratory burst oxidase homologue D	S	780	-1.18514	-1.54755	0.29048	-0.0719323	0.752256	0.00164325	0.602008
4579	A0A1S3ZE10	neurofilament heavy polypeptide-like	#N/A	#N/A	S	22	1.68183	1.26003	0.620759	0.19895	0.178051	0.000247256	0.475761
4968	A0A1S3ZM86	nuclear pore complex protein NUP155	AT1G14850.1	NUP155 | nucleoporin 155	S	1004	-0.277294	-0.812856	-0.331094	-0.866655	0.0124731	0.0203392	0.213857
8027	A0A1S4BSP5	Nuclear/nucleolar GTPase 2	AT1G52980.1	GTP-binding family protein	S	474	-0.64433	-0.104977	-0.857188	-0.317835	0.000524662	0.0112793	0.052452
10852	A0A1S3YCM3	nucleolar and coiled-body phosphoprotein 1-like	AT5G57120.1	FUNCTIONS IN: molecular_function unknown;INVOLVED IN: biological_process unknown;LOCATED IN: nucleolus;EXPRESSED IN: 21 plant structures;EXPRESSED DURING: 13 growth stages;CONTAINS InterPro DOMAIN/s: LisH dimerisation motif (InterPro:IPR006594), SRP40, C-terminal (InterPro:IPR007718);Has 101969 Blast hits to 55488 proteins in 2506 species: Archae - 424;Bacteria - 13843;Metazoa - 37674;Fungi - 972…	T	263	-0.97434	-0.927407	-0.0876236	-0.0406915	0.764587	0.000677361	0.912636
11564	A0A1S4D9M3	Nucleolar GTP-binding protein 1	AT1G50920.1	Nucleolar GTP-binding protein	T	534	-1.97712	-1.83345	-0.594741	-0.451071	0.0933371	2.38958e-05	0.806511
8807*	A0A1S4CGN8	nucleolin 2-like	AT1G01080.2	RNA-binding (RRM/RBD/RNP motifs) family protein	S	52	-0.823793	-1.19908	-0.380881	-0.756172	0.0133899	0.000239125	0.357783
9451	A0A1S4DJ63	phosphoenolpyruvate carboxylase-like	AT1G53310.3	ATPPC1, PEPC1, ATPEPC1, PPC1 | phosphoenolpyruvate carboxylase 1	S	10	1.20577	1.09881	0.14057	0.0336034	0.74109	0.000759948	0.838967
5022	A0A1S3ZMV4	Phospholipid-transporting ATPase	AT5G44240.2	ALA2 | aminophospholipid ATPase 2	S	851	0.889171	0.956741	-0.206533	-0.138963	0.288873	6.9362e-05	0.831833
5705	A0A1S4A3G0	phototropin-2-like	AT5G58140.1	PHOT2, NPL1 | phototropin 2	S	107	0.551619	0.98791	-0.810735	-0.374445	0.0218547	0.00507658	0.351546
12089	O49967	PK12 protein kinase	AT4G24740.1	AFC2, AME1, FC2 | FUS3-complementing gene 2	T	31	0.590491	0.99804	-0.160353	0.247197	0.829602	0.00168909	0.322318
9502	A0A1S4D4R2	polyadenylate-binding protein-interacting protein 6-like	AT5G32440.2	Ubiquitin system component Cue protein	S	76	0.679917	0.236416	0.995232	0.55173	0.00127431	0.0291407	0.253801
8437	A0A1S4C7V4	polynucleotide 3'-phosphatase ZDP-like isoform X2	AT3G14890.2	phosphoesterase	S	125	0.736129	0.322255	-0.221323	-0.635197	0.0181301	0.00548428	0.211104
2532	A0A1S3Y5R6	pre-mRNA-splicing factor 38-like	AT2G40650.1	PRP38 family protein	S	335	-2.03856	-1.03963	-0.193623	0.805302	0.403777	0.000936354	0.182976
5264	A0A1S3ZTL3	Presenilin	AT2G29900.1	PS2 | Presenilin-2	S	292	-0.41918	-1.11932	-0.109999	-0.810143	0.0352062	0.00186691	0.0961003
2057	A0A1S4CY86	probable glutamyl endopeptidase, chloroplastic	AT2G47390.1	Prolyl oligopeptidase family protein	S	353	-0.289172	-0.751074	-0.572011	-1.03391	0.0044733	0.0432201	0.335445
1087	A0A1S3XCR2	probable LRR receptor-like serine/threonine-protein kinase At1g14390	#N/A	#N/A	S	607	-0.31179	-0.278829	1.31148	1.34444	2.78679e-08	0.0159436	0.878279
12287	A0A1S4DNM9	probable pectin methyltransferase QUA2	AT1G78240.2	TSD2, QUA2 | S-adenosyl-L-methionine-dependent methyltransferases superfamily protein	T	47	-1.49441	-1.69006	-0.0779299	-0.273579	0.611492	0.000492993	0.776558
6788	A0A1S4ATQ2	probable receptor-like protein kinase At5g24010	AT5G24010.1	Protein kinase superfamily protein	S	646	0.646183	0.88706	-0.150835	0.0900423	0.86022	0.000680624	0.489552
1904	A0A1S3XTN9	probable serine/threonine protein kinase IREH1	AT3G17850.1	Protein kinase superfamily protein	S	498	-1.12144	-0.452031	-1.27316	-0.603754	0.00792071	0.0205656	0.278873
8569	A0A1S4CBL3	probable sphingolipid transporter spinster homolog 2	AT5G64500.1	Major facilitator superfamily protein	S	511	1.30072	1.26041	-0.47628	-0.516598	0.0598357	0.000170761	0.934144
9005	A0A1S4CUM8	protein BONZAI 1-like isoform X2	AT5G61910.4	DCD (Development and Cell Death) domain protein	S	28	0.503143	0.883261	0.207413	0.58753	0.0236452	0.000704806	0.239176
3302	A0A1S3YP25	protein BTR1-like isoform X3	AT5G04430.1	BTR1, BTR1S | binding to TOMV RNA 1L (long form)	S	28	-1.34131	-1.30645	0.413803	0.448669	0.0959291	0.000126469	0.942978
6154	A0A1S4ACL8	protein CROWDED NUCLEI 4-like	AT5G65770.1	LINC4 | little nuclei4	S	908	-0.461717	-0.958151	1.03968	0.543242	0.000734015	0.00166536	0.184081
2852	A0A1S3YCE5	protein CYPRO4-like	AT3G19240.1	Vacuolar import/degradation, Vid27-related protein	S	236	0.610527	0.936369	-0.000229012	0.325613	0.414068	0.00169256	0.41343
7575*	A0A1S4BED0	protein FAM188A-like	AT1G43690.1	ubiquitin interaction motif-containing protein	S	43	-0.739862	-1.06709	0.0217825	-0.305443	0.428597	0.000215098	0.363245
4758	A0A1S3ZHZ3	protein GLC8-like	AT5G52200.1	phosphoprotein phosphatase inhibitors	S	153	1.06784	0.636838	-0.177749	-0.608754	0.0289011	0.000166021	0.198946
2975	A0A1S3YG87	protein IQ-DOMAIN 1-like	AT5G03040.3	iqd2 | IQ-domain 2	S	425	-1.37318	-0.675982	-0.485727	0.211467	0.565828	0.000847719	0.159192
4039	A0A1S3Z4F4	protein MEI2-like 2	AT1G29400.2	AML5, ML5 | MEI2-like protein 5	S	396	-1.27715	-0.819597	0.77603	1.23358	0.00419597	0.0031701	0.438012
2176	A0A1S3XZS4	protein MEI2-like 4	AT5G61960.1	AML1, ML1 | MEI2-like protein 1	S	103	-1.61368	-0.461225	-0.953245	0.199208	0.234112	0.00482639	0.0796451
3056	A0A1S3YHS2	protein NAP1-like	AT2G35110.2	GRL, NAP1, NAPP | transcription activators	S	17	0.357534	0.926832	-0.339609	0.229689	0.744932	0.00214821	0.110293
9285	A0A1S4CWB4	protein phosphatase inhibitor 2-like	AT5G52200.2	phosphoprotein phosphatase inhibitors	S	231	-1.34185	-0.864476	-0.0413726	0.435999	0.506821	0.002415	0.423987
3022	A0A1S3YGY8	protein RCC2 homolog	AT1G19880.1	Regulator of chromosome condensation (RCC1) family protein	S	428	-0.985334	-0.846251	-0.0780132	0.0610697	0.937885	1.77459e-06	0.525927
8099	A0A1S4BVX9	protein RCC2-like	AT1G19880.1	Regulator of chromosome condensation (RCC1) family protein	S	43	-1.02001	-1.02896	0.184245	0.175301	0.464708	0.00102542	0.98532
8827	A0A1S4CHI4	protein RRP6-like 2	AT1G54440.2	Polynucleotidyl transferase, ribonuclease H fold protein with HRDC domain	S	593	1.13626	1.81804	-0.355864	0.325915	0.9462	1.91099e-05	0.142723
9488	A0A1S4D452	protein SAD1/UNC-84 domain protein 1-like	AT5G04990.1	SUN1, ATSUN1 | SAD1/UNC-84 domain protein 1	S	7	0.368165	0.232487	-0.489713	-0.62539	0.000758448	0.0328711	0.596046
10462	A0A1S4ASQ7	protein SLOW WALKER 1-like	AT2G47990.1	SWA1, EDA13, EDA19 | transducin family protein / WD-40 repeat family protein	T	26	-1.97422	-1.51699	-0.410561	0.0466683	0.478835	1.4088e-05	0.376478
3897	A0A1S3Z108	protein SPIRAL1-like 3	AT1G26355.1	SP1L1 | SPIRAL1-like1	S	49	-0.743705	-1.22425	-0.304637	-0.785184	0.00851556	0.000103618	0.191258
9609	A0A1S4D8Z1	protein SUPPRESSOR OF GENE SILENCING 3-like isoform X3	AT1G75500.2	WAT1 | Walls Are Thin 1	S	146	-0.748435	-1.0407	-0.217882	-0.510149	0.149701	0.0026114	0.548186
3625	A0A1S3YVB3	protein WVD2-like 5 isoform X1	AT4G32330.3	TPX2 (targeting protein for Xklp2) protein family	S	170	-0.683432	-1.08523	-0.205659	-0.607458	0.016006	5.39106e-05	0.191485
3586	A0A1S3YUL6	protein WVD2-like 5 isoform X2	AT4G32330.3	TPX2 (targeting protein for Xklp2) protein family	S	170	-0.683432	-1.23685	-0.205659	-0.759076	0.00568952	2.24373e-05	0.0780389
4365	A0A1S4BUP7	protein WVD2-like 7 isoform X2	AT3G01710.1	TPX2 (targeting protein for Xklp2) protein family	S	267	-1.47096	-1.15394	-0.0404099	0.27661	0.639667	0.000177232	0.53131
2209	A0A1S3Y076	proteinaceous RNase P 2-like	AT2G16650.1	PRORP2 | proteinaceous RNase P 2	S	530	-1.18633	-0.576204	-0.396501	0.213623	0.616602	0.000334382	0.112079
2210	A0A1S3Y076	proteinaceous RNase P 2-like	AT2G16650.1	PRORP2 | proteinaceous RNase P 2	S	532	-1.27045	-0.850431	-0.197304	0.222714	0.943069	5.44696e-05	0.251294
8068	A0A1S4BUY9	PTI1-like tyrosine-protein kinase 1 isoform X2	AT2G43230.2	Protein kinase superfamily protein	S	17	1.38964	0.675843	-0.139074	-0.852867	0.0225473	0.000148294	0.0842319
7093	A0A1S4B0G3	PTI1-like tyrosine-protein kinase 2 isoform X2	AT3G59350.2	Protein kinase superfamily protein	S	17	1.41917	0.492596	0.185812	-0.740759	0.326738	0.00420567	0.113514
5128	A0A1S3ZPQ7	rab3 GTPase-activating protein catalytic subunit-like	AT5G55060.1	unknown protein;FUNCTIONS IN: molecular_function unknown;INVOLVED IN: biological_process unknown;LOCATED IN: cellular_component unknown;EXPRESSED IN: 25 plant structures;EXPRESSED DURING: 15 growth stages;BEST Arabidopsis thaliana protein match is: unknown protein (TAIR:AT5G58510.1);Has 223 Blast hits to 218 proteins in 80 species: Archae - 0;Bacteria - 2;Metazoa - 117;Fungi - 6;Plants - 65;Virus…	S	634	1.17199	0.961648	0.702364	0.492025	0.0287429	0.000810397	0.669548
11875	A0A1S4BWT9	receptor-like kinase TMK4	AT3G23750.1	Leucine-rich repeat protein kinase family protein	T	487	-1.71834	-0.656304	-1.12041	-0.0583737	0.123633	0.00593367	0.161535
2892	A0A1S3YD61	RNA-binding KH domain-containing protein PEPPER-like	AT4G26000.1	PEP | RNA-binding KH domain-containing protein	S	268	-0.375624	-0.644381	0.515775	0.247018	0.0119394	0.0019037	0.317681
6624	A0A1S4APY9	RNA-binding protein squid-like	AT5G40490.1	RNA-binding (RRM/RBD/RNP motifs) family protein	S	47	1.89881	0.518493	1.48548	0.105166	0.0680456	0.010139	0.107426
5114	A0A1S3ZPN9	rRNA-processing protein EFG1-like	AT5G43720.1	Protein of unknown function (DUF2361)	S	326	0.510104	0.351448	-0.733116	-0.891772	4.95758e-05	0.00682774	0.559443
6856	A0A1S4AV43	serine/arginine repetitive matrix protein 2	AT3G23900.2	RNA recognition motif (RRM)-containing protein	S	723	0.800587	1.24538	-0.317142	0.127646	0.613677	0.000116892	0.247164
6861	A0A1S4AV43	serine/arginine repetitive matrix protein 2	AT3G23900.2	RNA recognition motif (RRM)-containing protein	S	542	1.17293	1.36632	0.0662359	0.259624	0.563157	0.00057674	0.730303
6862	A0A1S4AV43	serine/arginine repetitive matrix protein 2	AT3G23900.2	RNA recognition motif (RRM)-containing protein	S	544	1.07441	0.480996	1.06065	0.467235	0.00986575	0.00890486	0.257371
8550	A0A1S4CB61	serine/arginine-rich SC35-like splicing factor SCL30A	AT3G13570.1	SCL30A, At-SCL30A | SC35-like splicing factor 30A	S	219	-0.888098	-1.34721	0.816546	0.357436	0.0584502	0.00182059	0.429406
8549	A0A1S4CB61	serine/arginine-rich SC35-like splicing factor SCL30A	AT3G13570.1	SCL30A, At-SCL30A | SC35-like splicing factor 30A	S	262	-1.8213	-1.28364	0.183665	0.721318	0.313169	0.00356584	0.543373
8544	A0A1S4CB61	serine/arginine-rich SC35-like splicing factor SCL30A	AT3G13570.1	SCL30A, At-SCL30A | SC35-like splicing factor 30A	S	250	-1.33106	-1.00338	0.106668	0.434343	0.363575	0.0015392	0.577867
8558	A0A1S4CB61	serine/arginine-rich SC35-like splicing factor SCL30A	AT3G13570.1	SCL30A, At-SCL30A | SC35-like splicing factor 30A	S	154	-1.42986	-1.47677	0.242445	0.19553	0.457115	0.000262066	0.935758
8543	A0A1S4CB61	serine/arginine-rich SC35-like splicing factor SCL30A	AT3G13570.1	SCL30A, At-SCL30A | SC35-like splicing factor 30A	S	244	-1.37	-1.13238	0.106668	0.344284	0.466835	0.00129906	0.699069
5924	A0A1S4A7U8	serine/arginine-rich SC35-like splicing factor SCL33	AT3G13570.1	SCL30A, At-SCL30A | SC35-like splicing factor 30A	S	252	0.587115	1.14613	-0.724129	-0.165117	0.042038	0.000814344	0.17815
3508	A0A1S3YT22	serine/arginine-rich splicing factor RS31-like	AT4G25500.1	ATRSP35, ATRSP40, AT-SRP40, RSP35, RS40, At-RS40 | arginine/serine-rich splicing factor 35	S	400	-0.722417	-0.259313	-0.957405	-0.4943	9.80445e-05	0.00227107	0.0936859
675	A0A1S4AYP6	serine/arginine-rich splicing factor RS41-like isoform X2	AT4G25500.2	ATRSP35, ATRSP40, AT-SRP40, RSP35, RS40, At-RS40 | arginine/serine-rich splicing factor 35	S	158	1.00395	1.15035	-0.0815509	0.064851	0.966594	0.000132735	0.714292
7774	A0A1S4BK18	serine/arginine-rich splicing factor RSZ21A-like isoform X3	AT1G23860.2	SRZ-21, SRZ21, RSZ21, At-RSZ21 | RS-containing zinc finger protein 21	S	151	1.13638	1.27438	0.0329725	0.170968	0.600908	3.65942e-05	0.722529
7770	A0A1S4BK18	serine/arginine-rich splicing factor RSZ21A-like isoform X3	AT1G23860.2	SRZ-21, SRZ21, RSZ21, At-RSZ21 | RS-containing zinc finger protein 21	S	117	1.23478	1.47061	0.526744	0.762572	0.00890023	2.76569e-05	0.579079
1067	A0A1S3XCF6	serine/arginine-rich splicing factor SC35-like	AT5G64200.1	ATSC35, SC35, At-SC35 | ortholog of human splicing factor SC35	S	201	0.961576	0.875699	0.251006	0.165128	0.260942	0.000218665	0.811751
10004	A0A1S4DMI2	serine/arginine-rich splicing factor SC35-like	AT5G64200.1	ATSC35, SC35, At-SC35 | ortholog of human splicing factor SC35	S	218	-0.798255	-1.32989	0.86116	0.329522	0.00546017	5.82405e-05	0.157039
12282	A0A1S4DMI2	serine/arginine-rich splicing factor SC35-like	AT5G64200.1	ATSC35, SC35, At-SC35 | ortholog of human splicing factor SC35	T	212	-0.841967	-1.28544	0.766438	0.322966	0.0108429	7.4821e-05	0.24382
8474	A0A1S4C8J5	serine/arginine-rich splicing factor SR34A-like	AT3G49430.1	SRp34a, SR34a, At-SR34a | SER/ARG-rich protein 34A	S	225	1.0069	0.0575762	-0.28045	-1.22977	0.00619307	0.037729	0.0593726
5806	A0A1S4A5V5	serine/threonine-protein kinase EDR1-like isoform X1	AT3G58640.1	Mitogen activated protein kinase kinase kinase-related	S	253	0.157929	1.00618	0.148871	0.997124	0.0264167	0.0245432	0.0856662
6124	A0A1S4D6D3	serine/threonine-protein kinase Nek5-like	AT3G44200.1	ATNEK6, NEK6, IBO1 | NIMA (never in mitosis, gene A)-related 6	S	433	-0.43558	-0.585839	0.982786	0.832527	0.000576299	0.0229155	0.708018
9035	A0A1S4CU78	Serine/threonine-protein phosphatase	AT2G39840.1	TOPP4 | type one serine/threonine protein phosphatase 4	S	313	1.49839	0.61786	0.920519	0.0399853	0.0675502	0.000825541	0.0903187
11372	A0A1S4A1E6	solute carrier family 35 member F1-like isoform X2	#N/A	#N/A	T	209	-1.39298	-1.15363	-0.447014	-0.207666	0.287213	0.000974924	0.691053
2889	A0A1S3YD53	squamous cell carcinoma antigen recognized by T-cells 3-like isoform X5	AT4G24270.1	EMB140 | EMBRYO DEFECTIVE 140	S	554	-0.988656	-0.872482	0.568762	0.684936	0.0129723	0.000984548	0.791694
4362	A0A1S4CQE5	stress response protein nst1-like	#N/A	#N/A	S	526	0.314814	1.02425	0.410152	1.11959	0.013767	0.0267519	0.206083
47	A0A1S3Y7E9	succinyl-CoA ligase [ADP-forming] subunit alpha-2, mitochondrial-like	AT5G23250.1	Succinyl-CoA ligase, alpha subunit	S	77	-0.682226	-0.220527	-0.599403	-0.137705	0.0236156	0.00802154	0.130573
1479	Q9SNY7	Sucrose-6-phosphate synthase A	AT5G20280.1	ATSPS1F, SPS1F | sucrose phosphate synthase 1F	S	150	0.944476	0.672926	0.0386721	-0.232877	0.630334	0.0014389	0.503007
10513	A0A1S4C4X2	T-complex protein 1 subunit epsilon-like	AT1G24510.1	TCP-1/cpn60 chaperonin family protein	T	345	-2.16318	-1.50481	-0.607707	0.050665	0.500217	0.000635476	0.427343
7405	A0A1S4B904	translocase of chloroplast 120, chloroplastic-like	AT2G16640.1	ATTOC132, TOC132 | multimeric translocon complex in the outer envelope membrane 132	S	909	-1.0788	-1.09505	-0.431308	-0.447559	0.0724094	0.000383851	0.971548
6274	A0A1S4D191	ubiquitin domain-containing protein DSK2b-like isoform X3	AT2G17200.1	DSK2 | ubiquitin family protein	S	250	-0.667116	-0.402368	-1.14203	-0.877285	0.00010315	0.0109534	0.471188
7172	A0A1S4B2A6	UBP1-associated protein 2A-like	AT2G41060.1	RNA-binding (RRM/RBD/RNP motifs) family protein	S	387	-0.396076	-0.898528	1.06484	0.562388	0.0010571	0.00517169	0.210323
6816	A0A1S4AUH4	uncharacterized PE-PGRS family protein PE_PGRS46-like	AT5G55670.2	RNA-binding (RRM/RBD/RNP motifs) family protein	S	124	1.08587	0.799736	0.0287566	-0.25738	0.579659	0.000518441	0.489775
6815	A0A1S4AUH4	uncharacterized PE-PGRS family protein PE_PGRS46-like	AT5G55670.2	RNA-binding (RRM/RBD/RNP motifs) family protein	S	114	0.770217	0.472191	-0.31336	-0.611386	0.00592656	0.00074901	0.303396
1038	A0A1S3ZRF8	Uncharacterized protein	AT2G40070.1	BEST Arabidopsis thaliana protein match is: proline-rich family protein (TAIR:AT3G09000.1);Has 35333 Blast hits to 34131 proteins in 2444 species: Archae - 798;Bacteria - 22429;Metazoa - 974;Fungi - 991;Plants - 531;Viruses - 0;Other Eukaryotes - 9610 (source: NCBI BLink).	S	363	-0.717802	-1.1872	-0.323991	-0.793389	0.0090958	0.000190012	0.216494
282	Q8H0H5	Uncharacterized protein A20	AT2G42320.2	nucleolar protein gar2-related	S	15	1.06143	1.30593	-0.221199	0.0233042	0.649271	0.000119971	0.575084
3443	A0A1S3YRR1	uncharacterized protein C9orf78-like	AT1G02330.1	CONTAINS InterPro DOMAIN/s: Hepatocellular carcinoma-associated antigen 59 (InterPro:IPR010756);Has 1239 Blast hits to 998 proteins in 204 species: Archae - 4;Bacteria - 71;Metazoa - 421;Fungi - 109;Plants - 87;Viruses - 5;Other Eukaryotes - 542 (source: NCBI BLink).	S	27	-1.35074	-0.906487	0.303154	0.747407	0.107974	0.00286368	0.476752
1103	A0A1S3XCS9	uncharacterized protein LOC107763580 isoform X1	#N/A	#N/A	S	594	0.964396	1.28839	-0.323046	0.000947393	0.466731	0.000201959	0.464173
1105	A0A1S3XCS9	uncharacterized protein LOC107763580 isoform X1	#N/A	#N/A	S	950	0.833994	0.659915	-0.956646	-1.13073	0.00136154	0.0117955	0.735642
10579	A0A1S3XI98	uncharacterized protein LOC107765441	AT1G26300.2	BSD domain-containing protein	T	59	-0.259109	-1.17166	1.13556	0.223015	0.0212581	0.0163845	0.100622
1461	A0A1S3XJM1	uncharacterized protein LOC107765937	#N/A	#N/A	S	45	-0.69289	-0.833896	0.564754	0.423749	0.0149418	0.000890047	0.692689
2131	A0A1S3XYV0	uncharacterized protein LOC107770296	AT5G46380.1	Kinase-related protein of unknown function (DUF1296)	S	478	-0.969006	-1.30987	0.602374	0.261514	0.0473606	8.11964e-05	0.40052
2434	A0A1S3Y3I5	uncharacterized protein LOC107771625	#N/A	#N/A	S	432	0.631951	0.954349	-0.181695	0.140702	0.914975	0.00119022	0.407947
2440	A0A1S3Y3I5	uncharacterized protein LOC107771625	#N/A	#N/A	S	172	1.70396	1.54023	0.0161253	-0.147603	0.758788	5.18231e-06	0.702484
2422	A0A1S3Y3I5	uncharacterized protein LOC107771625	#N/A	#N/A	S	205	1.08446	0.852633	-0.293383	-0.525207	0.0638159	0.000411232	0.573842
10977	A0A1S3YSF1	uncharacterized protein LOC107779048	AT2G32910.1	DCD (Development and Cell Death) domain protein	T	66	-2.12247	-1.50071	-0.36627	0.255485	0.74818	1.64044e-07	0.0900429
3614	A0A1S3YV11	uncharacterized protein LOC107779825 isoform X2	#N/A	#N/A	S	254	0.445579	0.113985	-0.230987	-0.562581	0.00258005	0.0203411	0.139334
3700	A0A1S3YXI2	uncharacterized protein LOC107780763 isoform X1	AT1G73460.1	Protein kinase superfamily protein	S	516	-1.09006	-0.853201	-0.227564	0.009294	0.637329	0.00102086	0.609244
3992	A0A1S3Z371	uncharacterized protein LOC107782443	AT3G54360.1	zinc ion binding	S	95	1.06931	0.498099	1.07733	0.506114	0.00380251	0.0040642	0.22122
4626	A0A1S3ZF17	uncharacterized protein LOC107785957 isoform X2	AT4G31880.1	LOCATED IN: cytosol, chloroplast;EXPRESSED IN: 24 plant structures;EXPRESSED DURING: 14 growth stages;BEST Arabidopsis thaliana protein match is: Tudor/PWWP/MBT superfamily protein (TAIR:AT1G15940.1);Has 137162 Blast hits to 70781 proteins in 2973 species: Archae - 289;Bacteria - 24182;Metazoa - 56725;Fungi - 20130;Plants - 6559;Viruses - 758;Other Eukaryotes - 28519 (source: NCBI BLink).	S	248	-0.754918	-1.57972	0.967789	0.142986	0.0590463	0.000891142	0.147443
11206	A0A1S3ZF17	uncharacterized protein LOC107785957 isoform X2	AT4G31880.1	LOCATED IN: cytosol, chloroplast;EXPRESSED IN: 24 plant structures;EXPRESSED DURING: 14 growth stages;BEST Arabidopsis thaliana protein match is: Tudor/PWWP/MBT superfamily protein (TAIR:AT1G15940.1);Has 137162 Blast hits to 70781 proteins in 2973 species: Archae - 289;Bacteria - 24182;Metazoa - 56725;Fungi - 20130;Plants - 6559;Viruses - 758;Other Eukaryotes - 28519 (source: NCBI BLink).	T	785	-1.45218	-0.314494	-0.907292	0.230398	0.228052	0.00616158	0.054064
4931	A0A1S3ZL66	uncharacterized protein LOC107788139	AT5G59000.1	RING/FYVE/PHD zinc finger superfamily protein	S	592	1.1166	0.63913	-0.286349	-0.76382	0.00895781	0.000219796	0.182287
5068	A0A1S3ZPB1	uncharacterized protein LOC107788967	#N/A	#N/A	S	50	-1.52547	-1.33846	-0.0127759	0.17423	0.721748	3.07992e-05	0.680266
5324	A0A1S3ZUZ3	uncharacterized protein LOC107790707	#N/A	#N/A	S	50	-1.56521	-1.34946	-0.0127759	0.202974	0.660429	1.64508e-05	0.61866
5790	A0A1S4A5J3	uncharacterized protein LOC107793930	AT4G37100.1	Pyridoxal phosphate (PLP)-dependent transferases superfamily protein	S	72	-0.573127	-0.258727	-0.842498	-0.528098	0.000899112	0.0208968	0.335049
5968	A0A1S4A8E1	uncharacterized protein LOC107794876	AT1G61690.1	phosphoinositide binding	S	846	-1.04735	-0.69037	-0.226885	0.130095	0.825929	0.00165234	0.423264
11519	A0A1S4AGC5	uncharacterized protein LOC107797315	AT1G08580.1	unknown protein;Has 39 Blast hits to 39 proteins in 15 species: Archae - 0;Bacteria - 0;Metazoa - 0;Fungi - 0;Plants - 35;Viruses - 0;Other Eukaryotes - 4 (source: NCBI BLink).	T	88	-1.69874	-1.67056	-0.392103	-0.36392	0.184704	4.11713e-05	0.959024
1908	A0A1S4AWP1	uncharacterized protein LOC107802174	AT2G24400.1	SAUR-like auxin-responsive protein family	S	71	-0.732882	-0.473486	-1.17047	-0.911074	0.000925498	0.0265227	0.596705
7096	A0A1S4B0M8	uncharacterized protein LOC107803312	AT5G06970.1	Protein of unknown function (DUF810)	S	338	0.93821	0.698995	0.328314	0.0890996	0.289466	0.000949998	0.537264
7219	A0A1S4B461	uncharacterized protein LOC107804349 isoform X1	AT5G08540.1	unknown protein;FUNCTIONS IN: molecular_function unknown;INVOLVED IN: biological_process unknown;LOCATED IN: chloroplast thylakoid membrane, chloroplast, chloroplast envelope;EXPRESSED IN: 24 plant structures;EXPRESSED DURING: 13 growth stages;Has 30201 Blast hits to 17322 proteins in 780 species: Archae - 12;Bacteria - 1396;Metazoa - 17338;Fungi - 3422;Plants - 5037;Viruses - 0;Other Eukaryotes …	S	318	-1.32894	-0.303972	-1.18669	-0.161722	0.0407603	0.0167752	0.106972
7834	A0A1S4BLJ5	uncharacterized protein LOC107809609	AT5G52230.1	MBD13 | methyl-CPG-binding domain protein 13	S	41	1.23963	1.58795	-0.27032	0.078009	0.386424	1.63875e-08	0.129472
8290	A0A1S4C1P2	uncharacterized protein LOC107814223	#N/A	#N/A	S	125	0.769296	0.276272	-0.201154	-0.694178	0.026174	0.0119105	0.188015
9160	A0A1S4CSJ5	uncharacterized protein LOC107822093	#N/A	#N/A	S	919	0.0560164	0.812103	0.594997	1.35108	0.000219735	0.0386056	0.0659817
6488	A0A1S4D1I2	uncharacterized protein LOC107824885	AT5G09620.1	Octicosapeptide/Phox/Bem1p family protein	S	15	0.899022	0.845246	-0.447112	-0.500889	0.0458662	0.00147932	0.901567
9639	A0A1S4DAF5	uncharacterized protein LOC107827684	AT1G11360.2	Adenine nucleotide alpha hydrolases-like superfamily protein	S	9	1.51234	0.26124	-0.237899	-1.48899	0.0283572	0.0250573	0.096211
9773	A0A1S4DEM7	uncharacterized protein LOC107828922	AT4G39235.1	unknown protein;BEST Arabidopsis thaliana protein match is: unknown protein (TAIR:AT3G05570.1);Has 30201 Blast hits to 17322 proteins in 780 species: Archae - 12;Bacteria - 1396;Metazoa - 17338;Fungi - 3422;Plants - 5037;Viruses - 0;Other Eukaryotes - 2996 (source: NCBI BLink).	S	16	0.983207	1.37493	-0.346844	0.0448769	0.3652	8.86007e-06	0.245585
9942	A0A1S4DKZ3	uncharacterized protein LOC107830807 isoform X1	AT4G31880.1	LOCATED IN: cytosol, chloroplast;EXPRESSED IN: 24 plant structures;EXPRESSED DURING: 14 growth stages;BEST Arabidopsis thaliana protein match is: Tudor/PWWP/MBT superfamily protein (TAIR:AT1G15940.1);Has 137162 Blast hits to 70781 proteins in 2973 species: Archae - 289;Bacteria - 24182;Metazoa - 56725;Fungi - 20130;Plants - 6559;Viruses - 758;Other Eukaryotes - 28519 (source: NCBI BLink).	S	299	1.35997	1.42861	-0.105667	-0.0370264	0.646153	8.72189e-07	0.824609
12259	A0A1S4DKZ3	uncharacterized protein LOC107830807 isoform X1	AT4G31880.1	LOCATED IN: cytosol, chloroplast;EXPRESSED IN: 24 plant structures;EXPRESSED DURING: 14 growth stages;BEST Arabidopsis thaliana protein match is: Tudor/PWWP/MBT superfamily protein (TAIR:AT1G15940.1);Has 137162 Blast hits to 70781 proteins in 2973 species: Archae - 289;Bacteria - 24182;Metazoa - 56725;Fungi - 20130;Plants - 6559;Viruses - 758;Other Eukaryotes - 28519 (source: NCBI BLink).	T	903	-0.825105	-0.69373	-0.135395	-0.00402034	0.703273	0.00112679	0.719548
1504	A0A1S3XKR7	UPF0613 protein PB24D3.06c isoform X1	AT5G19050.1	alpha/beta-Hydrolases superfamily protein	S	45	0.835401	1.18631	-0.153737	0.197176	0.928089	0.00105128	0.470886
4074	A0A1S3Z5C4	VQ motif-containing protein 4-like	AT1G28280.2	VQ motif-containing protein	S	18	-0.496751	-1.08876	-0.329057	-0.921062	0.00727379	0.00149514	0.152513
6248	A0A1S4AFB1	zinc finger CCCH domain-containing protein 18-like isoform X2	#N/A	#N/A	S	507	0.76613	0.322538	-0.243618	-0.687211	0.0131042	0.00524706	0.190865
606	A0A1S3X5R2	zinc finger CCCH domain-containing protein 18-like isoform X4	AT5G47430.1	DWNN domain, a CCHC-type zinc finger	S	318	-1.95901	-1.47056	-0.465954	0.0224987	0.572782	0.000747258	0.535069
3397	A0A1S3YRU2	zinc finger CCCH domain-containing protein 24-like isoform X2	AT2G28450.1	zinc finger (CCCH-type) family protein	S	701	1.51935	0.838002	-0.266591	-0.947938	0.10196	0.00492034	0.340106
* phosphosites differently phosphorylated after normalization with the corresponding level protein level

## Sheet: S4
Table S4. List of genotype temperature interaction-dependent differentially abundant phosphosites.
Phospho (STY) site IDs	Protein	Protein description	ID TAIR	TAIR Annotation	Amino acid	Position	Log2(FC) WT35_WT27	Log2(FC) CAS35_CAS27	Log2(FC) CAS27_WT27	Log2(FC) CAS35_WT35	Two-way ANOVA p value genotype	Two-way ANOVA p value temperature	Two-way ANOVA p value Interaction
2152	A0A1S4AIX7	clavaminate synthase-like protein At3g21360	AT3G21360.1	2-oxoglutarate (2OG) and Fe(II)-dependent oxygenase superfamily protein	S	105	0.136924	1.1379	-1.07427	-0.0732955	0.012282	0.00669833	0.024642
5435	A0A1S3ZXT8	uncharacterized protein LOC107791595	AT1G05380.2	Acyl-CoA N-acyltransferase with RING/FYVE/PHD-type zinc finger protein	S	596	1.10243	0.0141452	0.960846	-0.127435	0.0388413	0.00907411	0.0105033
11535	A0A1S4AJC1	universal stress protein MT2085-like	AT1G11360.2	Adenine nucleotide alpha hydrolases-like superfamily protein	T	33	-0.611706	-1.42212	0.162893	-0.64752	0.106617	9.21203e-06	0.0129096
10354	A0A1S3WXH7	Non-specific serine/threonine protein kinase	AT4G14350.3	AGC (cAMP-dependent, cGMP-dependent and protein kinase C) kinase family protein	T	45	-0.634468	1.32911	-0.323188	1.64039	0.0149089	0.160104	0.00116181
11520	A0A1S4AGR0	Plasma membrane ATPase	AT5G62670.1	AHA11, HA11 | H(+)-ATPase 11	T	956	0.0033685	1.03697	-0.0816037	0.951999	0.0158726	0.00574144	0.00597689
10658	A0A1S3XQR5	Fructose-bisphosphate aldolase	AT2G36460.1	Aldolase superfamily protein	T	35	-0.108475	0.916305	-1.43694	-0.412165	0.00033933	0.051687	0.0179174
7644	A0A1S4BH11	protein ALWAYS EARLY 3-like	AT3G05380.4	ALY2 | DIRP;Myb-like DNA-binding domain	S	503	1.60452	0.259693	0.171875	-1.17295	0.0997382	0.00608908	0.0337415
4042	A0A1S3Z4F4	protein MEI2-like 2	AT1G29400.2	AML5, ML5 | MEI2-like protein 5	S	96	0.836522	0.116631	1.03043	0.31054	0.000795392	0.00819441	0.0342615
5733	A0A1S4A3Z4	pumilio homolog 4-like	AT3G10360.1	APUM4, PUM4 | pumilio 4	S	202	1.70947	0.0900479	0.488485	-1.13094	0.334834	0.0156211	0.0262866
2683	A0A1S3Y9E9	Aspartate aminotransferase	AT5G11520.1	ASP3, YLS4 | aspartate aminotransferase 3	S	7	-0.41254	-1.28451	1.36048	0.488505	0.000142251	0.000297401	0.0240472
11648	A0A221J689	Ammonium transporter	AT1G64780.1	ATAMT1;2, AMT1;2 | ammonium transporter 1;2	T	502	0.178673	-1.45869	1.2926	-0.344767	0.044092	0.0103323	0.00216901
6072	A0A1S4AAI6	Serine/threonine-protein phosphatase 2A 55 kDa regulatory subunit B	AT1G17720.1	ATB BETA | Protein phosphatase 2A, regulatory subunit PR55	S	463	-1.21039	0.315115	0.0966965	1.6222	0.0111786	0.144801	0.0208814
7043	A0A1S4AZM6	BAG family molecular chaperone regulator 2-like	AT5G52060.1	ATBAG1, BAG1 | BCL-2-associated athanogene 1	S	265	-0.649373	0.652004	0.351692	1.65307	0.000548639	0.995219	0.0105339
1624	A0A1S3XMP8	uncharacterized protein LOC107766836 isoform X3	AT1G54180.1	ATBRXL3, BRX-LIKE3 | BREVIS RADIX-like 3	S	315	-1.2904	0.270182	0.097543	1.65813	0.013252	0.117415	0.0240784
4438	A0A1S3ZAV4	CLIP-associated protein-like	AT2G20190.1	ATCLASP, CLASP | CLIP-associated protein	S	1005	-1.58685	0.142785	-0.500526	1.22911	0.243421	0.0316428	0.0130229
6786	A0A1S4ATQ1	homeobox-leucine zipper protein ATHB-13-like	AT1G69780.1	ATHB13 | Homeobox-leucine zipper protein family	S	187	-1.4214	-0.119984	-1.47483	-0.173408	0.000598218	0.00100816	0.00337755
9944	A0A1S4DLC7	uncharacterized protein LOC107830986 isoform X2	AT1G17210.1	ATILP1, ILP1 | IAP-like protein 1	S	787	-0.906881	0.957671	-0.209926	1.65463	0.0196714	0.926218	0.00461644
9965	A0A1S4DLC7	uncharacterized protein LOC107830986 isoform X2	AT1G17210.1	ATILP1, ILP1 | IAP-like protein 1	S	772	-1.67711	-0.308085	-0.753048	0.615979	0.807919	0.00364825	0.0288319
5130	A0A1S4ATZ1	uncharacterized protein At1g03900-like	AT1G03900.1	ATNAP4, NAP4 | non-intrinsic ABC protein 4	S	215	-1.11909	0.0192628	-1.05731	0.0810342	0.0333624	0.0190753	0.0160026
1381	A0A1S3XI04	V-type proton ATPase subunit B2	AT4G38510.5	ATPase, V1 complex, subunit B protein	S	193	1.36932	0.284899	0.198546	-0.885871	0.0517042	0.000222357	0.00519211
9008*	A0A1S4CNE1	phosphatidylinositol 4-kinase alpha 1	AT1G49340.1	ATPI4K ALPHA | Phosphatidylinositol 3- and 4-kinase family protein	S	543	-0.391922	0.835447	0.27523	1.5026	0.00190613	0.343131	0.0182224
538	A0A1S3X4V3	Replication factor C subunit 1	AT5G22010.1	AtRFC1, RFC1 | replication factor C1	S	336	-1.63864	-0.0260681	0.0473618	1.65994	6.47801e-05	8.15919e-05	0.000108682
5820	A0A1S4A621	serine/arginine-rich splicing factor RS31-like isoform X2	AT4G25500.2	ATRSP35, ATRSP40, AT-SRP40, RSP35, RS40, At-RS40 | arginine/serine-rich splicing factor 35	S	263	-0.412851	0.581132	-1.8502	-0.856216	3.34033e-05	0.697105	0.0363739
4856	A0A1S3ZJ61	serine/arginine-rich splicing factor SC35-like	AT5G64200.1	ATSC35, SC35, At-SC35 | ortholog of human splicing factor SC35	S	168	0.0549323	1.55108	-1.41797	0.0781748	0.00489742	0.00141273	0.00234789
9039	A0A1S4CPD1	Uridine kinase	AT5G40870.1	ATUK/UPRT1, UKL1, UK/UPRT1 | uridine kinase/uracil phosphoribosyltransferase 1	S	36	-2.30287	2.14521	-1.07157	3.3765	0.0299329	0.869071	0.000471273
9040	A0A1S4CPD1	Uridine kinase	AT5G40870.1	ATUK/UPRT1, UKL1, UK/UPRT1 | uridine kinase/uracil phosphoribosyltransferase 1	S	38	2.48859	-0.778704	0.487062	-2.78024	0.00847968	0.0371295	0.000754311
97	A0A1S4CFD1	autophagy-related protein 13a-like	AT3G18770.1	Autophagy-related protein 13	S	441	-0.669623	0.792048	-0.283009	1.17866	0.0528005	0.774042	0.00433377
10471	A0A1S3X7W2	transcription factor VIP1-like	AT2G40620.1	Basic-leucine zipper (bZIP) transcription factor family protein	T	27	-0.136112	1.16495	-0.0376525	1.26341	0.037984	0.0740531	0.0292528
5060	A0A1S3ZP32	zinc finger BED domain-containing protein DAYSLEEPER-like	AT3G42170.1	BED zinc finger;hAT family dimerisation domain	S	215	-0.917312	1.73862	-0.748173	1.90776	0.0198466	0.0814652	4.94532e-05
1004	A0A1S3XBT0	zinc finger BED domain-containing protein DAYSLEEPER-like	AT3G42170.1	BED zinc finger;hAT family dimerisation domain	S	170	-1.23009	-0.0879399	-1.1282	0.0139564	0.020849	0.00845715	0.0184329
8934	A0A1S4CL02	zinc finger BED domain-containing protein DAYSLEEPER-like	AT3G42170.1	BED zinc finger;hAT family dimerisation domain	S	203	-0.976719	2.12951	-1.39528	1.71095	0.689394	0.160642	0.00167114
4656	A0A1S3ZFN6	sister chromatid cohesion protein PDS5 homolog B	AT5G47690.3	binding	S	1122	0.832631	0.0503839	-0.150972	-0.933219	0.00378093	0.0129391	0.0239597
9485	A0A1S4D427	condensin-2 complex subunit D3-like isoform X1	AT4G15890.1	binding	S	1239	-1.61226	-0.431569	-0.200305	0.980385	0.0911632	0.000424972	0.0166606
666	A0A1S3X5Y2	probable serine/threonine-protein kinase At4g35230 isoform X1	AT5G46570.1	BSK2 | BR-signaling kinase 2	S	21	-1.25081	0.953149	-0.615545	1.58842	0.0684843	0.551727	0.000684873
3387	A0A1S4BQJ5	Serine/threonine-protein phosphatase	AT2G27210.1	BSL3 | BRI1 suppressor 1 (BSU1)-like 3	S	929	-0.820039	0.26917	0.763526	1.85274	3.61306e-05	0.205375	0.0212732
2300	A0A1S3Y1I5	protein BTR1-like	AT5G04430.1	BTR1, BTR1S | binding to TOMV RNA 1L (long form)	S	26	-0.590588	0.872092	-1.44522	0.0174581	0.006893	0.533099	0.0059479
5014	A0A1S3ZMQ8	DUF21 domain-containing protein At4g14240-like	AT4G14240.1	CBS domain-containing protein with a domain of unknown function (DUF21)	S	193	1.39449	-0.0111189	0.166145	-1.23946	0.0471457	0.0146104	0.0134188
5165	A0A1S3ZR29	Cell division control protein	AT2G29680.2	CDC6, ATCDC6 | cell division control 6	S	94	-1.19338	-0.256968	-0.751081	0.18533	0.164387	0.00254555	0.0305231
8876	A0A1S4CIX0	auxilin-like protein 1	AT4G36520.1	Chaperone DnaJ-domain superfamily protein	S	131	-0.672017	0.120505	0.467944	1.26047	0.00041933	0.150022	0.0472879
4884*	A0A1S3ZJT1	J domain-containing protein spf31-like	AT5G22080.1	Chaperone DnaJ-domain superfamily protein	S	12	-1.21631	-0.328384	-0.521086	0.366843	0.671682	0.000943607	0.0278688
11255	A0A1S3ZL94	probable alkaline/neutral invertase D	AT4G09510.1	CINV2 | cytosolic invertase 2	T	71	-1.41148	0.0426828	-1.74862	-0.294457	0.00234805	0.0243935	0.0181362
5903	A0A1S4A7N3	nuclear speckle splicing regulatory protein 1-like	AT2G27285.1	Coiled-coil domain-containing protein 55 (DUF2040)	S	221	-1.35248	0.134136	0.733348	2.21996	1.15584e-05	0.0121042	0.00363425
8180	A0A1S4BYU6	uncharacterized protein LOC107813275	AT5G01010.1	CONTAINS InterPro DOMAIN/s: GOLD (InterPro:IPR009038);Has 172 Blast hits to 172 proteins in 43 species: Archae - 0;Bacteria - 0;Metazoa - 95;Fungi - 0;Plants - 63;Viruses - 0;Other Eukaryotes - 14 (source: NCBI BLink).	S	282	1.37413	-0.743016	-0.0836277	-2.20077	0.0117362	0.428161	0.0175679
1355	A0A1S3XHI5	uncharacterized protein LOC107765247	AT5G43310.1	COP1-interacting protein-related	S	919	-0.177993	0.950813	0.198442	1.32725	0.00373813	0.0943167	0.0210446
1826	A0A1S3XSU7	uncharacterized membrane protein At1g16860-like isoform X2	AT1G78882.1	CPuORF56 | conserved peptide upstream open reading frame 56	S	189	0.698638	-0.0351623	-0.227874	-0.961674	0.00323333	0.0634891	0.0431202
10666	A0A1S3XSU7	uncharacterized membrane protein At1g16860-like isoform X2	AT1G78882.1	CPuORF56 | conserved peptide upstream open reading frame 56	T	141	-1.8266	0.0901697	-0.0733123	1.84346	0.0263682	0.0288073	0.0179078
917	A0A1S3XAF9	cellulose synthase-like protein D3	AT3G03050.1	CSLD3, KJK, ATCSLD3 | cellulose synthase-like D3	S	63	1.01099	-0.0723468	1.03084	-0.0524965	0.0126585	0.0157823	0.00706211
8361	A0A1S4C4L7	DEAD-box ATP-dependent RNA helicase 40-like	AT3G06480.1	DEAD box RNA helicase family protein	S	1033	-0.0152638	1.29803	-0.0136964	1.2996	0.0369703	0.0373563	0.033756
10515	Q6DQ98	Digalactosyldiacylglycerol synthase (Fragment)	AT3G11670.1	DGD1 | UDP-Glycosyltransferase superfamily protein	T	188	-1.57023	-0.506275	-0.850693	0.213265	0.194725	0.000760016	0.0407465
7030	A0A1S4AZF2	S-acyltransferase	AT3G26935.1	DHHC-type zinc finger family protein	S	332	-1.12026	0.0509104	-0.479795	0.691372	0.397116	0.000809383	0.000391018
5012	A0A1S3ZMN0	probable DNA-3-methyladenine glycosylase 2	AT1G19480.1	DNA glycosylase superfamily protein	S	61	-0.762746	1.04461	-0.339991	1.46737	0.00531697	0.412571	0.000149347
2088	A0A1S3XY23	SART-1 family protein DOT2-like	AT5G16780.1	DOT2, MDF | SART-1 family	S	345	0.0862835	-1.6718	0.0600811	-1.698	0.00412497	0.00508058	0.00256692
10705	A0A1S3Z4T7	dynamin-related protein 5A-like	AT1G53140.1	DRP5A | Dynamin related protein 5A	T	643	-0.085427	-1.03266	-0.0939312	-1.04116	0.00102915	0.00115348	0.00371625
608	A0A1S3X5R2	zinc finger CCCH domain-containing protein 18-like isoform X4	AT5G47430.1	DWNN domain, a CCHC-type zinc finger	S	597	1.64591	-2.13726	1.59687	-2.1863	0.235388	0.318233	3.67358e-06
4883	A0A1S3ZK43	Dynein light chain	AT4G15930.1	Dynein light chain type 1 family protein	S	30	-1.5512	0.217142	-0.273273	1.49506	0.0507904	0.0354375	0.00851955
9111	A0A1S4CRF7	eukaryotic translation initiation factor 4G-like isoform X2	AT3G60240.3	EIF4G, CUM2 | eukaryotic translation initiation factor 4G	S	581	0.691842	-0.262186	1.03282	0.0787885	0.00444239	0.20195	0.011119
9102	A0A1S4CRF7	eukaryotic translation initiation factor 4G-like isoform X2	AT3G60240.3	EIF4G, CUM2 | eukaryotic translation initiation factor 4G	S	986	-2.19913	0.742616	-1.43096	1.51078	0.922495	0.0949199	0.00325683
10336	A0A0D4D8G6	Auxin efflux carrier component	AT5G57090.1	EIR1, WAV6, ATPIN2, PIN2, AGR, AGR1 | Auxin efflux carrier family protein	T	229	-0.341676	-1.23811	1.43661	0.54018	0.000421279	0.00231237	0.0495072
6989	A0A1S4AYR8	cell division cycle and apoptosis regulator protein 1-like	AT2G03150.1	emb1579 | ATP/GTP-binding protein family	S	115	-2.01996	-0.10555	-0.253095	1.66132	0.0610924	0.00887616	0.0157797
8983	A0A1S4CMQ4	nucleolar complex protein 4 homolog B	AT2G17250.1	EMB2762 | CCAAT-binding factor	S	202	-0.912683	1.0062	-1.11341	0.805474	0.457403	0.81954	0.000444745
12245	A0A1S4DKF8	flowering locus K homology domain-like isoform X2	AT3G04610.1	FLK | RNA-binding KH domain-containing protein	T	204	-1.24313	-0.183708	0.190614	1.25004	0.0108845	0.011484	0.0470516
960	A0A1S3XBA1	flowering time control protein FPA-like isoform X2	AT2G43410.3	FPA | RNA binding	S	346	-1.54607	0.252668	-0.1667	1.63204	0.0223302	0.0392088	0.00738541
3334	A0A1S3YQ16	sec1 family domain-containing protein MIP3-like isoform X3	AT2G42700.1	FUNCTIONS IN: molecular_function unknown;INVOLVED IN: vesicle-mediated transport, vesicle docking involved in exocytosis;LOCATED IN: cellular_component unknown;EXPRESSED IN: 22 plant structures;EXPRESSED DURING: 14 growth stages;CONTAINS InterPro DOMAIN/s: Sec1-like protein (InterPro:IPR001619);Has 30201 Blast hits to 17322 proteins in 780 species: Archae - 12;Bacteria - 1396;Metazoa - 17338;Fung…	S	131	-1.11726	0.250742	-1.21813	0.149865	0.0361139	0.0798338	0.0106444
5579	A0A1S4A022	golgin candidate 2-like isoform X2	AT1G18190.1	GC2 | golgin candidate 2	S	87	-0.301624	0.749793	0.642166	1.69358	5.82078e-06	0.167172	0.00480771
3934	A0A1S3Z2A7	dnaJ homolog subfamily C GRV2-like isoform X3	AT2G26890.1	GRV2, KAM2 | DNAJ heat shock N-terminal domain-containing protein	S	1371	-1.50853	-0.345473	-0.793432	0.369622	0.352727	0.00116933	0.0210556
7827	A0A1S4BL88	GTPase Der-like	AT5G39960.1	GTP binding;GTP binding	S	69	1.57616	0.560378	0.0532794	-0.962504	0.0671616	0.000489271	0.0441251
5735	A0A1S4A3Z9	uncharacterized protein LOC107793475	AT5G64390.2	HEN4 | RNA-binding KH domain-containing protein	S	532	1.21178	-0.046568	-0.273342	-1.53169	4.24688e-05	0.00165321	0.000931788
8855*	A0A1S4CII4	hsp70-Hsp90 organizing protein 3-like	AT4G12400.2	Hop3 | stress-inducible protein, putative	S	214	0.387825	-0.828124	-0.271221	-1.48717	0.000114605	0.185572	0.00219483
2067	A0A1S3XXS1	heat shock 70 kDa protein 8-like	AT2G32120.2	HSP70T-2 | heat-shock protein 70T-2	S	12	-0.166263	1.18418	-0.172343	1.1781	0.0262313	0.0247942	0.00524752
2066	A0A1S3XXS1	heat shock 70 kDa protein 8-like	AT2G32120.2	HSP70T-2 | heat-shock protein 70T-2	S	10	0.488776	1.59637	-0.450064	0.657527	0.666559	0.000807683	0.0361737
1360	A0A1S3XHJ8	heat shock protein 82-like	AT5G52640.1	HSP81-1, ATHS83, HSP81.1, HSP83, ATHSP90.1, AtHsp90-1, HSP90.1 | heat shock protein 90.1	S	531	0.0564965	1.28158	-0.38051	0.844573	0.256084	0.00490655	0.00840158
1862	A0A1S3XSM6	DExH-box ATP-dependent RNA helicase DExH6-like isoform X2	AT2G30800.1	HVT1, ATVT-1 | helicase in vascular tissue and tapetum	S	9	-0.958793	0.510967	-0.342929	1.12683	0.0897035	0.312403	0.00470841
9269	A0A1S4CVZ2	plasminogen activator inhibitor 1 RNA-binding protein-like	AT4G16830.3	Hyaluronan / mRNA binding family	S	124	-1.57891	0.0978385	-1.83823	-0.161483	0.00318012	0.0185542	0.00951796
7578	A0A1S4BEJ3	IAA-alanine resistance protein 1-like	AT1G68100.1	IAR1 | ZIP metal ion transporter family	S	394	-1.60005	0.0738822	-1.77374	-0.0998029	0.00131546	0.00535568	0.00292908
3481	A0A1S3YSS6	uncharacterized protein DDB_G0283697-like isoform X2	AT1G44780.2	INVOLVED IN: biological_process unknown;LOCATED IN: cellular_component unknown;EXPRESSED IN: 20 plant structures;EXPRESSED DURING: 9 growth stages;CONTAINS InterPro DOMAIN/s: Histone chaperone domain CHZ (InterPro:IPR019098);BEST Arabidopsis thaliana protein match is: unknown protein (TAIR:AT4G08310.1);Has 35333 Blast hits to 34131 proteins in 2444 species: Archae - 798;Bacteria - 22429;Metazoa -…	S	147	2.27177	0.437374	0.0029671	-1.83143	0.00611637	0.000354835	0.00599559
10894	A0A1S3YID9	protein IQ-DOMAIN 31-like	AT1G14380.1	IQD28 | IQ-domain 28	T	469	-1.26995	0.318816	0.0701915	1.65896	0.00263204	0.059808	0.00461824
6063	A0A1S4AAF9	protein IQ-DOMAIN 32-like	AT1G14380.2	IQD28 | IQ-domain 28	S	56	0.791101	0.0286129	-0.212586	-0.975074	0.00446988	0.0330197	0.044789
3223	A0A1S3YMD8	protein LAZ1-like	AT4G38360.2	LAZ1 | Protein of unknown function (DUF300)	S	114	-0.404475	1.07745	-0.313768	1.16816	0.0816388	0.160214	0.00638126
10125*	A0A1S4DQV8	GBF-interacting protein 1-like isoform X4	AT5G48940.1	Leucine-rich repeat transmembrane protein kinase family protein	S	201	-0.437544	1.09187	-1.75673	-0.227313	3.43117e-05	0.0566503	0.00034841
5297	A0A1S3ZUH7	condensin complex subunit 2-like isoform X1	AT2G32590.1	LOCATED IN: chloroplast;EXPRESSED IN: 17 plant structures;EXPRESSED DURING: 9 growth stages;CONTAINS InterPro DOMAIN/s: Barren (InterPro:IPR008418);Has 467 Blast hits to 447 proteins in 202 species: Archae - 0;Bacteria - 4;Metazoa - 147;Fungi - 168;Plants - 39;Viruses - 1;Other Eukaryotes - 108 (source: NCBI BLink).	S	415	-1.3734	-0.0104104	-0.872792	0.490194	0.432309	0.0123988	0.0134602
7608	A0A1S4BFG6	transcriptional corepressor LEUNIG_HOMOLOG-like isoform X2	AT2G32700.6	LUH | LEUNIG_homolog	S	342	-0.713085	1.09082	-2.07646	-0.272554	0.0102593	0.633674	0.0377178
2137	A0A1S3XZ05	MAP3K epsilon protein kinase 1-like	AT3G13530.1	MAPKKK7, MAP3KE1 | mitogen-activated protein kinase kinase kinase 7	S	1006	-0.027599	-1.61416	0.00463022	-1.58193	0.0115068	0.00917713	0.0111388
11467	A0A1S4AAF4	DNA helicase	AT2G16440.1	MCM4 | Minichromosome maintenance (MCM2/3/5) family protein	T	66	-1.33941	-0.1061	-1.16861	0.0646937	0.0418465	0.0114307	0.0257132
11466	A0A1S4AAF4	DNA helicase	AT2G16440.1	MCM4 | Minichromosome maintenance (MCM2/3/5) family protein	T	64	-1.68057	-0.160287	-1.39361	0.126678	0.0499688	0.00812469	0.0225948
3049	A0A1S3YHG1	MLO-like protein	AT2G17480.1	MLO8, ATMLO8 | Seven transmembrane MLO family protein	S	470	0.176193	1.50545	-0.867073	0.462179	0.466601	0.00880768	0.0295758
11670	A0A1S4CD96	SWR1-complex protein 4-like	AT2G47210.1	myb-like transcription factor family protein	T	389	-2.17212	0.566611	-0.743593	1.99513	0.133775	0.061445	0.00423025
206	A0A1S3WXW8	translation initiation factor eIF-2B subunit beta-like	AT3G07300.2	NagB/RpiA/CoA transferase-like superfamily protein	S	160	-0.946467	-0.0349843	-1.02565	-0.114168	0.0175299	0.0354124	0.0480607
4705	A0A1S4C932	RPM1-interacting protein 4-like isoform X2	AT5G55850.1	NOI | RPM1-interacting protein 4 (RIN4) family protein	S	195	1.05531	-0.735589	1.67454	-0.116364	0.0247422	0.608166	0.0121697
10215	Q9AV96	MAR-binding protein	AT3G05060.1	NOP56-like pre RNA processing ribonucleoprotein	S	524	-1.06393	-0.145508	-0.22789	0.690529	0.194766	0.00371239	0.0183925
2877	A0A1S3YDF1	putative G3BP-like protein isoform X1	AT3G25150.2	Nuclear transport factor 2 (NTF2) family protein with RNA binding (RRM-RBD-RNP motifs) domain	S	246	0.838537	-1.10859	1.05725	-0.889879	0.694488	0.528423	0.000531325
11241	A0A1S3ZJD0	single-stranded DNA-binding protein, mitochondrial-like	AT3G18580.1	Nucleic acid-binding, OB-fold-like protein	T	101	-0.930953	0.345789	-0.922557	0.354185	0.0940723	0.0857902	0.00151467
2383	Q53HY5	Uncharacterized protein c406	AT1G21320.2	nucleotide binding;nucleic acid binding	S	63	0.786814	-0.0789029	-0.103042	-0.968759	0.000797115	0.0124376	0.00370054
6389	A0A1S4AJE4	uncharacterized protein LOC107798277 isoform X1	AT3G61690.1	nucleotidyltransferases	S	792	-1.16414	0.0702957	-0.955873	0.278567	0.0734148	0.00809754	0.00381479
7802	A0A1S4BKQ6	putative mediator of RNA polymerase II transcription subunit 8	AT1G25300.1	Octicosapeptide/Phox/Bem1p family protein	S	382	-0.112334	1.14056	-0.453674	0.799223	0.401919	0.0238466	0.00836461
5890	A0A1S4A7G6	DEAD-box ATP-dependent RNA helicase 37-like	AT2G42520.1	P-loop containing nucleoside triphosphate hydrolases superfamily protein	S	52	-1.38766	0.868867	-1.65184	0.604686	0.131173	0.437784	0.00445357
4575	A0A1S3ZDX8	serine/threonine-protein kinase PBS1-like	AT5G13160.1	PBS1 | Protein kinase superfamily protein	S	399	0.41853	-1.25934	-0.160344	-1.83821	0.00371985	0.156931	0.0107993
4577*	A0A1S3ZDX8	serine/threonine-protein kinase PBS1-like	AT5G13160.1	PBS1 | Protein kinase superfamily protein	S	240	0.457739	-1.4411	0.135013	-1.76382	0.0152777	0.113661	0.0064003
9535	A0A1S4D5Z8	RNA-binding KH domain-containing protein PEPPER-like	AT4G26000.1	PEP | RNA-binding KH domain-containing protein	S	68	-0.321197	0.961667	0.137479	1.42034	0.00173735	0.125329	0.00633648
4755	A0A1S3ZHZ3	protein GLC8-like	AT5G52200.1	phosphoprotein phosphatase inhibitors	S	137	-0.150877	1.27189	-1.11867	0.304097	0.0761551	0.0203825	0.00537137
120	M4N8I7	Auxin efflux carrier component	AT1G70940.1	PIN3, ATPIN3 | Auxin efflux carrier family protein	S	300	-0.139708	0.89376	-0.238276	0.795193	0.0757027	0.0218845	0.00359513
1790	A0A1S4CAL9	probable serine/threonine-protein kinase At1g54610	AT1G53050.1	Protein kinase superfamily protein	S	17	-0.740633	0.876033	0.0168824	1.63355	0.0101178	0.806759	0.011361
2845	A0A1S3YCC6	serine/threonine-protein kinase HT1-like	AT3G22750.1	Protein kinase superfamily protein	S	5	-1.55363	0.263478	-1.28524	0.531869	0.0584672	0.00377589	0.000287607
4928	A0A1S3ZL27	serine/threonine-protein kinase ATG1c-like	AT2G37840.1	Protein kinase superfamily protein	S	553	-0.421498	1.14673	-0.623305	0.944923	0.451638	0.104848	0.00255964
10405	Q0Z839	DSK2	AT2G24360.1	Protein kinase superfamily protein	T	284	-1.30482	0.579274	-0.900832	0.983264	0.861414	0.142415	0.00153499
9049	A0A1S4CPK5	uncharacterized protein LOC107821022	AT2G35050.1	Protein kinase superfamily protein with octicosapeptide/Phox/Bem1p domain	S	517	0.666993	0.0999898	-0.10394	-0.670944	0.0112111	0.0118653	0.0490013
6840	A0A1S4AUV8	uncharacterized protein LOC107801625 isoform X1	AT3G46920.1	Protein kinase superfamily protein with octicosapeptide/Phox/Bem1p domain	S	576	0.790445	-1.17693	0.967801	-0.999571	0.94598	0.416436	0.00106065
10825	A0A1S3Y9K0	uncharacterized protein LOC107773960	AT1G29640.1	Protein of unknown function, DUF584	T	141	-1.52805	-0.787452	-0.336533	0.404066	0.804356	1.60888e-06	0.0167328
9317	A0A1S4CXH8	Presenilin	AT2G29900.1	PS2 | Presenilin-2	S	292	-1.83303	0.132413	-1.68778	0.277655	0.000561037	0.000114825	3.02251e-05
193	A0A1S3WXU9	uncharacterized protein LOC107759132	AT2G23520.1	Pyridoxal phosphate (PLP)-dependent transferases superfamily protein	S	693	0.72587	-0.0221237	-0.38536	-1.13335	0.000131394	0.0250425	0.0186074
1943	A0A1S4A262	uncharacterized protein LOC107792916 isoform X1	AT2G02170.1	Remorin family protein	S	14	-0.470005	1.23653	-0.315694	1.39084	0.0724539	0.185677	0.00876174
4301	A0A1S3Z8V8	rhodanese-like domain-containing protein 19, mitochondrial	AT2G21045.1	Rhodanese/Cell cycle control phosphatase superfamily protein	S	84	-1.6738	-0.228027	-1.29367	0.152108	0.0499356	0.00344387	0.0172677
12119	A0A1S4CYE4	60S ribosomal protein L7-4	AT3G13580.1	Ribosomal protein L30/L7 family protein	T	4	-1.30673	-0.0959562	-1.07172	0.139059	0.0239192	0.00216304	0.00573127
11209	A0A1S3ZFT4	RPM1-interacting protein 4-like isoform X2	AT3G25070.1	RIN4 | RPM1 interacting protein 4	T	223	-0.569746	1.23468	-0.353429	1.45099	0.00322694	0.0463283	5.95569e-05
9635	A0A1S4DEA8	protein FREE1-like	AT1G20110.1	RING/FYVE/PHD zinc finger superfamily protein	S	339	-1.08612	0.098748	0.320046	1.50492	0.00103866	0.0384547	0.0163626
6793	A0A1S4B6X5	E3 ubiquitin-protein ligase Hakai-like	AT5G01160.1	RING/U-box superfamily protein	S	186	0.749004	-0.42268	1.22369	0.0520055	0.00142989	0.313095	0.00261999
9194	A0A1S4CT85	binding partner of ACD11 1-like	AT4G17720.1	RNA-binding (RRM/RBD/RNP motifs) family protein	S	258	-1.21043	2.98397	-0.373543	3.82085	0.0111778	0.14935	0.00336576
3325	A0A1S3YPM6	40S ribosomal protein S6	AT4G31700.1	RPS6, RPS6A | ribosomal protein S6	S	243	-2.36911	-0.934998	-0.371959	1.06216	0.143021	7.20458e-06	0.00687175
8195	A0A1S4BZ85	40S ribosomal protein S6	AT4G31700.1	RPS6, RPS6A | ribosomal protein S6	S	243	-1.82724	-0.660702	-0.498873	0.667661	0.622037	7.65092e-06	0.00440648
3440	A0A1S3YRP9	40S ribosomal protein S6	AT4G31700.1	RPS6, RPS6A | ribosomal protein S6	S	243	-2.41387	-0.678202	-0.61457	1.1211	0.375618	0.000113038	0.00832839
3441	A0A1S3YRP9	40S ribosomal protein S6	AT4G31700.1	RPS6, RPS6A | ribosomal protein S6	S	246	-2.50139	-0.594376	-0.910956	0.996059	0.894258	0.000342846	0.0102307
8196	A0A1S4BZ85	40S ribosomal protein S6	AT4G31700.1	RPS6, RPS6A | ribosomal protein S6	S	246	-2.58753	-0.792905	-0.98375	0.810879	0.80582	0.000357122	0.0228428
3326	A0A1S3YPM6	40S ribosomal protein S6	AT4G31700.1	RPS6, RPS6A | ribosomal protein S6	S	246	-2.34678	-0.20604	-0.779413	1.36132	0.395911	0.00225858	0.00710022
6085	A0A1S4AAX8	serine/arginine-rich splicing factor RSZ22A-like	AT2G24590.1	RSZ22a, At-RSZ22a | RNA recognition motif and CCHC-type zinc finger domains containing protein	S	184	-0.36734	1.25967	0.35582	1.98283	0.00133351	0.138826	0.0135514
135	Q40463	NTGB2 (Fragment)	AT1G56330.1	SAR1, ATSAR1, ATSARA1B, ATSAR1B, SAR1B | secretion-associated RAS 1B	S	52	1.45708	-0.223213	0.010377	-1.66992	0.000229793	0.00230832	0.000206568
8545	A0A1S4CB61	serine/arginine-rich SC35-like splicing factor SCL30A	AT3G13570.1	SCL30A, At-SCL30A | SC35-like splicing factor 30A	S	164	-1.50999	0.0304787	-1.31539	0.225075	0.0869995	0.0264669	0.0218454
1866	A0A1S3XST0	rho GDP-dissociation inhibitor 1-like	AT3G07880.1	SCN1 | Immunoglobulin E-set superfamily protein	S	25	0.178645	0.810682	0.0113956	0.643433	0.0362721	0.00392054	0.0420855
12319	Q1ZZN8	Pollen tube RhoGDI2	AT3G07880.1	SCN1 | Immunoglobulin E-set superfamily protein	T	14	-1.38696	0.411409	-1.23561	0.562763	0.229496	0.0912852	0.00542709
5293	A0A1S3ZUE2	serrate RNA effector molecule-like isoform X2	AT2G27100.1	SE | C2H2 zinc-finger protein SERRATE (SE)	S	34	1.39869	0.283774	1.84915	0.734231	0.000128485	0.00360709	0.034168
3206	A0A1S3YLV1	patellin-3-like	AT1G72160.1	Sec14p-like phosphatidylinositol transfer family protein	S	74	1.29637	-0.071222	-0.207238	-1.57483	3.46286e-06	0.000126938	4.66434e-05
237	A0A1S4D949	protein SPA1-RELATED 3-like isoform X4	AT1G53090.2	SPA4 | SPA1-related 4	S	229	-0.307506	1.32035	-0.182009	1.44584	0.0354388	0.0818854	0.0100496
8427	A0A1S4C7J3	LOW QUALITY PROTEIN: protein SPIRRIG-like	AT1G03060.1	SPI | Beige/BEACH domain;WD domain, G-beta repeat protein	S	25	-0.366637	1.02344	-0.108624	1.28145	0.00122535	0.0364633	0.00031903
9743	A0A1S4DDL7	serine/arginine-rich-splicing factor SR34 isoform X2	AT1G02840.3	SR1, ATSRP34, SRP34, SR34, At-SR34 | RNA-binding (RRM/RBD/RNP motifs) family protein	S	234	-0.413342	1.09553	-1.09996	0.408912	0.119007	0.123344	0.00323226
8475	A0A1S4C8J5	serine/arginine-rich splicing factor SR34A-like	AT3G49430.1	SRp34a, SR34a, At-SR34a | SER/ARG-rich protein 34A	S	227	-0.1566	1.21395	-1.91592	-0.545371	0.00120466	0.0954438	0.036998
7772	A0A1S4BK18	serine/arginine-rich splicing factor RSZ21A-like isoform X3	AT1G23860.2	SRZ-21, SRZ21, RSZ21, At-RSZ21 | RS-containing zinc finger protein 21	S	134	0.540026	1.90729	-0.203028	1.16424	0.135768	0.00154922	0.0420787
7981	A0A1S4BR98	serine/arginine-rich splicing factor RSZ21A-like	AT4G31580.2	SRZ-22, SRZ22, RSZP22, RSZ22, At-RSZ22 | serine/arginine-rich 22	S	247	1.04843	1.87525	-0.561073	0.265745	0.339964	4.27214e-07	0.0165844
4320	A0A1S3Z923	mediator of RNA polymerase II transcription subunit 14	AT3G04740.1	SWP, MED14, ATMED14 | RNA polymerase II transcription mediators	S	506	0.790475	-0.00833108	-0.184081	-0.982887	0.00211821	0.022697	0.0204807
8221	A0A1S4BZS7	protein WVD2-like 5 isoform X2	AT4G32330.3	TPX2 (targeting protein for Xklp2) protein family	S	187	1.18758	-0.167809	0.0681226	-1.28727	0.011616	0.0285581	0.00626737
9165	A0A1S4CSL2	general negative regulator of transcription subunit 3 isoform X2	AT5G18230.1	transcription regulator NOT2/NOT3/NOT5 family protein	S	560	0.599169	-0.528632	0.0449867	-1.08281	0.0148271	0.850037	0.00938055
6264	A0A1S4AGI2	eukaryotic peptide chain release factor GTP-binding subunit ERF3A-like isoform X4	AT1G18070.2	Translation elongation factor EF1A/initiation factor IF2gamma family protein	S	45	0.91972	-0.478418	0.270872	-1.12727	0.0510974	0.286068	0.00409115
9249	A0A1S4CVE3	uncharacterized protein LOC107823124	AT4G07668.1	transposable element gene	S	381	-0.114202	1.27463	-0.12997	1.25886	0.0161741	0.0139921	0.00490008
2663	A0A1S3Y8P6	uncharacterized protein LOC107773530	AT5G52370.1	unknown protein;BEST Arabidopsis thaliana protein match is: unknown protein (TAIR:AT5G58990.1);Has 30201 Blast hits to 17322 proteins in 780 species: Archae - 12;Bacteria - 1396;Metazoa - 17338;Fungi - 3422;Plants - 5037;Viruses - 0;Other Eukaryotes - 2996 (source: NCBI BLink).	S	152	-1.84614	-0.00118532	-0.467267	1.37769	0.117458	0.00505521	0.00509638
4377	A0A1S3ZA25	uncharacterized protein LOC107784628	AT3G17900.1	unknown protein;FUNCTIONS IN: molecular_function unknown;INVOLVED IN: biological_process unknown;LOCATED IN: cellular_component unknown;EXPRESSED IN: 23 plant structures;EXPRESSED DURING: 13 growth stages;Has 45 Blast hits to 44 proteins in 14 species: Archae - 0;Bacteria - 0;Metazoa - 2;Fungi - 2;Plants - 39;Viruses - 0;Other Eukaryotes - 2 (source: NCBI BLink).	S	763	-1.54246	1.00682	-0.833033	1.71625	0.224839	0.452718	0.00307107
9018	A0A1S4CNN6	BUD13 homolog isoform X1	AT1G31870.2	unknown protein;FUNCTIONS IN: molecular_function unknown;INVOLVED IN: biological_process unknown;LOCATED IN: cytosol, nucleus;EXPRESSED IN: 25 plant structures;EXPRESSED DURING: 15 growth stages;CONTAINS InterPro DOMAIN/s: Protein of unknown function DUF2050, pre-mRNA-splicing factor (InterPro:IPR018609);Has 35333 Blast hits to 34131 proteins in 2444 species: Archae - 798;Bacteria - 22429;Metazoa…	S	182	-1.2958	0.268135	-0.1728	1.39114	0.0275867	0.0561116	0.00738937
12099	A0A1S4CVW5	uncharacterized protein At4g15545-like	AT1G16520.1	unknown protein;FUNCTIONS IN: molecular_function unknown;INVOLVED IN: biological_process unknown;LOCATED IN: plasma membrane;EXPRESSED IN: 22 plant structures;EXPRESSED DURING: 13 growth stages;BEST Arabidopsis thaliana protein match is: unknown protein (TAIR:AT1G56080.1);Has 243 Blast hits to 234 proteins in 69 species: Archae - 2;Bacteria - 2;Metazoa - 61;Fungi - 9;Plants - 125;Viruses - 0;Othe…	T	231	-1.64966	0.114541	-1.54107	0.22314	0.045712	0.0233945	0.0114117
1314	A0A1S3XGP2	uncharacterized protein At4g15545-like	AT1G16520.1	unknown protein;FUNCTIONS IN: molecular_function unknown;INVOLVED IN: biological_process unknown;LOCATED IN: plasma membrane;EXPRESSED IN: 22 plant structures;EXPRESSED DURING: 13 growth stages;BEST Arabidopsis thaliana protein match is: unknown protein (TAIR:AT1G56080.1);Has 243 Blast hits to 234 proteins in 69 species: Archae - 2;Bacteria - 2;Metazoa - 61;Fungi - 9;Plants - 125;Viruses - 0;Othe…	S	222	-0.472373	2.00675	-2.27895	0.20018	0.000876087	0.00705308	0.000208097
9267	A0A1S4CVW5	uncharacterized protein At4g15545-like	AT1G16520.1	unknown protein;FUNCTIONS IN: molecular_function unknown;INVOLVED IN: biological_process unknown;LOCATED IN: plasma membrane;EXPRESSED IN: 22 plant structures;EXPRESSED DURING: 13 growth stages;BEST Arabidopsis thaliana protein match is: unknown protein (TAIR:AT1G56080.1);Has 243 Blast hits to 234 proteins in 69 species: Archae - 2;Bacteria - 2;Metazoa - 61;Fungi - 9;Plants - 125;Viruses - 0;Othe…	S	213	1.0795	0.161793	0.992437	0.0747316	0.00480572	0.00172154	0.0117724
3894	A0A1S3Z0Y3	uncharacterized protein At4g15545-like	AT1G16520.1	unknown protein;FUNCTIONS IN: molecular_function unknown;INVOLVED IN: biological_process unknown;LOCATED IN: plasma membrane;EXPRESSED IN: 22 plant structures;EXPRESSED DURING: 13 growth stages;BEST Arabidopsis thaliana protein match is: unknown protein (TAIR:AT1G56080.1);Has 243 Blast hits to 234 proteins in 69 species: Archae - 2;Bacteria - 2;Metazoa - 61;Fungi - 9;Plants - 125;Viruses - 0;Othe…	S	234	-1.58666	0.0348328	-0.415123	1.20637	0.135911	0.00861021	0.00663125
3213	A0A1S4C1U8	ADP-glucose phosphorylase-like	AT5G18200.1	UTP:galactose-1-phosphate uridylyltransferases;ribose-5-phosphate adenylyltransferases	S	10	-0.330332	-1.33911	-0.9762	-1.98498	3.00151e-08	1.3185e-05	0.00109531
10357	A0A1S3WXS7	UDP-glucuronic acid decarboxylase 1-like	AT3G53520.1	UXS1, ATUXS1 | UDP-glucuronic acid decarboxylase 1	T	26	-1.74523	0.112298	0.271555	2.12909	0.00135638	0.0154571	0.0075204
6099	A0A1S4AB39	enhancer of mRNA-decapping protein 4-like	AT3G13300.2	VCS | Transducin/WD40 repeat-like superfamily protein	S	856	1.36085	-0.703661	0.415233	-1.64928	0.00587228	0.100477	0.000117978
5318	A0A1S3ZUW8	V-type proton ATPase subunit a	AT2G28520.1	VHA-A1 | vacuolar proton ATPase A1	S	134	-0.397285	0.510939	-0.363656	0.544567	0.246281	0.458604	5.18046e-05
8684	A0A1S4CF56	probable serine/threonine-protein kinase WNK3 isoform X4	AT3G48260.1	WNK3 | with no lysine (K) kinase 3	S	355	0.935118	0.069258	-0.0551158	-0.920975	0.00658337	0.00552128	0.0130969
8109	A0A1S4BWE6	topless-related protein 4-like isoform X3	AT3G15880.1	WSIP2, TPR4 | WUS-interacting protein 2	S	188	-0.293064	1.45297	-0.515284	1.23075	0.167631	0.0346955	0.00375273
5383	A0A1S3ZWJ7	uncharacterized protein LOC107791209	AT5G59390.1	XH/XS domain-containing protein	S	76	-0.320972	0.932	-0.0668059	1.18617	0.0274025	0.195715	0.0157575
385	A0A1S3X1F8	probable ADP-ribosylation factor GTPase-activating protein AGD14	AT1G08680.4	ZIGA4 | ARF GAP-like zinc finger-containing protein ZIGA4	S	234	-0.830406	1.07418	0.276038	2.18063	0.0011545	0.681626	0.00652561
8993	A0A1S4CMV0	zinc finger CCCH domain-containing protein 1-like	AT1G01350.1	Zinc finger (CCCH-type/C3HC4-type RING finger) family protein	S	55	0.336265	-1.02346	0.587213	-0.772509	0.616979	0.0811504	0.00268389
3994	A0A1S3Z371	uncharacterized protein LOC107782443	AT3G54360.1	zinc ion binding	S	47	-0.447127	1.19719	-0.130771	1.51354	0.0125964	0.137932	0.00450819
9340	A0A1S4CYJ7	la-related protein 1C-like	#N/A	#N/A	S	541	-1.1073	0.350999	-1.49628	-0.0379728	0.0133852	0.178691	0.0174661
7623	A0A1S4BFV1	la-related protein 1C-like	#N/A	#N/A	S	29	-0.879691	0.136976	0.735404	1.75207	5.00278e-05	0.0915522	0.0273812
5340	A0A1S3ZV23	F-box/kelch-repeat protein At3g23880-like	#N/A	#N/A	S	3	-0.0334306	0.794368	0.257401	1.0852	0.00362682	0.0637686	0.0463222
9302	A0A1S4CWN9	uncharacterized protein LOC107823426	#N/A	#N/A	S	363	-0.197209	1.55449	-1.5971	0.154596	0.0162909	0.0221046	0.00536629
7830	A0A1S4BLH2	interactor of constitutive active ROPs 3-like isoform X1	#N/A	#N/A	S	31	0.0851146	-0.794779	0.852602	-0.027292	0.009082	0.0203697	0.00620355
11874	A0A1S4BWL9	uncharacterized protein LOC107812659	#N/A	#N/A	T	341	-1.49133	-0.164558	-1.68351	-0.356736	0.00360095	0.0126675	0.0370156
5931	Q43568	DNA-binding protein (Fragment)	#N/A	#N/A	S	161	-1.18449	-0.111678	-1.31765	-0.244842	0.00219424	0.00739109	0.0206799
5151	A0A1S3ZQI4	uncharacterized protein LOC107789253	#N/A	#N/A	S	316	0.964583	-0.0924318	1.26504	0.20802	6.02266e-05	0.00389033	0.000995684
9425	A0A1S4D2B4	uncharacterized protein LOC107825246	#N/A	#N/A	S	208	1.20065	0.186071	-0.230834	-1.24542	0.00255183	0.0038874	0.022871
1093	A0A1S3XCS9	uncharacterized protein LOC107763580 isoform X1	#N/A	#N/A	S	616	1.23683	0.161817	0.997285	-0.0777258	0.0237955	0.00198218	0.0105808
2435	A0A1S3Y3I5	uncharacterized protein LOC107771625	#N/A	#N/A	S	295	1.10641	0.0318907	-0.118333	-1.19285	0.00018383	0.000596254	0.000935672
561	A0A1S3X572	uncharacterized protein LOC107761188 isoform X2	#N/A	#N/A	S	247	-1.58066	-0.226336	-0.987909	0.366412	0.157197	0.000885225	0.00648247
8129	A0A1S4BX04	uncharacterized protein At1g76070-like	#N/A	#N/A	S	73	1.14315	0.191111	0.249003	-0.703036	0.297912	0.00766579	0.0415553
2984	A0A1S3YG89	uncharacterized protein LOC107775706	#N/A	#N/A	S	275	-1.29902	-0.2304	-0.935189	0.133429	0.123158	0.00817169	0.0472655
1876	A0A1S3XT31	uncharacterized protein LOC107768489	#N/A	#N/A	S	36	-1.34684	-0.104094	-1.1648	0.0779502	0.0643468	0.0186357	0.0381378
6205	A0A1S4AE71	uncharacterized protein LOC107796642	#N/A	#N/A	S	107	-0.410298	1.73368	-1.0599	1.08408	0.964803	0.0297143	0.00177764
1106	A0A1S3XCS9	uncharacterized protein LOC107763580 isoform X1	#N/A	#N/A	S	294	-0.272807	1.33625	-0.372697	1.23636	0.129442	0.0680793	0.0104009
5836	A0A1S4A6G4	uncharacterized protein LOC107794198	#N/A	#N/A	S	52	-1.24589	0.871408	-0.780268	1.33703	0.309685	0.489196	0.00165755
8635	A0A1S4CCN5	splicing factor, arginine/serine-rich 19-like	#N/A	#N/A	S	364	-1.1963	1.20204	-0.69015	1.7082	0.121617	0.992657	0.00201897

## Sheet: S5
Table S5. List of all differentially abundant phosphosites after normalization on the respective protein quantity.
Phospho (STY) site IDs	Protein	Protein description	ID TAIR	TAIR Annotation	Amino acid	Position	WT_27_P_1_norm	WT_27_P_2_norm	WT_27_P_3_norm	WT_27_P_4_norm	WT_35_P_1_norm	WT_35_P_2_norm	WT_35_P_3_norm	W_T_35_P_4_norm	CAS_27_P_1-norm	CAS_27_P_2_norm	CAS_27_P_3_norm	CAS_27_P_4_norm	CAS_35_P_1_norm	CAS_35_P_2_norm	CAS_35_P_3_norm	CAS_35_P_4_norm	Log2(FC) WT55_WT27 after normalization	Log2(FC) CAS35_CAS27 after normalization	Log2(FC) CAS27_WT27 after normalization	Log2(FC) CAS35_WT35 after nomalization	ANOVA q-value	ANOVA q-value after normalization on protein level	Genotype-dependence after normalization (Two-way ANOVA p-value)	Temperature -dependence after normalization (Two-way ANOVA p-value)	Genotype-temperature interaction after normalization (Two-way ANOVA p-value)
644	A0A1S3X5S0	LOW QUALITY PROTEIN: nuclear-pore anchor-like OS=Nicotiana tabacum OX=4097 GN=LOC107761488 PE=4 SV=1	AT1G79280	Nua, NUCLEAR PORE ANCHOR	S	117	0.702054	1.4107	1.42627	1.02311	0.309685	0.964631	0.921039	0.868739	-0.130416	0.971355	-0.880216	-0.88816	-0.562019	-0.0568853	-0.911159	-0.951274	-0.37451	-0.388475	-1.37239	-1.38636	0.0174834	0.0316	0.000248093	0.181213	0.9797
12100	A0A1S4CVZ2	plasminogen activator inhibitor 1 RNA-binding protein-like OS=Nicotiana tabacum OX=4097 GN=LOC107823283 PE=4 SV=1	AT4G16830.3	Hyaluronan / mRNA binding family	T	200	-0.638792	-1.59839	-2.2748	-2.43464	-0.1587	-2.05127	-2.04568	-2.33993	0.377369	-0.182146	-0.0595886	-0.404405	0.39987	-0.268584	1.04575	-0.108817	0.0877599	0.334247	1.66946	1.91595	0.0112131	0.036	0.000359076	0.573914	0.741472
9269	A0A1S4CVZ2	plasminogen activator inhibitor 1 RNA-binding protein-like OS=Nicotiana tabacum OX=4097 GN=LOC107823283 PE=4 SV=1	AT4G16830.3	Hyaluronan / mRNA binding family	S	124	-1.2977	-1.50938	-2.17244	-1.13914	-1.35677	-3.37883	-3.55568	-1.6296	0.645194	-0.404896	0.0818043	-0.433241	0.307398	-0.117196	1.03979	-0.277973	-0.950558	0.26579	1.50188	2.71823	0.015296	0.0194667	8.64634e-05	0.366233	0.12118
7623	A0A1S4BFV1	la-related protein 1C-like OS=Nicotiana tabacum OX=4097 GN=LOC107807802 PE=4 SV=1	#N/A	#N/A	S	29	0.565296	0.350125	-0.246395	1.32374	-0.0335463	-0.114873	-0.0626631	0.0223062	0.322909	1.29257	1.29358	1.2061	1.50804	1.51903	1.63983	1.08639	-0.545386	0.409533	0.530598	1.48552	0.0103704	0.0356364	0.000433871	0.75195	0.042188
5903	A0A1S4A7N3	nuclear speckle splicing regulatory protein 1-like OS=Nicotiana tabacum OX=4097 GN=LOC107794648 PE=4 SV=1	AT2G27285.1	Coiled-coil domain-containing protein 55 (DUF2040)	S	221	0.986484	0.591852	1.92179	1.99945	-0.243198	-0.0652913	0.427589	0.425143	1.93644	2.17039	2.51708	1.74934	2.25891	1.89926	1.89875	1.6814	-1.23883	-0.158732	0.718417	1.79852	0.00442105	0.0186667	9.2919e-05	0.00780668	0.0298352
5783	A0A1S4A5E4	cyclin-T1-4-like OS=Nicotiana tabacum OX=4097 GN=LOC107793899 PE=3 SV=1	AT4G19600.1	CYCT1;4 | Cyclin family protein	S	310	-0.0153055	-0.484981	-0.835933	-0.472177	-1.38173	-0.637484	-1.04439	-1.06167	0.35712	0.662969	1.07389	0.660549	1.02311	0.708695	1.31658	0.618096	-0.579221	0.227989	1.14073	1.94794	0.014	0.024	4.25608e-07	0.284994	0.0244569
2683	A0A1S3Y9E9	Aspartate aminotransferase OS=Nicotiana tabacum OX=4097 GN=LOC107773771 PE=4 SV=1	AT5G11520.1	ASP3, YLS4 | aspartate aminotransferase 3	S	7	-0.518082	-0.992459	-1.36917	-1.11091	-1.36014	-1.79757	-1.43731	-0.702407	0.161302	0.182472	0.236457	0.172256	-1.331	-0.994021	-1.42924	-0.641369	-0.3267	-1.28703	1.18578	0.22545	0.008	0.0166154	0.00136343	0.000482297	0.0154802
2435	A0A1S3Y3I5	uncharacterized protein LOC107771625 OS=Nicotiana tabacum OX=4097 GN=LOC107771625 PE=4 SV=1	#N/A	#N/A	S	295	-1.29035	-2.21376	-2.23888	-1.45036	0.789158	-0.821476	-1.08959	-1.07313	-1.49966	-1.97534	-2.21073	-2.13141	-2.20559	-2.04123	-2.30489	-2.45604	1.24958	-0.297653	-0.155944	-1.70318	0.007875	0.0484545	0.00520096	0.106596	0.0150208
9253	A0A1S4CVP2	heat shock cognate 70 kDa protein-like OS=Nicotiana tabacum OX=4097 GN=LOC107823108 PE=3 SV=1	AT3G12580.1	HSP70, ATHSP70 | heat shock protein 70	S	632	0.258502	0.73277	0.00184774	0.0446278	0.592344	-0.319443	-0.242274	0.0522435	0.701603	0.591689	0.213946	0.30127	-0.469733	-0.812933	-1.10506	-1.51475	-0.238719	-1.42774	0.19269	-0.996335	0.0281069	0.0224348	0.0480716	0.000650701	0.0068781
9194	A0A1S4CT85	binding partner of ACD11 1-like OS=Nicotiana tabacum OX=4097 GN=LOC107822317 PE=4 SV=1	AT4G17720.1	RNA-binding (RRM/RBD/RNP motifs) family protein	S	258	-0.668949	-1.19329	1.18242	-1.71708	-1.28358	-1.80371	-1.89736	-2.07752	-1.41989	1.71477	-1.76989	-2.46366	1.61849	3.13244	1.79832	1.33219	-1.16632	2.95503	-0.385441	3.7359	0.0172387	0.0418462	0.016384	0.162343	0.00498263
3325	A0A1S3YPM6	40S ribosomal protein S6 OS=Nicotiana tabacum OX=4097 GN=LOC107778441 PE=3 SV=1	AT4G31700.1	RPS6, RPS6A | ribosomal protein S6	S	243	1.47612	2.17967	0.775076	1.21794	-0.235425	-0.367588	-1.04435	-1.16819	0.885529	1.38586	0.815927	0.970665	0.716414	0.290411	0.330166	0.0923618	-2.11609	-0.657158	-0.397704	1.06123	0.0046	0.0108571	0.138788	2.43797e-05	0.00449116
4575	A0A1S3ZDX8	serine/threonine-protein kinase PBS1-like OS=Nicotiana tabacum OX=4097 GN=LOC107785708 PE=3 SV=1	AT5G13160.1	PBS1 | Protein kinase superfamily protein	S	399	0.736569	0.158083	1.37396	1.2652	2.36285	1.22419	1.30247	1.74088	0.351258	1.80139	-0.0860829	0.847302	-1.13851	-0.157413	-0.935291	-0.441521	0.774146	-1.39665	-0.154987	-2.32578	0.0201421	0.0261667	0.00139378	0.320395	0.0035498
9302	A0A1S4CWN9	uncharacterized protein LOC107823426 OS=Nicotiana tabacum OX=4097 GN=LOC107823426 PE=4 SV=1	#N/A	#N/A	S	363	2.26543	2.11877	2.55912	2.15448	2.15407	1.95365	2.23698	1.83767	0.221499	-0.140657	1.70621	-0.302033	2.1509	1.54478	2.26745	2.00063	-0.22886	1.61968	-1.9032	-0.0546533	0.0179545	0.0186667	0.0021515	0.0171877	0.00319453
11535	A0A1S4AJC1	universal stress protein MT2085-like OS=Nicotiana tabacum OX=4097 GN=LOC107798288 PE=4 SV=1	AT1G11360.2	Adenine nucleotide alpha hydrolases-like superfamily protein	T	33	1.49673	1.29267	0.996621	0.677223	1.12871	0.946791	0.999359	0.265568	1.39729	1.47775	1.02123	1.10523	-0.456179	-0.0572885	-0.344249	0.0458144	-0.280704	-1.45335	0.134567	-1.03808	0.00812121	0.0205	0.0127832	0.00011453	0.00256264
3206	A0A1S3YLV1	patellin-3-like OS=Nicotiana tabacum OX=4097 GN=LOC107777688 PE=4 SV=1	AT1G72160.1	Sec14p-like phosphatidylinositol transfer family protein	S	74	-1.21144	-1.67181	-1.70521	-1.83061	1.07174	-0.460992	-0.339418	-0.595024	-1.87436	-2.09917	-1.89941	-1.38587	-1.90625	-2.02055	-2.2107	-2.13729	1.52385	-0.253995	-0.209932	-1.98777	0.00457143	0.0168	0.000329447	0.0141604	0.00171682
2137	A0A1S3XZ05	MAP3K epsilon protein kinase 1-like OS=Nicotiana tabacum OX=4097 GN=LOC107770294 PE=4 SV=1	AT3G13530.1	MAPKKK7, MAP3KE1 | mitogen-activated protein kinase kinase kinase 7	S	1006	1.27017	1.50319	1.4395	1.43746	2.56162	2.58465	1.88383	2.30053	1.02513	1.81354	1.89563	1.59176	0.622733	0.521199	-0.4997	1.49936	0.920078	-1.04562	0.168936	-1.79676	0.0174641	0.03475	0.00568885	0.800012	0.0015939
3213	A0A1S4C1U8	ADP-glucose phosphorylase-like OS=Nicotiana tabacum OX=4097 GN=LOC107814254 PE=4 SV=1	AT5G18200.1	UTP:galactose-1-phosphate uridylyltransferases;ribose-5-phosphate adenylyltransferases	S	10	1.42157	1.80923	1.26308	1.21928	0.905511	1.1163	1.42193	0.646026	1.5873	1.88929	2.0056	1.64732	0.576829	0.0143301	0.123325	0.383218	-0.405847	-1.50795	0.35409	-0.748017	0.028	0.0106667	0.16489	1.10838e-05	0.00137565
1554	A0A1S4D237	alpha,alpha-trehalose-phosphate synthase [UDP-forming] 5-like isoform X2 OS=Nicotiana tabacum OX=4097 GN=LOC107825166 PE=4 SV=1	AT4G17770.1	ATTPS5, TPS5 | trehalose phosphatase/synthase 5	S	17	-0.189533	-0.400354	0.0645314	-0.371831	1.98348	1.58656	0.580778	1.15628	1.11422	-0.129803	0.669644	0.469945	0.916192	1.32028	0.89608	1.21965	1.55107	0.55705	0.755298	-0.238724	0.0108571	0.0288889	0.246696	0.000325321	0.037155
9039	A0A1S4CPD1	Uridine kinase OS=Nicotiana tabacum OX=4097 GN=LOC107820974 PE=3 SV=1	AT5G40870.1	ATUK/UPRT1, UKL1, UK/UPRT1 | uridine kinase/uracil phosphoribosyltransferase 1	S	36	0.116757	0.603501	0.552808	0.906539	-0.705904	-2.11484	-2.27635	-2.22379	-1.81019	0.432456	-2.23592	0.836884	0.475303	2.57076	1.30069	0.65209	-2.37512	1.9439	-1.2391	3.07993	0.015069	0.0416842	0.0899822	0.673409	0.000984318
9040	A0A1S4CPD1	Uridine kinase OS=Nicotiana tabacum OX=4097 GN=LOC107820974 PE=3 SV=1	AT5G40870.1	ATUK/UPRT1, UKL1, UK/UPRT1 | uridine kinase/uracil phosphoribosyltransferase 1	S	38	-1.09123	-1.64164	-1.74396	-1.56149	1.97626	0.325336	0.768066	0.557393	-1.6262	-1.81124	0.734163	-2.05687	-2.13442	-2.31659	-2.4336	-1.79557	2.41634	-0.980006	0.319541	-3.07681	0.0114699	0.0192941	0.00381299	0.0871678	0.000858814
6099	A0A1S4AB39	enhancer of mRNA-decapping protein 4-like OS=Nicotiana tabacum OX=4097 GN=LOC107795664 PE=4 SV=1	AT3G13300.2	VCS | Transducin/WD40 repeat-like superfamily protein	S	856	-0.952111	-1.38575	-1.00859	-0.594926	1.35984	0.46154	0.496269	0.258173	0.0647085	-0.934508	-0.672249	-0.882722	-0.742094	-1.12589	-1.64564	-1.62796	1.6293	-0.679204	0.379152	-1.92935	0.0109831	0.0178182	0.00371212	0.048104	0.000174629
8983	A0A1S4CMQ4	nucleolar complex protein 4 homolog B OS=Nicotiana tabacum OX=4097 GN=LOC107820703 PE=4 SV=1	AT2G17250.1	EMB2762 | CCAAT-binding factor	S	202	0.837648	0.406654	0.592463	0.720383	-0.387539	-0.864734	0.119979	0.152683	-0.49571	-0.797691	-0.747024	-0.218318	0.1946	1.00951	0.56084	0.0846584	-0.88419	1.02709	-1.20397	0.707304	0.0253276	0.0325161	0.189987	0.696391	0.000174674
12027	A0A1S4CII4	hsp70-Hsp90 organizing protein 3-like OS=Nicotiana tabacum OX=4097 GN=LOC107819416 PE=4 SV=1	AT4G12400.2	Hop3 | stress-inducible protein, putative	T	422	2.25494	2.21635	2.06759	1.64569	2.12753	1.61963	1.47806	1.82341	2.00187	0.77152	0.266429	0.423273	-0.414771	0.24816	0.32858	-0.0630991	-0.283985	-0.841057	-1.18037	-1.73744	0.032069	0.0163333	4.68135e-05	0.0344258	0.260436
5114	A0A1S3ZPN9	rRNA-processing protein EFG1-like OS=Nicotiana tabacum OX=4097 GN=LOC107789099 PE=4 SV=1	AT5G43720.1	Protein of unknown function (DUF2361)	S	326	0.0991223	-0.555313	-0.653792	0.294022	-0.325184	0.390045	0.650374	0.0412742	-1.2357	-1.24883	-1.01377	-0.606054	-0.63145	-0.39334	-0.60258	-0.825628	0.393117	0.41284	-0.822099	-0.802377	0.0105352	0.048	0.000736474	0.0457113	0.957403
8068	A0A1S4BUY9	PTI1-like tyrosine-protein kinase 1 isoform X2 OS=Nicotiana tabacum OX=4097 GN=LOC107812127 PE=3 SV=1	AT2G43230.2	Protein kinase superfamily protein	S	17	0.644089	-0.0223851	0.435798	0.280208	2.20687	0.649701	1.71326	2.07445	0.734918	-0.407161	0.314706	-0.659621	-0.231911	-0.132956	0.757106	0.47165	1.32664	0.220262	-0.338717	-1.4451	0.0109213	0.0485106	0.00716819	0.0159155	0.0679681
1360	A0A1S3XHJ8	heat shock protein 82-like OS=Nicotiana tabacum OX=4097 GN=LOC107765261 PE=3 SV=1	AT5G52640.1	HSP81-1, ATHS83, HSP81.1, HSP83, ATHSP90.1, AtHsp90-1, HSP90.1 | heat shock protein 90.1	S	531	0.906765	0.770005	0.491281	0.545653	0.173969	0.24662	-1.45539	-0.818581	0.40425	0.396642	-0.116591	-0.101831	-0.727975	-0.988989	-1.83947	-1.05928	-1.14177	-1.29955	-0.532808	-0.690585	0.02641	0.0304828	0.0326536	0.000420558	0.760864
3397	A0A1S3YRU2	zinc finger CCCH domain-containing protein 24-like isoform X2 OS=Nicotiana tabacum OX=4097 GN=LOC107778852 PE=3 SV=1	AT2G28450.1	zinc finger (CCCH-type) family protein	S	701	-0.209492	-0.701435	0.337292	-0.903974	0.976923	0.885183	1.82636	1.50469	-0.765941	-0.947744	0.114241	-1.13757	-0.657624	-0.439101	1.35991	0.586133	1.66769	0.896585	-0.314852	-1.08596	0.0436693	0.0484167	0.0522349	0.00194984	0.258608
8827	A0A1S4CHI4	protein RRP6-like 2 OS=Nicotiana tabacum OX=4097 GN=LOC107819072 PE=4 SV=1	AT1G54440.2	Polynucleotidyl transferase, ribonuclease H fold protein with HRDC domain	S	593	0.718157	0.558086	-0.843411	0.170523	2.10622	1.9345	1.78957	1.3865	-0.369675	-0.789339	-0.979923	-0.765933	1.19922	1.92785	2.29863	1.13403	1.65336	2.36615	-0.877056	-0.164264	0.0113913	0.0133333	0.0565606	3.13274e-06	0.174305
4325	A0A1S3Z926	clathrin interactor EPSIN 2-like OS=Nicotiana tabacum OX=4097 GN=LOC107784283 PE=4 SV=1	AT2G43160.4	ENTH/VHS family protein	S	305	0.775658	0.649987	0.108415	1.8264	1.48361	2.06147	1.92208	1.56622	0.311623	-0.284881	-0.292808	0.146614	1.11382	1.79288	2.35111	1.72384	0.91823	1.77528	-0.869978	-0.0129312	0.0150085	0.0197895	0.0940831	0.000126479	0.103002
12287	A0A1S4DNM9	probable pectin methyltransferase QUA2 OS=Nicotiana tabacum OX=4097 GN=LOC107831723 PE=4 SV=1	AT1G78240.2	TSD2, QUA2 | S-adenosyl-L-methionine-dependent methyltransferases superfamily protein	T	47	3.0609	1.81788	2.02516	1.24253	0.0889544	0.18191	1.90664	0.948097	1.98094	2.2502	2.06887	1.23257	-0.111729	0.339609	-0.283456	-0.440859	-1.25522	-2.00725	-0.153475	-0.905509	0.0225686	0.02592	0.120016	0.000238393	0.257573
7339	A0A1S4B7X6	calcium-dependent protein kinase 2-like OS=Nicotiana tabacum OX=4097 GN=LOC107805386 PE=4 SV=1	AT3G20410.1	CPK9 | calmodulin-domain protein kinase 9	S	51	1.16449	0.862427	1.35513	0.815477	0.399229	-1.03694	1.12433	-1.20271	0.901173	1.04758	0.846832	0.601257	-1.28163	-0.407003	-0.888221	-0.865106	-1.2284	-1.7097	-0.200171	-0.681467	0.0172973	0.036	0.175559	0.000435404	0.447177
6856	A0A1S4AV43	serine/arginine repetitive matrix protein 2 OS=Nicotiana tabacum OX=4097 GN=LOC107801541 PE=4 SV=1	AT3G23900.2	RNA recognition motif (RRM)-containing protein	S	723	-0.319549	-0.724756	-0.154616	-0.088974	1.88349	0.348035	0.0809381	0.93875	-0.808559	-0.929923	-1.13299	-0.113604	0.573308	0.141393	1.04158	0.334679	1.13478	1.26901	-0.424294	-0.290065	0.0152441	0.0473	0.191648	0.000554603	0.799271
9942	A0A1S4DKZ3	uncharacterized protein LOC107830807 isoform X1 OS=Nicotiana tabacum OX=4097 GN=LOC107830807 PE=4 SV=1	AT4G31880.1	LOCATED IN: cytosol, chloroplast;EXPRESSED IN: 24 plant structures;EXPRESSED DURING: 14 growth stages;BEST Arabidopsis thaliana protein match is: Tudor/PWWP/MBT superfamily protein (TAIR:AT1G15940.1);Has 137162 Blast hits to 70781 proteins in 2973 species: Archae - 289;Bacteria - 24182;Metazoa - 56725;Fungi - 20130;Plants - 6559;Viruses - 758;Other Eukaryotes - 28519 (source: NCBI BLink).	S	299	-1.00593	-1.34902	-1.3884	-1.09012	0.657235	0.23611	0.164625	-0.00656652	-1.12855	-1.46772	-1.5666	-1.65757	0.404988	-0.646867	0.500527	0.167602	1.47122	1.56167	-0.246743	-0.156288	0.004	0.02	0.24792	9.38538e-07	0.789814
2440	A0A1S3Y3I5	uncharacterized protein LOC107771625 OS=Nicotiana tabacum OX=4097 GN=LOC107771625 PE=4 SV=1	#N/A	#N/A	S	172	-1.43222	-1.93596	-2.18826	-1.5267	1.55648	-0.232079	-0.409399	-0.609645	-2.0358	-1.96775	-2.33497	-0.830561	-0.279023	-0.950625	-0.365121	-0.731575	1.84712	1.21068	-0.0214851	-0.657926	0.00785185	0.0376216	0.312117	0.000472841	0.342439
10462	A0A1S4ASQ7	protein SLOW WALKER 1-like OS=Nicotiana tabacum OX=4097 GN=LOC107800862 PE=4 SV=1	AT2G47990.1	SWA1, EDA13, EDA19 | transducin family protein / WD-40 repeat family protein	T	26	0.395347	0.828874	0.563718	0.281119	-0.603315	-1.49265	-0.133956	-1.935	0.284703	0.617554	0.413502	-0.132095	-0.299908	-1.35521	-1.42222	-1.76821	-1.5585	-1.5073	-0.221349	-0.170154	0.010359	0.0255385	0.493889	0.00013076	0.928005
10977	A0A1S3YSF1	uncharacterized protein LOC107779048 OS=Nicotiana tabacum OX=4097 GN=LOC107779048 PE=4 SV=1	AT2G32910.1	DCD (Development and Cell Death) domain protein	T	66	1.45638	0.482779	0.096411	0.0971158	-1.19493	-1.35895	-1.53655	-1.64364	0.962902	0.150686	0.290916	-0.00039655	-0.61645	-1.2499	-1.03609	-1.14292	-1.96669	-1.36237	-0.182144	0.422178	0.00466667	0.013	0.578964	4.2196e-06	0.176571
5068	A0A1S3ZPB1	uncharacterized protein LOC107788967 OS=Nicotiana tabacum OX=4097 GN=LOC107788967 PE=4 SV=1	#N/A	#N/A	S	50	0.646219	1.08588	0.703979	1.67833	-1.26063	-0.520178	-0.149621	-0.767211	0.501052	1.54647	0.306456	1.45885	-0.400581	-0.378747	0.0509152	-0.693329	-1.70301	-1.30864	-0.0753937	0.318974	0.0108824	0.01975	0.625686	4.65708e-05	0.433407
4579	A0A1S3ZE10	neurofilament heavy polypeptide-like OS=Nicotiana tabacum OX=4097 GN=LOC107785841 PE=4 SV=1	#N/A	#N/A	S	22	-0.566015	-1.01179	-1.52784	-1.29793	2.75456	0.0770545	0.599287	0.735777	-1.11949	-1.52561	0.306525	-0.615008	0.427604	0.664062	0.571347	0.11157	2.14256	1.18204	0.362502	-0.598023	0.016	0.0476444	0.758309	0.000801359	0.223411
5324	A0A1S3ZUZ3	uncharacterized protein LOC107790707 OS=Nicotiana tabacum OX=4097 GN=LOC107790707 PE=4 SV=1	#N/A	#N/A	S	50	0.771867	1.04374	0.671379	1.7873	-1.4017	-0.518954	-0.256785	-0.548006	0.371594	1.25183	0.272005	1.35285	-0.343332	0.0478775	-0.720007	-0.742314	-1.74993	-1.25151	-0.256502	0.241918	0.0109388	0.0188889	0.9768	5.24922e-05	0.330245
DAPPs only after normalization on protein quantity
10125	A0A1S4DQV8	GBF-interacting protein 1-like isoform X4 OS=Nicotiana tabacum OX=4097 GN=LOC107832478 PE=4 SV=1	AT5G48940.1	Leucine-rich repeat transmembrane protein kinase family protein	S	201	2.86456	2.86148	2.71516	2.58595	2.72021	2.04482	2.2277	2.28424	0.973988	1.51657	0.991006	0.51867	2.11977	2.17176	1.62343	2.45276	-0.437544	1.09187	-1.75673	-0.227313	0.0650086	0.0104	3.43117e-05	0.0566503	0.00034841
9008	A0A1S4CNE1	phosphatidylinositol 4-kinase alpha 1 OS=Nicotiana tabacum OX=4097 GN=LOC107820741 PE=4 SV=1	AT1G49340.1	ATPI4K ALPHA | Phosphatidylinositol 3- and 4-kinase family protein	S	543	-0.718869	-1.21816	-0.627067	-1.3928	-1.37642	-0.569367	-1.74611	-1.83269	-0.709279	-0.850605	-0.134721	-1.16137	-0.188458	0.632957	0.214544	-0.173233	-0.391922	0.835447	0.27523	1.5026	0.0803573	0.0481951	0.00190613	0.343131	0.0182224
4577	A0A1S3ZDX8	serine/threonine-protein kinase PBS1-like OS=Nicotiana tabacum OX=4097 GN=LOC107785708 PE=3 SV=1	AT5G13160.1	PBS1 | Protein kinase superfamily protein	S	240	0.629564	0.313776	0.458807	1.30793	0.109702	1.18646	1.13971	2.10516	0.124023	1.03575	1.16504	0.925319	-0.6215	0.0419966	-1.15467	-0.780092	0.457739	-1.4411	0.135013	-1.76382	0.0657725	0.0498776	0.0152777	0.113661	0.0064003
4884	A0A1S3ZJT1	J domain-containing protein spf31-like OS=Nicotiana tabacum OX=4097 GN=LOC107787682 PE=4 SV=1	AT5G22080.1	Chaperone DnaJ-domain superfamily protein	S	12	2.36642	2.59274	2.62372	1.75028	0.463196	1.29682	1.47275	1.23514	1.79512	1.87535	1.86025	1.71809	1.65378	1.03089	1.88042	1.37019	-1.21631	-0.328384	-0.521086	0.366843	0.098715	0.0485714	0.671682	0.000943607	0.0278688
8855	A0A1S4CII4	hsp70-Hsp90 organizing protein 3-like OS=Nicotiana tabacum OX=4097 GN=LOC107819416 PE=4 SV=1	AT4G12400.2	Hop3 | stress-inducible protein, putative	S	214	1.11812	1.01446	0.612722	0.56444	1.80132	1.11996	1.20519	0.734569	0.824899	0.655633	0.293903	0.450422	-0.365849	0.0307845	-0.572305	-0.180268	0.387825	-0.828124	-0.271221	-1.48717	0.0542857	0.0154286	0.000114605	0.185572	0.00219483
2135	A0A1S3XYY7	COP9 signalosome complex subunit 6a-like OS=Nicotiana tabacum OX=4097 GN=LOC107770370 PE=4 SV=1	AT5G56280.1	CSN6A | COP9 signalosome subunit 6A	S	45	1.10869	1.34989	1.46334	1.50015	0.0216658	1.19991	0.925736	0.798192	2.05478	2.69654	2.9054	1.71388	1.9258	1.27849	1.90265	1.51839	-0.619144	-0.686315	0.987129	0.919958	0.246816	0.0301429	0.000624585	0.00853051	0.874332
7575	A0A1S4BED0	protein FAM188A-like OS=Nicotiana tabacum OX=4097 GN=LOC107807365 PE=4 SV=1	AT1G43690.1	ubiquitin interaction motif-containing protein	S	43	2.59038	1.69029	1.8777	1.45386	0.978646	1.21882	1.31994	1.13537	1.85436	1.51737	2.3064	2.02124	0.41891	0.811013	1.19373	1.00736	-0.739862	-1.06709	0.0217825	-0.305443	0.11136	0.0364571	0.428597	0.000215098	0.363245
8807	A0A1S4CGN8	nucleolin 2-like OS=Nicotiana tabacum OX=4097 GN=LOC107818814 PE=4 SV=1	AT1G01080.2	RNA-binding (RRM/RBD/RNP motifs) family protein	S	52	1.47367	1.70137	1.03534	1.35386	1.05594	0.887428	0.430146	-0.104435	1.45229	0.890995	1.13836	0.559081	-0.444199	-0.00512898	-0.52371	0.217427	-0.823793	-1.19908	-0.380881	-0.756172	0.0525961	0.0227273	0.0133899	0.000239125	0.357783
9113	A0A1S4CRF7	eukaryotic translation initiation factor 4G-like isoform X2 OS=Nicotiana tabacum OX=4097 GN=LOC107821751 PE=4 SV=1	AT3G60240.3	EIF4G, CUM2 | eukaryotic translation initiation factor 4G	S	187	-2.22222	-2.01047	-2.46886	-2.02422	-0.7939	-0.458547	-0.569507	-0.753484	-2.01382	-1.99523	-0.832009	-2.39011	-1.90784	-2.06553	-0.830669	-2.17703	1.53758	0.0625245	0.37365	-1.10141	0.326656	0.0481739	0.153207	0.0057516	0.00935081

## Sheet: S6
Table S6. List of phoshoregulated protein kinases and phosphatases.
id	Amino acid	Position	ID Nicotiana	ID Ara (TAIR)	[e_value score]	[Identity]	[Annotation]	Fasta headers	WT_27_P_1	WT_27_P_2	WT_27_P_3	WT_27_P_4	WT_35_P_1	WT_35_P_2	WT_35_P_3	WT_35_P_4	CAS_27_P_1	CAS_27_P_2	CAS_27_P_3	CAS_27_P_4	CAS_35_P_1	CAS_35_P_2	CAS_35_P_3	CAS_35_P_4	WT55_WT27	CAS35_CAS27	CAS27_WT27	CAS35_WT35	WT_27	WT_35	CAS_27	CAS_35	Two-way ANOVA p value genotype	Two-way ANOVA p value temperature	Two-way ANOVA p value Interaction
8299	S	269	A0A1S4C2D5	AT4G18150.1	5.81564e-16	100	Kinase-related protein of unknown function (DUF1296) | chr4:10050211-10054031 FORWARD LENGTH=2518	A0A1S4C2D5_TOBAC GBF-interacting protein 1-like isoform X3 OS=Nicotiana tabacum OX=4097 GN=LOC107814323 PE=4 SV=1;A0A1S4C297_TOBAC GBF-interacting protein 1-like isoform X2 OS=Nicotiana tabacum OX=4097 GN=LOC107814323 PE=4 SV=1;A0A1S4C238_TOBAC GBF-interac	-0.602464	-0.646212	-1.03406	-1.03728	-2.1419	-1.10842	-1.27541	0.858935	-0.10691	0.536796	0.378522	0.860712	0.433005	0.707691	0.630594	0.631561	-0.0866969	0.183433	1.24728	1.51741	-0.830004	-0.916701	0.41728	0.600713	0.00153427	0.888932	0.697369
11931	T	411	A0A1S4C3G8	AT1G72710.1	0	76.2313	CKL2 | casein kinase 1-like protein 2 | chr1:27372271-27376584 FORWARD LENGTH=2086	A0A1S4C3G8_TOBAC casein kinase I-like OS=Nicotiana tabacum OX=4097 GN=LOC107814762 PE=3 SV=1;A0A1S4DAF7_TOBAC casein kinase I-like OS=Nicotiana tabacum OX=4097 GN=LOC107827701 PE=3 SV=1	-0.376996	-0.618654	0.414422	0.947266	0.985884	1.19149	0.815964	0.683432	1.73273	1.21669	1.00503	1.00749	1.59681	0.707691	1.21315	1.29248	0.827684	-0.0379512	1.14897	0.283339	0.0915093	0.919194	1.24048	1.20253	0.00823059	0.10706	0.0804054
1087	S	607	A0A1S3XCR2	#N/A	#N/A	#N/A	#N/A	A0A1S3XCR2_TOBAC probable LRR receptor-like serine/threonine-protein kinase At1g14390 OS=Nicotiana tabacum OX=4097 GN=LOC107763733 PE=4 SV=1	-0.516518	-0.819798	-1.09008	-0.892687	-1.14184	-1.22384	-1.35181	-0.848748	0.407168	0.777233	0.278894	0.463541	0.331635	0.125195	0.36133	-0.00663835	-0.31179	-0.278829	1.31148	1.34444	-0.829771	-1.14156	0.481709	0.20288	2.78679e-08	0.0159436	0.878279
6124	S	433	A0A1S4D6D3	AT3G44200.1	0	53.6415	ATNEK6, NEK6, IBO1 | NIMA (never in mitosis, gene A)-related 6 | chr3:15906440-15911474 FORWARD LENGTH=3328	A0A1S4D6D3_TOBAC serine/threonine-protein kinase Nek5-like OS=Nicotiana tabacum OX=4097 GN=LOC107826436 PE=4 SV=1;A0A1S4ABK5_TOBAC serine/threonine-protein kinase Nek5-like OS=Nicotiana tabacum OX=4097 GN=LOC107795854 PE=4 SV=1	-0.650533	-0.672379	-1.01913	-0.982755	-1.38713	-1.10031	-1.30276	-1.27691	-0.365159	0.221826	0.356253	0.393431	0.356412	-0.856272	-1.08675	-0.150399	-0.43558	-0.585839	0.982786	0.832527	-0.831198	-1.26678	0.151588	-0.434251	0.000576299	0.0229155	0.708018
2131	S	478	A0A1S3XYV0	AT5G46380.1	2.06784e-15	58.6207	Kinase-related protein of unknown function (DUF1296) | chr5:18813088-18815974 REVERSE LENGTH=1824	A0A1S3XYV0_TOBAC uncharacterized protein LOC107770296 OS=Nicotiana tabacum OX=4097 GN=LOC107770296 PE=4 SV=1	-0.423629	0.289935	-1.19924	0.242605	-1.27743	-1.19532	-1.21064	-1.28297	0.66036	0.226303	0.405128	0.0273783	-1.11773	-0.647608	-1.06796	-1.08699	-0.969006	-1.30987	0.602374	0.261514	-0.272582	-1.24159	0.329792	-0.980074	0.0473606	8.11964e-05	0.40052
5806	S	253	A0A1S4A5V5	AT3G58640.1	0	70.3937	Mitogen activated protein kinase kinase kinase-related | chr3:21686743-21693831 REVERSE LENGTH=3268	A0A1S4A5V5_TOBAC serine/threonine-protein kinase EDR1-like isoform X1 OS=Nicotiana tabacum OX=4097 GN=LOC107794051 PE=4 SV=1;A0A1S4ANR9_TOBAC serine/threonine-protein kinase EDR1-like isoform X2 OS=Nicotiana tabacum OX=4097 GN=LOC107799674 PE=4 SV=1;A0A1S4	-0.246839	-1.00765	-1.04474	-0.772095	-1.14479	-1.222	0.222431	-0.29525	-0.597873	-1.10952	-0.407066	-0.361379	0.127089	0.707691	0.556135	0.157974	0.157929	1.00618	0.148871	0.997124	-0.767831	-0.609901	-0.61896	0.387222	0.0264167	0.0245432	0.0856662
8068	S	17	A0A1S4BUY9	AT2G43230.2	0	82.1839	Protein kinase superfamily protein | chr2:17966251-17968635 FORWARD LENGTH=1736	A0A1S4BUY9_TOBAC PTI1-like tyrosine-protein kinase 1 isoform X2 OS=Nicotiana tabacum OX=4097 GN=LOC107812127 PE=3 SV=1;A0A1S4BUU2_TOBAC PTI1-like tyrosine-protein kinase 1 isoform X1 OS=Nicotiana tabacum OX=4097 GN=LOC107812127 PE=3 SV=1	0.644089	-0.0223851	0.435798	0.280208	2.20687	0.649701	1.71326	2.07445	0.734918	-0.407161	0.314706	-0.659621	-0.231911	-0.132956	0.757106	0.47165	1.32664	0.220262	-0.338717	-1.4451	0.334427	1.66107	-0.00428949	0.215973	0.00716819	0.0159155	0.0679681
5705	S	107	A0A1S4A3G0	AT5G58140.1	0	69.5833	PHOT2, NPL1 | phototropin 2 | chr5:23524487-23533111 FORWARD LENGTH=5977	A0A1S4A3G0_TOBAC phototropin-2-like OS=Nicotiana tabacum OX=4097 GN=LOC107793292 PE=4 SV=1;A0A1S3XEW2_TOBAC phototropin-2-like OS=Nicotiana tabacum OX=4097 GN=LOC107764484 PE=4 SV=1	-0.573032	-0.0282569	0.570143	0.0645954	0.81756	-0.0756514	0.802828	0.69519	-0.826929	-0.905305	-0.267525	-1.20973	-0.370632	0.707691	0.502434	-0.0973451	0.551619	0.98791	-0.810735	-0.374445	0.0083624	0.559982	-0.802373	0.185537	0.0218547	0.00507658	0.351546
1904	S	498	A0A1S3XTN9	AT3G17850.1	0	67.8718	Protein kinase superfamily protein | chr3:6109705-6116458 REVERSE LENGTH=4253	A0A1S3XTN9_TOBAC probable serine/threonine protein kinase IREH1 OS=Nicotiana tabacum OX=4097 GN=LOC107768627 PE=4 SV=1	0.499468	0.852141	0.544277	0.456061	0.219867	-1.40556	-1.18734	0.239227	-0.950454	0.430306	-1.08436	-1.13619	-1.00026	-1.30091	-1.06316	-1.18449	-1.12144	-0.452031	-1.27316	-0.603754	0.587987	-0.533451	-0.685174	-1.13721	0.00792071	0.0205656	0.278873
7339	S	51	A0A1S4B7X6	AT3G20410.1	0	80.1268	CPK9 | calmodulin-domain protein kinase 9 | chr3:7116201-7119121 FORWARD LENGTH=2110	A0A1S4B7X6_TOBAC calcium-dependent protein kinase 2-like OS=Nicotiana tabacum OX=4097 GN=LOC107805386 PE=4 SV=1	1.16449	0.862427	1.35513	0.815477	0.399229	-1.03694	1.12433	-1.20271	0.901173	1.04758	0.846832	0.601257	-1.28163	-0.407003	-0.888221	-0.865106	-1.2284	-1.7097	-0.200171	-0.681467	1.04938	-0.179022	0.849211	-0.860489	0.175559	0.000435404	0.447177
11875	T	487	A0A1S4BWT9	AT3G23750.1	0	75.6322	Leucine-rich repeat protein kinase family protein | chr3:8558332-8561428 FORWARD LENGTH=2952	A0A1S4BWT9_TOBAC receptor-like kinase TMK4 OS=Nicotiana tabacum OX=4097 GN=LOC107812680 PE=3 SV=1;A0A1S4DDN7_TOBAC receptor-like kinase TMK4 OS=Nicotiana tabacum OX=4097 GN=LOC107828708 PE=3 SV=1	1.30723	0.873479	0.483321	0.5529	-1.16896	0.483709	-1.4257	-1.54549	1.11053	-0.886104	-1.07406	-0.415081	-0.843414	-0.933824	-1.03311	-1.07959	-1.71834	-0.656304	-1.12041	-0.0583737	0.804233	-0.91411	-0.31618	-0.972484	0.123633	0.00593367	0.161535
7093	S	17	A0A1S4B0G3	AT3G59350.2	0	81.7919	Protein kinase superfamily protein | chr3:21932525-21935192 FORWARD LENGTH=1618	A0A1S4B0G3_TOBAC PTI1-like tyrosine-protein kinase 2 isoform X2 OS=Nicotiana tabacum OX=4097 GN=LOC107803207 PE=3 SV=1;A0A1S4B0L7_TOBAC PTI1-like tyrosine-protein kinase 1 isoform X1 OS=Nicotiana tabacum OX=4097 GN=LOC107803207 PE=3 SV=1	-0.556799	-1.17248	-1.02365	-0.80801	-0.0203474	0.52762	0.969105	0.639351	-0.668373	-0.886811	-0.205116	-1.05739	-1.1802	-0.630155	0.887319	0.0757314	1.41917	0.492596	0.185812	-0.740759	-0.890234	0.528932	-0.704423	-0.211827	0.326738	0.00420567	0.113514
10012	S	205	A0A1S4DP03	AT3G15220.1	0	62.6016	Protein kinase superfamily protein | chr3:5126597-5132306 REVERSE LENGTH=2574	A0A1S4DP03_TOBAC germinal center kinase 1-like isoform X3 OS=Nicotiana tabacum OX=4097 GN=LOC107831610 PE=4 SV=1;A0A1S4DN79_TOBAC germinal center kinase 1-like isoform X2 OS=Nicotiana tabacum OX=4097 GN=LOC107831610 PE=4 SV=1;A0A1S4DP35_TOBAC germinal cent	-0.53815	-0.207464	0.0688307	0.259269	0.734759	0.272294	0.587517	0.277311	-0.537447	0.482597	-1.11113	-1.17342	0.725495	0.502022	0.898781	0.618356	0.572349	1.27101	-0.480472	0.218193	-0.104379	0.46797	-0.58485	0.686163	0.566142	0.00135477	0.142017
3700	S	516	A0A1S3YXI2	AT1G73460.1	0	57.3211	Protein kinase superfamily protein | chr1:27620122-27625092 FORWARD LENGTH=3703	A0A1S3YXI2_TOBAC uncharacterized protein LOC107780763 isoform X1 OS=Nicotiana tabacum OX=4097 GN=LOC107780763 PE=4 SV=1	-0.265519	0.097743	-0.0382337	-0.554135	-1.27978	-1.29883	-1.15692	-1.38486	-0.104467	0.0654644	-0.259187	-1.37221	-0.535231	-1.32942	-1.86602	-1.35253	-1.09006	-0.853201	-0.227564	0.009294	-0.190036	-1.2801	-0.4176	-1.2708	0.637329	0.00102086	0.609244
12089	T	31	O49967	AT4G24740.1	0	73.2719	AFC2, AME1, FC2 | FUS3-complementing gene 2 | chr4:12754529-12757773 REVERSE LENGTH=1604	O49967_TOBAC PK12 protein kinase OS=Nicotiana tabacum OX=4097 GN=PK12 PE=2 SV=1;A0A1S4CU94_TOBAC serine/threonine-protein kinase AFC2-like isoform X1 OS=Nicotiana tabacum OX=4097 GN=LOC107822520 PE=3 SV=1	-0.579838	-1.08556	-0.981358	-0.888132	0.272863	-0.448856	-0.537071	-0.459862	-1.60794	-0.878797	-0.683885	-1.00567	-0.116104	0.707691	-0.468149	-0.307577	0.590491	0.99804	-0.160353	0.247197	-0.883722	-0.293232	-1.04408	-0.0460348	0.829602	0.00168909	0.322318
6788	S	646	A0A1S4ATQ2	AT5G24010.1	0	61.4428	Protein kinase superfamily protein | chr5:8113795-8116615 FORWARD LENGTH=2821	A0A1S4ATQ2_TOBAC probable receptor-like protein kinase At5g24010 OS=Nicotiana tabacum OX=4097 GN=LOC107801192 PE=4 SV=1;A0A1S4BVU7_TOBAC probable receptor-like protein kinase At5g24010 OS=Nicotiana tabacum OX=4097 GN=LOC107812414 PE=4 SV=1	-0.724258	-0.789136	-0.505794	-1.07691	0.166749	-0.333301	0.0104811	-0.355299	-0.589595	-0.804831	-1.23649	-1.06852	-0.225138	0.707691	-0.237419	-0.396335	0.646183	0.88706	-0.150835	0.0900423	-0.774025	-0.127842	-0.92486	-0.0378001	0.86022	0.000680624	0.489552
666	S	21	A0A1S3X5Y2	AT5G46570.1	0	80.7302	BSK2 | BR-signaling kinase 2 | chr5:18894402-18897406 FORWARD LENGTH=1963	A0A1S3X5Y2_TOBAC probable serine/threonine-protein kinase At4g35230 isoform X1 OS=Nicotiana tabacum OX=4097 GN=LOC107761663 PE=4 SV=1	0.77002	0.0561912	-0.0264114	-0.370077	-0.582846	-1.33001	-1.29777	-1.36289	-0.997598	0.254971	-0.0222986	-1.26753	0.363601	0.707691	0.361948	0.346899	-1.25081	0.953149	-0.615545	1.58842	0.107431	-1.14338	-0.508114	0.445035	0.0684843	0.551727	0.000684873
1790	S	17	A0A1S4CAL9	AT1G53050.1	0	70.9064	Protein kinase superfamily protein | chr1:19772045-19775747 FORWARD LENGTH=2830	A0A1S4CAL9_TOBAC probable serine/threonine-protein kinase At1g54610 OS=Nicotiana tabacum OX=4097 GN=LOC107816956 PE=4 SV=1;A0A1S3XRM0_TOBAC probable serine/threonine-protein kinase At1g54610 OS=Nicotiana tabacum OX=4097 GN=LOC107768012 PE=4 SV=1	-0.262734	-0.823087	0.239696	-0.985323	-1.30745	-1.10489	-1.16736	-1.21428	-0.897886	-1.46211	0.251026	0.345048	0.498644	0.707691	0.071142	0.462738	-0.740633	0.876033	0.0168824	1.63355	-0.457862	-1.1985	-0.44098	0.435054	0.0101178	0.806759	0.011361
2137	S	1006	A0A1S3XZ05	AT3G13530.1	0	72.1671	MAPKKK7, MAP3KE1 | mitogen-activated protein kinase kinase kinase 7 | chr3:4411688-4419320 REVERSE LENGTH=4353	A0A1S3XZ05_TOBAC MAP3K epsilon protein kinase 1-like OS=Nicotiana tabacum OX=4097 GN=LOC107770294 PE=4 SV=1;A0A1S3YS76_TOBAC MAP3K epsilon protein kinase 1-like OS=Nicotiana tabacum OX=4097 GN=LOC107779210 PE=4 SV=1	0.92911	1.3702	1.36819	1.39457	1.24879	1.30546	1.39379	1.00362	0.75261	1.48124	1.49773	1.349	-0.837021	-0.666215	-0.956047	1.08322	-0.027599	-1.61416	0.00463022	-1.58193	1.26552	1.23792	1.27015	-0.344014	0.0115068	0.00917713	0.0111388
2137	S	1006	A0A1S3XZ05	AT3G13530.1	0	72.1671	MAPKKK7, MAP3KE1 | mitogen-activated protein kinase kinase kinase 7 | chr3:4411688-4419320 REVERSE LENGTH=4353	A0A1S3XZ05_TOBAC MAP3K epsilon protein kinase 1-like OS=Nicotiana tabacum OX=4097 GN=LOC107770294 PE=4 SV=1;A0A1S3YS76_TOBAC MAP3K epsilon protein kinase 1-like OS=Nicotiana tabacum OX=4097 GN=LOC107779210 PE=4 SV=1	1.27017	1.50319	1.4395	1.43746	2.56162	2.58465	1.88383	2.30053	1.02513	1.81354	1.89563	1.59176	0.622733	0.521199	-0.4997	1.49936	0.920078	-1.04562	0.168936	-1.79676	1.41258	2.33266	1.58151	0.535898	0.00568885	0.800012	0.0015939
2845	S	5	A0A1S3YCC6	AT3G22750.1	0	77.2973	Protein kinase superfamily protein | chr3:8037216-8039903 REVERSE LENGTH=2092	A0A1S3YCC6_TOBAC serine/threonine-protein kinase HT1-like OS=Nicotiana tabacum OX=4097 GN=LOC107774589 PE=4 SV=1;A0A1S3WZV3_TOBAC serine/threonine-protein kinase HT1-like OS=Nicotiana tabacum OX=4097 GN=LOC107759757 PE=4 SV=1	0.414251	0.814139	0.507662	0.141874	-1.19039	-1.16663	-1.32981	-0.649776	-0.704441	-1.23073	-1.21221	-0.115657	-0.29984	-0.582334	-0.926782	-0.400171	-1.55363	0.263478	-1.28524	0.531869	0.469481	-1.08415	-0.81576	-0.552282	0.0584672	0.00377589	0.000287607
4575	S	399	A0A1S3ZDX8	AT5G13160.1	0	78.022	PBS1 | Protein kinase superfamily protein | chr5:4176579-4179885 FORWARD LENGTH=1849	A0A1S3ZDX8_TOBAC serine/threonine-protein kinase PBS1-like OS=Nicotiana tabacum OX=4097 GN=LOC107785708 PE=3 SV=1;A0A1S4DLR6_TOBAC serine/threonine-protein kinase PBS1-like OS=Nicotiana tabacum OX=4097 GN=LOC107830934 PE=3 SV=1;A0A1S3XEM5_TOBAC serine/thre	0.736569	0.158083	1.37396	1.2652	2.36285	1.22419	1.30247	1.74088	0.351258	1.80139	-0.0860829	0.847302	-1.13851	-0.157413	-0.935291	-0.441521	0.774146	-1.39665	-0.154987	-2.32578	0.883453	1.6576	0.728465	-0.668184	0.00139378	0.320395	0.0035498
4577	S	240	A0A1S3ZDX8	AT5G13160.1	0	78.022	PBS1 | Protein kinase superfamily protein | chr5:4176579-4179885 FORWARD LENGTH=1849	A0A1S3ZDX8_TOBAC serine/threonine-protein kinase PBS1-like OS=Nicotiana tabacum OX=4097 GN=LOC107785708 PE=3 SV=1;A0A1S4DLR6_TOBAC serine/threonine-protein kinase PBS1-like OS=Nicotiana tabacum OX=4097 GN=LOC107830934 PE=3 SV=1;A0A1S3XEM5_TOBAC serine/thre	0.629564	0.313776	0.458807	1.30793	0.109702	1.18646	1.13971	2.10516	0.124023	1.03575	1.16504	0.925319	-0.6215	0.0419966	-1.15467	-0.780092	0.457739	-1.4411	0.135013	-1.76382	0.677519	1.13526	0.812532	-0.628565	0.0152777	0.113661	0.0064003
4928	S	553	A0A1S3ZL27	AT2G37840.1	0	57.5458	Protein kinase superfamily protein | chr2:15851803-15856301 FORWARD LENGTH=2631	A0A1S3ZL27_TOBAC serine/threonine-protein kinase ATG1c-like OS=Nicotiana tabacum OX=4097 GN=LOC107787904 PE=4 SV=1;A0A1S4AG40_TOBAC serine/threonine-protein kinase ATG1c-like isoform X2 OS=Nicotiana tabacum OX=4097 GN=LOC107797291 PE=4 SV=1;A0A0K0XR56_TOBA	-0.318916	-0.704758	-0.0716992	-1.08548	-1.09694	-0.2116	-1.34931	-1.20899	-0.915906	-0.950137	-1.31324	-1.49479	-0.103471	0.529043	-0.31418	-0.198541	-0.421498	1.14673	-0.623305	0.944923	-0.545212	-0.966711	-1.16852	-0.0217874	0.451638	0.104848	0.00255964
6840	S	576	A0A1S4AUV8	AT3G46920.1	0	53.0516	Protein kinase superfamily protein with octicosapeptide/Phox/Bem1p domain | chr3:17280430-17284857 REVERSE LENGTH=3516	A0A1S4AUV8_TOBAC uncharacterized protein LOC107801625 isoform X1 OS=Nicotiana tabacum OX=4097 GN=LOC107801625 PE=4 SV=1;A0A1S4AV39_TOBAC uncharacterized protein LOC107801625 isoform X3 OS=Nicotiana tabacum OX=4097 GN=LOC107801625 PE=4 SV=1;A0A1S4AV64_TOBAC	-0.792433	-0.638643	-1.18059	-0.0352616	-0.181495	0.275588	0.338833	0.0819283	0.66036	-0.122708	0.40985	0.276775	-0.843827	-1.33861	-1.37478	0.0737912	0.790445	-1.17693	0.967801	-0.999571	-0.661732	0.128714	0.306069	-0.870858	0.94598	0.416436	0.00106065
7644	S	503	A0A1S4BH11	AT3G05380.4	8.2376e-179	100	ALY2 | DIRP;Myb-like DNA-binding domain | chr3:1539527-1546469 FORWARD LENGTH=3616	A0A1S4BH11_TOBAC protein ALWAYS EARLY 3-like OS=Nicotiana tabacum OX=4097 GN=LOC107808192 PE=4 SV=1	-0.639379	-0.682975	-1.23355	-0.963669	1.04739	0.732521	0.405839	0.71275	-0.891056	-0.815133	0.358293	-1.48418	-0.126205	-0.908358	-1.16525	0.406513	1.60452	0.259693	0.171875	-1.17295	-0.879893	0.724625	-0.708018	-0.448325	0.0997382	0.00608908	0.0337415
8684	S	355	A0A1S4CF56	AT3G48260.1	0	59.387	WNK3 | with no lysine (K) kinase 3 | chr3:17873012-17875220 REVERSE LENGTH=1551	A0A1S4CF56_TOBAC probable serine/threonine-protein kinase WNK3 isoform X4 OS=Nicotiana tabacum OX=4097 GN=LOC107818167 PE=4 SV=1;A0A1S4CEN8_TOBAC probable serine/threonine-protein kinase WNK3 isoform X3 OS=Nicotiana tabacum OX=4097 GN=LOC107818167 PE=4 SV=	-0.493548	-0.828035	-1.27254	-1.2008	-0.522849	0.386946	0.178971	-0.0975206	-0.855685	-0.931863	-1.13602	-1.09182	-1.00144	-0.613649	-0.970148	-1.15312	0.935118	0.069258	-0.0551158	-0.920975	-0.948731	-0.0136132	-1.00385	-0.934589	0.00658337	0.00552128	0.0130969
9008	S	543	A0A1S4CNE1	AT1G49340.1	0	73.9044	ATPI4K ALPHA | Phosphatidylinositol 3- and 4-kinase family protein | chr1:18252355-18264462 FORWARD LENGTH=6455	A0A1S4CNE1_TOBAC phosphatidylinositol 4-kinase alpha 1 OS=Nicotiana tabacum OX=4097 GN=LOC107820741 PE=4 SV=1	-0.718869	-1.21816	-0.627067	-1.3928	-1.37642	-0.569367	-1.74611	-1.83269	-0.709279	-0.850605	-0.134721	-1.16137	-0.188458	0.632957	0.214544	-0.173233	-0.391922	0.835447	0.27523	1.5026	-0.989224	-1.38115	-0.713994	0.121453	0.00190613	0.343131	0.0182224
9049	S	517	A0A1S4CPK5	AT2G35050.1	0	64.9402	Protein kinase superfamily protein with octicosapeptide/Phox/Bem1p domain | chr2:14768724-14775035 FORWARD LENGTH=4346	A0A1S4CPK5_TOBAC uncharacterized protein LOC107821022 OS=Nicotiana tabacum OX=4097 GN=LOC107821022 PE=4 SV=1	-1.05681	-0.677404	-1.08266	-0.795038	-0.590272	-0.0701938	-0.0077675	-0.275704	-0.740606	-1.06459	-1.10246	-1.12002	-0.823491	-0.463719	-1.02718	-1.31332	0.666993	0.0999898	-0.10394	-0.670944	-0.902977	-0.235984	-1.00692	-0.906928	0.0112111	0.0118653	0.0490013
10354	T	45	A0A1S3WXH7	AT4G14350.3	0	82.037	AGC (cAMP-dependent, cGMP-dependent and protein kinase C) kinase family protein | chr4:8256086-8260575 REVERSE LENGTH=2318	A0A1S3WXH7_TOBAC Non-specific serine/threonine protein kinase OS=Nicotiana tabacum OX=4097 GN=LOC107759038 PE=4 SV=1	0.0348009	-0.435431	-0.325182	0.0597821	-1.1303	-1.1302	-1.17695	0.233554	-0.12581	-0.838103	-1.07391	0.0790403	0.995082	0.707691	0.872351	0.782528	-0.634468	1.32911	-0.323188	1.64039	-0.166508	-0.800975	-0.489696	0.839413	0.0149089	0.160104	0.00116181
10405	T	284	Q0Z839	AT2G24360.1	0	78.3715	Protein kinase superfamily protein | chr2:10364451-10366902 REVERSE LENGTH=1882	Q0Z839_TOBAC DSK2 OS=Nicotiana tabacum OX=4097 PE=2 SV=1;A0A1S4D257_TOBAC serine/threonine-protein kinase HT1-like OS=Nicotiana tabacum OX=4097 GN=LOC107825093 PE=4 SV=1;A0A1S4AL66_TOBAC serine/threonine-protein kinase HT1-like OS=Nicotiana tabacum OX=4097	0.875774	0.285548	-0.399537	-0.456013	-1.25573	-1.16373	-1.18193	-1.31212	-0.72946	-1.12962	-0.695933	-0.742539	-0.450306	0.707691	-0.591728	-0.646119	-1.30482	0.579274	-0.900832	0.983264	0.0764432	-1.22838	-0.824389	-0.245115	0.861414	0.142415	0.00153499
PHOSPHATASES
7447	S	119	A0A1S4BAF7	AT1G34750.1	3.58839e-91	75.2688	Protein phosphatase 2C family protein | chr1:12736092-12738196 REVERSE LENGTH=1515	A0A1S4BAF7_TOBAC probable protein phosphatase 2C 10 OS=Nicotiana tabacum OX=4097 GN=LOC107806260 PE=4 SV=1;A0A1S4CLY1_TOBAC probable protein phosphatase 2C 10 OS=Nicotiana tabacum OX=4097 GN=LOC107820453 PE=4 SV=1	0.186553	-0.755283	-1.00794	-0.858709	1.02127	-1.14223	-1.19717	-1.36801	0.147328	0.45083	0.498366	0.463541	1.28034	0.356407	1.02204	0.83219	-0.0626914	0.482729	0.99886	1.54428	-0.608844	-0.671535	0.390016	0.872745	0.00234848	0.537734	0.426148
4758	S	153	A0A1S3ZHZ3	AT5G52200.1	4.78692e-32	53.0612	phosphoprotein phosphatase inhibitors | chr5:21202639-21204759 REVERSE LENGTH=795	A0A1S3ZHZ3_TOBAC protein GLC8-like OS=Nicotiana tabacum OX=4097 GN=LOC107787049 PE=4 SV=1;A0A1S4CW60_TOBAC protein GLC8-like isoform X2 OS=Nicotiana tabacum OX=4097 GN=LOC107823239 PE=4 SV=1;A0A1S4CW43_TOBAC protein GLC8-like isoform X1 OS=Nicotiana tabacu	-0.73753	-0.954679	-1.14068	-0.608323	0.625674	-0.0829065	0.220316	0.0670768	-1.00042	-0.927561	-1.11442	-1.1098	-0.848554	-0.599979	0.301148	-0.457471	1.06784	0.636838	-0.177749	-0.608754	-0.860303	0.20754	-1.03805	-0.401214	0.0289011	0.000166021	0.198946
3387	S	929	A0A1S4BQJ5	AT2G27210.1	0	85.6578	BSL3 | BRI1 suppressor 1 (BSU1)-like 3 | chr2:11629919-11636708 FORWARD LENGTH=3816	A0A1S4BQJ5_TOBAC Serine/threonine-protein phosphatase OS=Nicotiana tabacum OX=4097 GN=LOC107810848 PE=3 SV=1;A0A1S3YQR5_TOBAC Serine/threonine-protein phosphatase OS=Nicotiana tabacum OX=4097 GN=LOC107778697 PE=3 SV=1	0.341488	-0.659086	-1.01042	0.26832	-1.23762	-1.13818	-0.703653	-1.2604	0.477314	0.649297	0.404258	0.463541	0.615351	1.31518	0.695283	0.445278	-0.820039	0.26917	0.763526	1.85274	-0.264924	-1.08496	0.498603	0.767773	3.61306e-05	0.205375	0.0212732
6072	S	463	A0A1S4AAI6	AT1G17720.1	0	82.205	ATB BETA | Protein phosphatase 2A, regulatory subunit PR55 | chr1:6093208-6098383 REVERSE LENGTH=2565	A0A1S4AAI6_TOBAC Serine/threonine-protein phosphatase 2A 55 kDa regulatory subunit B OS=Nicotiana tabacum OX=4097 GN=LOC107795494 PE=3 SV=1;A0A1S4AAH9_TOBAC Serine/threonine-protein phosphatase 2A 55 kDa regulatory subunit B OS=Nicotiana tabacum OX=4097 GN	-0.721446	-0.649967	0.292668	0.750042	-1.14084	-1.60564	-1.20039	-1.22339	-0.91196	-0.361266	0.489076	0.842233	0.0295295	0.160191	0.805616	0.323205	-1.21039	0.315115	0.0966965	1.6222	-0.0821758	-1.29256	0.0145207	0.329635	0.0111786	0.144801	0.0208814
4301	S	84	A0A1S3Z8V8	AT2G21045.1	1.11756e-58	64.6617	Rhodanese/Cell cycle control phosphatase superfamily protein | chr2:9027852-9029020 FORWARD LENGTH=731	A0A1S3Z8V8_TOBAC rhodanese-like domain-containing protein 19, mitochondrial OS=Nicotiana tabacum OX=4097 GN=LOC107784086 PE=4 SV=1;A0A1S4D532_TOBAC rhodanese-like domain-containing protein 19, mitochondrial OS=Nicotiana tabacum OX=4097 GN=LOC107825968 PE=4	0.92911	-0.250519	1.15922	0.701273	-1.11145	-1.41838	-0.678361	-0.947929	0.176748	-0.256463	-1.47034	-1.08553	-0.906084	-0.59233	-0.9047	-1.14458	-1.6738	-0.228027	-1.29367	0.152108	0.634771	-1.03903	-0.658896	-0.886923	0.0499356	0.00344387	0.0172677
9285	S	231	A0A1S4CWB4	AT5G52200.2	3.79047e-23	50.3497	phosphoprotein phosphatase inhibitors | chr5:21202549-21204756 REVERSE LENGTH=1006	A0A1S4CWB4_TOBAC protein phosphatase inhibitor 2-like OS=Nicotiana tabacum OX=4097 GN=LOC107823271 PE=4 SV=1	1.20359	0.908468	0.243179	0.518143	-0.134603	-1.15379	0.0383428	-1.24397	1.35338	0.889413	0.00155315	0.463541	-0.817236	-0.597821	0.349511	0.315526	-1.34185	-0.864476	-0.0413726	0.435999	0.718344	-0.623504	0.676971	-0.187505	0.506821	0.002415	0.423987
4755	S	137	A0A1S3ZHZ3	AT5G52200.1	4.78692e-32	53.0612	phosphoprotein phosphatase inhibitors | chr5:21202639-21204759 REVERSE LENGTH=795	A0A1S3ZHZ3_TOBAC protein GLC8-like OS=Nicotiana tabacum OX=4097 GN=LOC107787049 PE=4 SV=1	0.735092	0.546397	0.235848	0.188723	0.723383	0.146588	0.0680048	0.164579	-0.571042	0.278866	-1.20028	-1.27616	0.721591	0.707691	0.376313	0.513348	-0.150877	1.27189	-1.11867	0.304097	0.426515	0.275638	-0.692153	0.579736	0.0761551	0.0203825	0.00537137
9035	S	313	A0A1S4CU78	AT2G39840.1	0	85.7616	TOPP4 | type one serine/threonine protein phosphatase 4 | chr2:16627258-16629289 FORWARD LENGTH=1443	A0A1S4CU78_TOBAC Serine/threonine-protein phosphatase OS=Nicotiana tabacum OX=4097 GN=LOC107822639 PE=3 SV=1;A0A1S4CPC5_TOBAC Serine/threonine-protein phosphatase OS=Nicotiana tabacum OX=4097 GN=LOC107821181 PE=3 SV=1	0.312248	-0.98643	-1.00063	-0.868712	1.09425	0.801723	0.994274	0.559808	-0.686134	0.659423	0.432302	0.732963	0.974018	0.707691	1.03662	0.891667	1.49839	0.61786	0.920519	0.0399853	-0.63588	0.862513	0.284639	0.902499	0.0675502	0.000825541	0.0903187

## Sheet: S7 
Table S7. List of predicted protein kinases and phosphatases capable to phosphorylate or dephosphorylate targets in the temperature and interaction data sets retrieved from the Arabidopsis Protein Phosphorylation Site Database (https://phosphat.uni-hohenheim.de). MAPKs= mitogen activated kinases. RLKs= receptor-like kinases; AGCs= cAMP-dependent; cGMP-dependent and protein kinase C; CDPKs= calciu…
TEMPERATURE						INTERACTION
# target sites	ID	Type	Family			# target sites	ID	Type	Family
10	AT2G43790	kinase	MAPK			11	AT2G34650	kinase	AGC
7	AT3G45640	kinase	MAPK			10	AT2G43790	Kinase	MAPK
6	AT1G61590	kinase	RLCK			9	AT2G05940	kinase	RLCK
5	AT1G70520	kinase	LRR-RLK			6	AT3G45640	kinase	MAPK
4	AT3G01090	kinase	SnRK1			5	AT1G60940	kinase	SnRK2
4	AT4G35310	kinase	CDPK			5	AT5G55910	kinase	AGC
3	AT2G39660	kinase	RLCK			4	AT1G53700	kinase	AGC
3	AT3G48750	kinase	CDK			4	AT3G08720	kinase	AGC
3	AT4G01370	Kinase	MAPK			4	AT3G14370	kinase	AGC
2	AT3G29160	kinase	SnRK1			4	AT4G33950	kinase	SnRK1
2	AT4G33950	kinase	SnRK1			3	AT3G08730	kinase	AGC
2	AT5G35580	kinase	RLCK			3	AT4G01370	Kinase	MAPK
1	AT1G08650	kinase	other			3	AT5G63650	kinase	SnRK2
1	AT1G35670	kinase	CDPK			2	AT1G76040	kinase	CDPK
1	AT1G69220	kinase	MAPK			2	AT3G01090	kinase	SnRK1
1	AT2G15590	kinase	other			2	AT3G50530	kinase	CPKRK
1	AT2G23070	kinase	CK II			2	AT3G57530	kinase	CDPK
1	AT3G10660	kinase	CDPK			2	AT4G24740	kinase	other
1	AT3G59790	kinase	MAPK			1	AT1G30270	kinase	SnRK3
1	AT4G09570	kinase	CDPK			1	AT1G69790	kinase	other
1	AT4G24740	kinase	other			1	AT1G76360	kinase	other
1	AT4G26080	PPase	phosphatases			1	AT3G01300	kinase	other
1	AT4G38810	kinase	other			1	AT3G06483	kinase	other
1	AT5G04870	kinase	CDPK			1	AT3G25250	kinase	AGC
						1	AT3G27580	kinase	AGC
						1	AT3G48750	kinase	CDK
						1	AT4G23130	kinase	other
						1	AT4G23650	kinase	CDPK
						1	AT4G26560	kinase	other
						1	AT4G38740	Target	other
						1	AT5G15080	kinase	RLCK
						1	AT5G35410	kinase	SnRK3
						1	AT5G35580	kinase	RLCK
						1	AT5G47750	kinase	AGC
						1	AT5G48940	kinase	LRR-RLK

## Sheet: S8
Table S8. List of phosphoregulated proteins of temperature and interaction data sets containing PKA kinase consensus motif (…RR-X-S/T…)
TEMPERATURE
Motif	Sequence Name		Start	End	p-value	q-value	Matched Sequence
RRXST	A0A1S4CT77	187-kDa microtubule-associated protein AIR9-like	109	113	2.8e-06	0.273	RRNST
RRXST	A0A1S3Y1F1	cellulose synthase-like protein D5	34	38	4.69e-05	0.538	RRHSL
RRXST	A0A1S3YG87	protein IQ-DOMAIN 1-like	385	389	4.69e-05	0.538	RRHSI
RRXST	A0A1S3YG87	protein IQ-DOMAIN 1-like	457	461	4.69e-05	0.538	RRHSG
RRXST	A0A1S4AV43	serine/arginine repetitive matrix protein 2	857	861	4.69e-05	0.538	RRHSK
RRXST	A0A1S4A7U8	serine/arginine-rich SC35-like splicing factor SCL33	140	144	9.38e-05	0.538	RRYSP
RRXST	A0A1S4AV43	serine/arginine repetitive matrix protein 2	562	566	9.38e-05	0.538	RRYSG
INTERACTION
Motif	Sequence Name		Start	End	p-value	q-value	Matched Sequence
RRXST	A0A1S3XGP2	187-kDa microtubule-associated protein AIR9-like	224	228	9.38e-05	0.462	RRYSA
RRXST	A0A1S3Z0Y3	cellulose synthase-like protein D5	227	231	9.38e-05	0.462	RRYSV
RRXST	A0A1S4AZM6	BAG family molecular chaperone regulator 2-like	256	260	9.38e-05	0.462	RRYSN
RRXST	A0A1S4AAF4	DNA replication licensing factor MCM4	56	60	8.17e-05	0.462	RRFTT
RRXST	A0A1S4AYR8	serine/arginine repetitive matrix protein 2	470	474	4.69e-05	0.441	RRHSP
RRXST	A0A1S3YID9	serine/arginine-rich SC35-like splicing factor SCL33	509	513	4.69e-05	0.441	RRHSL
RRXST	A0A1S3X572	serine/arginine repetitive matrix protein 2	38	42	3.14e-05	0.406	RRCSY
RRXST	A0A1S4AAF9	protein IQ-DOMAIN 32-like	36	40	1.63e-05	0.327	RRWSF
RRXST	A0A1S4DLC7	uncharacterized protein LOC107830986 isoform X2	98	102	1.18e-05	0.327	RRLST
RRXST	A0A1S3YSS6	uncharacterized protein DDB_G0283697-like isoform X2	417	421	4.62e-06	0.327	RRRST

## Sheet: S9 
Table S9. Comparison of proteins phopshoregulated following HS in different plant species (Liu, et al. 2019; Vu, et al. 2021; Zhang, et al. 2020; Zhao, et al. 2018). Proteins of the temperature-dependent data set that have A. thaliana orthologues also differentially phosphorylate under HS in at least one another plant species.
Vu et al., 2021			Vu et al., 2018			Zhang et al., 2020		Zhao et al., 2018		Liu et al., 2019		Our data set		Commonly phosphoregulated proteins	Description
A. thaliana	G. max		T. aestivum leaves	T. aestivum spikelets		F.arundinacea		S. oleracea		V. vinifera		N. tabacuum
1h 27°C	1h 35°C		1h 34°C	1h 34°C		25 days 38/33 °C, day/night		1-3 days 37/32◦C day/night		2h 35 °C, 40 °C, or 45 °C		3 days 35°C
AT1G01050	AT1G01320		AT1G01510	AT1G01430		AT5G56030		AT1G07110		AT1G05910		AT1G02330		AT1G02330	Encodes a nuclear coiled-coil domain-containing protein that interacts with and negatively regulates COP1's E3 ubiquitin ligase activity, and represses COP1 mediated HY5 degradation in cell-free extracts.
AT1G01100	AT1G02080		AT1G04160	AT1G01540		AT4G25200		AT1G13030		AT1G09340		AT1G11360		AT1G11360	Adenine nucleotide alpha hydrolases-like superfamily protein;(source:Araport11)
AT1G04530	AT1G11360		AT1G09140	AT1G03060		AT5G52640		AT1G14000		AT1G11860		AT1G28280		AT1G28280	VQ motif-containing protein;(source:Araport11)
AT1G05805	AT1G14380		AT1G12310	AT1G04780		AT1G07350		AT1G17220		AT1G13440		AT1G29400		AT1G29400	A member of mei2-like gene family, predominantly plant-based family of genes encoding RNA binding proteins with characteristic presence of a highly conserved RNA binding motif first described in the mei2 gene of the fission yeast S. pombe. In silico analyses reveal nine mei2 -like genes in A. thaliana. They were grouped into four distinct clades, based on overall sequence similarity and subfamily…
AT1G06210	AT1G17980		AT1G13950	AT1G06620		AT3G55460		AT1G20020		AT1G13950		AT1G50920		AT1G50920	Putative GTPase involved in HA - and ABA-mediated signaling pathways, particularly during defense respnses to pathogens. Has paralog NOG1-2.
AT1G06410	AT1G19870		AT1G17210	AT1G08060		AT1G55310		AT1G34320		AT1G20020		AT1G53310		AT1G53310	Encodes one of four Arabidopsis phosphoenolpyruvate carboxylase proteins.Plays an important role in carbon and nitrogen metabolism.
AT1G07110	AT1G21630		AT1G19835	AT1G08130		AT1G02840		AT1G37130		AT1G29930		AT1G55860		AT1G55860	encodes a ubiquitin-protein ligase containing a HECT domain. There are six other HECT-domain UPLs in Arabidopsis.
AT1G08680	AT1G27090		AT1G20440	AT1G08680		AT5G22830		AT1G59900		AT1G31330		AT2G32910		AT2G32910	DCD (Development and Cell Death) domain protein;(source:Araport11)
AT1G11700	AT1G29930		AT1G22970	AT1G09020		AT1G55310		AT1G72160		AT1G42970		AT2G38610		AT2G38610	Member of the K-homologous (KH) family, members have a type of nucleic acid-binding protein containing the KH domain and has been found to affect splicing and transcriptional regulation.
AT1G15280	AT1G31870		AT1G26630	AT1G09060		AT4G31580		AT2G02160		AT1G45474		AT2G43160		AT2G43160	Involved in plant trans-Golgi network (TGN) transport.
AT1G15400	AT1G32050		AT1G27430	AT1G09160		AT1G07350		AT2G03390		AT1G53540		AT3G12580		AT3G12580	Cytoplasmically localized member of the heat shock protein 70 family. Forms complex(heat shock granule) with J3. Mutants are heat sensitive and show increased accummulation of insoluble proteins suggesting a role in thermotolerance.
AT1G15750	AT1G42550		AT1G29880	AT1G10290		AT1G79340		AT2G18960		AT1G61520		AT3G13570		AT3G13570	encodes an SC35-like splicing factor of 30 kD that is localized to the nuclear specks. Barta et al (2010) have proposed a nomenclature for Serine/Arginine-Rich Protein Splicing Factors (SR proteins): Plant Cell. 2010, 22:2926.
AT1G15930	AT1G54450		AT1G42550	AT1G12460		AT5G43830		AT2G30060		AT1G76700		AT3G17850		AT3G17850	Protein kinase which together with IRE3 plays an important role in controlling root skewing and maintaining the microtubule network.
AT1G16520	AT1G67230		AT1G45688	AT1G13390		AT1G79200		AT2G32240		AT1G79040		AT3G23900		AT3G23900	Physically interacts with, and promotes canonical splicing of, transcripts encoding defense signaling proteins, including the key negative regulator of pattern recognition receptor signaling complexes, CALCIUM-DEPENDENT PROTEIN KINASE 28 (CPK28). Upon immune activation by Plant Elicitor Peptides (Peps), IRR is dephosphorylated, disrupting interaction with CPK28 transcripts and resulting in accumu…
AT1G16610	AT1G70940		AT1G53310	AT1G13950		AT2G15490		AT2G35210		AT2G39730		AT3G49430		AT3G49430	Barta et al (2010) have proposed a nomenclature for Serine/Arginine-Rich Protein Splicing Factors (SR proteins): Plant Cell. 2010, 22:2926.
AT1G17210	AT1G75220		AT1G55840	AT1G15750		AT1G02840		AT2G38280		AT2G46610		AT3G58640		AT3G58640	Together with SnRK2.6/OST1 mediates abscisic acid (ABA)-induced stomatal closure. RAF15 directly phosphorylates SnRK2.6/OST1 at the conserved Ser175 residue in its activation loop.
AT1G19000	AT1G76010		AT1G55860	AT1G17210		AT2G41190		AT2G38280		AT3G01500		AT3G60240		AT3G60240	protein synthesis initiation factor 4G (EIF4G). A mutation in this gene (cum2-1) results in decreased accumulation of CMV coat protein in upper, uninoculated leaves. Likely affects cell-to-cell movement of the virus, also affects TCV multiplication.
AT1G19870	AT1G77180		AT1G59610	AT1G18950		AT4G37870		AT2G47970		AT3G07740		AT4G25500		AT4G25500	Encodes an arginine/serine-rich splicing factor. The transcript is alternatively spliced and is differentially expressed in different tissues (flowers, roots, stems, and leaves) examined. Barta et al (2010) have proposed a nomenclature for Serine/Arginine-Rich Protein Splicing Factors (SR proteins): Plant Cell. 2010, 22:2926. RS40 binds to HYL1 and co-localizes to the nuclear dicing body. Along w…
AT1G20440	AT1G80490		AT1G65010	AT1G19170		AT5G65980		AT3G08510		AT3G08940		AT4G26000		AT4G26000	Encodes a novel Arabidopsis gene encoding a polypeptide with K-homology (KH) RNA-binding modules, which acts on vegetative growth and pistil development. Genetic studies suggest that PEP interacts with element(s) of the CLAVATA signaling pathway.
AT1G20760	AT1G80930		AT1G67170	AT1G20540		AT4G15530		AT3G08940		AT3G13570		AT4G31880		AT4G31880	One of 5 PO76/PDS5 cohesion cofactor orthologs of Arabidopsis. Binds to and regulates the expression of ROS1 which in turn affects DNA methylation.
AT1G21630	AT2G32910		AT1G67780	AT1G20920		AT5G55310		AT3G10260		AT3G14420		AT5G02560		AT5G02560	Encodes HTA12, a histone H2A protein.
AT1G24764	AT2G34430		AT1G70060	AT1G21080		AT3G07050		AT3G26618		AT3G49430		AT5G03040		AT5G03040	Member of IQ67 (CaM binding) domain containing family.
AT1G25260	AT2G35880		AT1G73960	AT1G21170		AT3G49601		AT3G42640		AT3G53500		AT5G04430		AT5G04430	Gene model AT5G04430.1 produces active protein. (BTS1S). Binds to ToMV genomic RNA and prevents viral multiplication.
AT1G26630	AT2G37840		AT1G75100	AT1G21450		AT1G79930		AT3G51780		AT3G55460		AT5G06970		AT5G06970	PATROL1 is a Munc13-like protein involved in mediating H[+]-ATPase translocation. It interacts with AHA1and is responsible for its translocation during stomatal movement.
AT1G30290	AT2G38610		AT1G75220	AT1G24706		AT5G20280		AT3G54860		AT3G61860		AT5G09620		AT5G09620	Octicosapeptide/Phox/Bem1p family protein;(source:Araport11)
AT1G31870	AT2G40140		AT1G76890	AT1G26630		AT5G42820		AT3G58730		AT4G25200		AT5G19050		AT5G19050	alpha/beta-Hydrolases superfamily protein;(source:Araport11)
AT1G32400	AT3G01480		AT1G76940	AT1G27460		AT5G20610		AT3G58730		AT4G25500		AT5G20280		AT5G20280	Encodes a sucrose-phosphate synthase activity. This is the major leaf isoform.
AT1G35220	AT3G05030		AT1G79660	AT1G28280		AT1G54410		AT3G63460		AT4G26530		AT5G47430		AT5G47430	DWNN domain, a CCHC-type zinc finger;(source:Araport11)
AT1G35580	AT3G10980		AT2G01190	AT1G29350		AT4G31430		AT4G03080		AT4G27670		AT5G47910		AT5G47910	NADPH/respiratory burst oxidase protein D (RbohD).Interacts with AtrbohF gene to fine tune the spatial control of ROI production and hypersensitive response to cell in and around infection site. The mRNA is cell-to-cell mobile.
AT1G36310	AT3G19670		AT2G03150	AT1G29370		AT1G11440		AT4G05520		AT4G31580		AT5G51410		AT5G51410	LUC7 N terminus domain-containing protein;(source:Araport11)
AT1G37130	AT3G22260		AT2G04039	AT1G29400		AT1G55310		AT4G14300		AT4G38970		AT5G56000		AT5G56000	HEAT SHOCK PROTEIN 81.4;(source:Araport11)
AT1G42550	AT3G25690		AT2G17975	AT1G29690		AT5G64130		AT4G15530		AT5G02500		AT5G58140		AT5G58140	Membrane-bound protein serine/threonine kinase that functions as blue light photoreceptor in redundancy with PHO1. Involved in stomatal opening, chloroplast movement and phototropism. Mediates blue light-induced growth enhancements. PHOT1 and PHOT2 mediate blue light-dependent activation of the plasma membrane H+-ATPase in guard cell protoplasts. PHOT2 possesses two LOV (LOV1 and LOV2, for light-…
AT1G43700	AT3G25840		AT2G20120	AT1G29880		AT1G27650		AT4G27070		AT5G02560		AT5G61960		AT5G61960	A member of mei2-like gene family, predominantly plant-based family of genes encoding RNA binding proteins with characteristic presence of a highly conserved RNA binding motif first described in the mei2 gene of the fission yeast S. pombe. In silico analyses reveal nine mei2 -like genes in A. thaliana. They were grouped into four distinct clades, based on overall sequence similarity and subfamily…
AT1G47200	AT3G26020		AT2G24100	AT1G30470		AT5G62390		AT4G27220		AT5G10360		AT5G64200		AT5G64200	encodes an SC35-like splicing factor of 35 kD localized to the nuclear specks.
AT1G47970	AT3G26400		AT2G24490	AT1G31870		AT5G20280		AT4G27320		AT5G12020		AT1G02730
AT1G52380	AT3G49590		AT2G24550	AT1G33490		AT2G01190		AT4G35300		AT5G18810		AT1G08580
AT1G53840	AT3G55580		AT2G27040	AT1G36310		AT5G56030		AT4G38710		AT5G20720		AT1G14850
AT1G54270	AT3G56740		AT2G28000	AT1G43770		AT1G06380		AT4G38900		AT5G22060		AT1G14900
AT1G61730	AT4G00710		AT2G32120	AT1G48410		AT2G37340		AT5G06970		AT5G38430		AT1G19880
AT1G64790	AT4G09510		AT2G32910	AT1G49730		AT3G12580		AT5G23750		AT5G52640		AT1G23860
AT1G66670	AT4G12770		AT2G33490	AT1G53310		AT1G13740		AT5G28840		AT5G54640		AT1G24510
AT1G67230	AT4G13350		AT2G35530	AT1G53540		AT3G20550		AT5G39740		AT5G56000		AT1G26300
AT1G68790	AT4G13940		AT2G36620	AT1G53570		AT4G08310		AT5G39740		AT5G64200		AT1G26355
AT1G69160	AT4G17330		AT2G37080	AT1G53730		AT3G08590		ATMG00860		ATCG00490		AT1G52980
AT1G70290	AT4G24100		AT2G37840	AT1G55810		AT5G41410				ATCG00710		AT1G54440
AT1G70770	AT4G28080		AT2G38280	AT1G56340		AT1G56070						AT1G61560
AT1G71710	AT4G35300		AT2G38670	AT1G57820		AT1G54410						AT1G61690
AT1G72150	AT4G35785		AT2G39940	AT1G60690		AT3G05060						AT1G63020
AT1G72160	AT5G01160		AT2G40700	AT1G62020		AT1G13930						AT1G73460
AT1G75220	AT5G01600		AT2G41460	AT1G65010		AT4G35785						AT1G75500
AT1G77180	AT5G01670		AT2G43900	AT1G70060		AT3G61860						AT1G76810
AT1G77760	AT5G03280		AT2G46820	AT1G71830		AT1G15400						AT1G78240
AT1G80680	AT5G04240		AT3G02540	AT1G71860		AT2G43650						AT2G02010
AT1G80930	AT5G13530		AT3G02830	AT1G72710		AT1G01350						AT2G16640
AT2G02070	AT5G18230		AT3G05090	AT1G73590		AT2G24060						AT2G16650
AT2G02390	AT5G25520		AT3G06670	AT1G74690		AT1G52690						AT2G17200
AT2G04880	AT5G28850		AT3G09670	AT1G75220		AT1G20450						AT2G24400
AT2G17700	AT5G42950		AT3G12490	AT1G75310		AT1G04080						AT2G25970
AT2G18960	AT5G45600		AT3G15790	AT1G76880		AT4G35785						AT2G28450
AT2G20330	AT5G47430		AT3G19950	AT1G76890		AT1G80180						AT2G29900
AT2G21230	AT5G51100		AT3G22400	AT1G76940		AT5G36740						AT2G30710
AT2G27285	AT5G58140		AT3G23900	AT1G79350		AT4G31880						AT2G32590
AT2G27720			AT3G25690	AT1G79930		AT5G55310						AT2G34680
AT2G28000			AT3G42170	AT1G80000		AT1G02330						AT2G35110
AT2G32080			AT3G43300	AT2G01190		AT1G19530						AT2G39840
AT2G32730			AT3G44590	AT2G01370		AT3G24080						AT2G40070
AT2G34420			AT3G48050	AT2G07180		AT2G24060						AT2G40550
AT2G34970			AT3G48690	AT2G17975		AT1G21630						AT2G40650
AT2G35880			AT3G53420	AT2G17980		AT1G11440						AT2G41060
AT2G37080			AT3G53710	AT2G19710		AT2G39810						AT2G42320
AT2G37970			AT3G58640	AT2G20190		AT2G39810						AT2G43230
AT2G39010			AT3G60240	AT2G23520		AT1G46768						AT2G46240
AT2G42600			AT3G63180	AT2G24100		AT1G55890						AT2G47390
AT2G43160			AT4G07960	AT2G24590		AT3G25070						AT2G47990
AT2G45140			AT4G09890	AT2G25430		AT4G02510						AT3G01540
AT2G45200			AT4G10730	AT2G25620		AT4G00430						AT3G01710
AT2G46020			AT4G11860	AT2G26730		AT2G41790						AT3G07030
AT2G46630			AT4G14270	AT2G28000		AT4G31880						AT3G11940
AT2G46700			AT4G22720	AT2G28150		AT4G16420						AT3G12350
AT3G01310			AT4G26270	AT2G28290		AT2G01190						AT3G13224
AT3G02830			AT4G26620	AT2G29200		AT5G55310						AT3G13920
AT3G05030			AT4G27670	AT2G29210		AT4G29380						AT3G14890
AT3G05200			AT4G35300	AT2G30990		AT4G32180						AT3G15220
AT3G05900			AT4G35310	AT2G32120		AT1G21630						AT3G19130
AT3G06550			AT4G35450	AT2G32240		AT5G55310						AT3G19240
AT3G08680			AT4G36090	AT2G32910		AT4G12400						AT3G20410
AT3G10420			AT4G37300	AT2G34420		AT2G34970						AT3G23750
AT3G13530			AT4G38470	AT2G38280		AT2G39050						AT3G44200
AT3G15040			AT5G02790	AT2G38440		AT3G55580						AT3G52140
AT3G15450			AT5G02850	AT2G39580		AT1G80000						AT3G54360
AT3G16270			AT5G03040	AT2G40540		AT3G19770						AT3G59350
AT3G16830			AT5G04280	AT2G41190		AT3G55460						AT4G14150
AT3G17850			AT5G05170	AT2G41740		AT4G35785						AT4G17770
AT3G19420			AT5G05380	AT2G41900		AT1G76380						AT4G21270
AT3G22850			AT5G10360	AT2G42580		AT3G15970						AT4G24270
AT3G23920			AT5G10470	AT2G43040		AT2G26110						AT4G24690
AT3G24080			AT5G13020	AT2G43160		AT4G23120						AT4G24740
AT3G24550			AT5G14460	AT2G46020		AT1G77840						AT4G29040
AT3G25840			AT5G14520	AT3G01090		AT3G04930						AT4G32330
AT3G26560			AT5G15070	AT3G02540		AT3G24080						AT4G35890
AT3G27530			AT5G15270	AT3G03740		AT3G05430						AT4G37100
AT3G28860			AT5G20190	AT3G05030		AT1G20920						AT4G39235
AT3G29360			AT5G21160	AT3G06670		AT1G13930						AT5G04990
AT3G51800			AT5G23750	AT3G06868		AT5G47480						AT5G06910
AT3G51880			AT5G37670	AT3G07440		AT5G25580						AT5G08540
AT3G53420			AT5G40200	AT3G08670		AT4G31580						AT5G12080
AT3G54760			AT5G40760	AT3G09670		AT3G19210						AT5G14610
AT3G55460			AT5G41950	AT3G10250		AT5G54900						AT5G16300
AT3G56850			AT5G47490	AT3G10770		AT5G44800						AT5G23250
AT3G57410			AT5G51230	AT3G11100		AT4G05410						AT5G24010
AT4G00810			AT5G52280	AT3G11964		AT5G14240						AT5G26240
AT4G01480			AT5G52640	AT3G12010		AT1G16920						AT5G32440
AT4G02510			AT5G58140	AT3G13300		AT3G55460						AT5G40490
AT4G03415			AT5G63110	AT3G13570		AT3G50590						AT5G43720
AT4G04210			AT5G66560	AT3G15040		AT3G13800						AT5G44240
AT4G05150				AT3G15080		AT5G55310						AT5G46380
AT4G09160				AT3G15790		AT1G20693						AT5G46640
AT4G10120				AT3G17340		AT1G66620						AT5G52200
AT4G12770				AT3G17850		AT5G12480						AT5G52230
AT4G15545				AT3G18480		AT1G72710						AT5G55060
AT4G17330				AT3G18610		AT5G51410						AT5G55670
AT4G17890				AT3G18690		AT5G57910						AT5G55730
AT4G17950				AT3G19770		AT1G25420						AT5G57120
AT4G18710				AT3G21430		AT1G29850						AT5G58040
AT4G22740				AT3G22270		AT5G64200						AT5G59000
AT4G23640				AT3G25150		AT5G10360						AT5G60670
AT4G24275				AT3G26560		AT4G06634						AT5G61500
AT4G25500				AT3G26850		AT3G25070						AT5G61910
AT4G27450				AT3G27100		AT5G55310						AT5G62190
AT4G27500				AT3G42170		AT3G20550						AT5G64500
AT4G28080				AT3G43300		AT5G35330						AT5G65770
AT4G29810				AT3G44590		AT3G48050
AT4G30190				AT3G45780		AT2G37340
AT4G30440				AT3G45850		AT5G46020
AT4G31880				AT3G47910		AT4G31880
AT4G33050				AT3G48050		AT4G25130
AT4G33400				AT3G48710		AT3G13300
AT4G35100				AT3G49600		AT1G54410
AT4G37700				AT3G52870		AT3G25070
AT4G38130				AT3G54230		AT3G29575
AT5G01400				AT3G55020		AT5G42950
AT5G03040				AT3G55320		AT2G46610
AT5G04870				AT3G58600		AT4G09510
AT5G07890				AT3G58640		AT2G30520
AT5G08610				AT3G59770		AT1G48840
AT5G09620				AT3G60240		AT1G15340
AT5G09890				AT3G60500		AT2G46020
AT5G10360				AT3G61860		AT1G53210
AT5G10470				AT3G62270		AT1G50920
AT5G13590				AT3G62330		AT3G14270
AT5G14540				AT3G62630		AT5G52040
AT5G14720				AT3G63400		AT2G46610
AT5G15020				AT4G00430		AT1G54410
AT5G17900				AT4G00680		AT2G30520
AT5G18230				AT4G00830		AT4G10120
AT5G18280				AT4G01150		AT4G39680
AT5G19050				AT4G02480		ATCG00490
AT5G20280				AT4G03180		AT5G57610
AT5G20490				AT4G07960		AT3G22400
AT5G20900				AT4G08150		AT3G45780
AT5G24430				AT4G09890		AT5G20700
AT5G25840				AT4G10610		AT5G58140
AT5G27030				AT4G10730		AT4G22140
AT5G37790				AT4G10840		AT3G13060
AT5G38480				AT4G12770		AT5G58140
AT5G39320				AT4G13350		AT5G55660
AT5G39570				AT4G13930		AT3G10980
AT5G40450				AT4G14750		AT3G18420
AT5G43830				AT4G15545		AT1G07110
AT5G47480				AT4G15930		AT5G40670
AT5G47490				AT4G16310		AT4G00830
AT5G47690				AT4G16420		AT4G30190
AT5G49890				AT4G16490		AT5G11720
AT5G52040				AT4G17330		AT2G37340
AT5G52310				AT4G17890		AT2G26730
AT5G52960				AT4G19020		AT1G68830
AT5G55230				AT4G24630		AT4G04955
AT5G55300				AT4G26000		AT2G24590
AT5G55860				AT4G26270		AT3G08710
AT5G55910				AT4G26620		AT5G03740
AT5G56850				AT4G27450		AT4G35300
AT5G59710				AT4G27500		AT5G46520
AT5G60660				AT4G28080		AT3G25690
AT5G61150				AT4G29250		AT5G23060
AT5G61960				AT4G30210		AT3G07930
AT5G62440				AT4G30890		AT4G35300
AT5G64330				AT4G31200		AT5G42570
				AT4G31430		AT1G68830
				AT4G31880		AT4G21660
				AT4G32160		AT3G62330
				AT4G32410		AT3G21670
				AT4G35300		AT2G37340
				AT4G35450		AT3G02450
				AT4G36020		AT4G35300
				AT4G36090		AT4G35300
				AT4G37210		AT5G20960
				AT5G03040		AT5G05600
				AT5G04240		AT4G35300
				AT5G04280		AT4G38970
				AT5G04430		AT4G34950
				AT5G06970		AT1G43790
				AT5G07970		AT4G30190
				AT5G09400		AT3G47070
				AT5G13240
				AT5G14460
				AT5G14720
				AT5G15680
				AT5G16730
				AT5G16780
				AT5G16880
				AT5G19390
				AT5G19960
				AT5G20190
				AT5G20280
				AT5G21160
				AT5G22650
				AT5G23150
				AT5G23450
				AT5G23750
				AT5G28770
				AT5G35330
				AT5G37670
				AT5G42820
				AT5G43310
				AT5G44030
				AT5G46840
				AT5G47490
				AT5G47910
				AT5G47920
				AT5G48090
				AT5G48240
				AT5G49710
				AT5G50380
				AT5G51300
				AT5G52640
				AT5G53140
				AT5G53800
				AT5G53930
				AT5G55980
				AT5G57330
				AT5G57610
				AT5G59350
				AT5G61530
				AT5G62550
				AT5G63190
				AT5G64130
				AT5G64220
				AT5G67270

## Sheet: S10 
Table S10. Hierarchical clustering analysis of the interaction data set carried out using Perseus software. B) Selected clusters of differentially phosphorylated proteins responding to HS exclusively in WT (clusters 1, 2) and cAS cells (clusters 1, 2).
id	ID Nicotiana	Fasta headers	ID Ara (TAIR)	[Annotation]	Amino acid	Position	WT55_WT27	CAS35_CAS27	CAS27_WT27	CAS35_WT35	WT_35	WT_27	CAS_35	CAS_27
CLUSTER 1
7644	A0A1S4BH11	A0A1S4BH11_TOBAC protein ALWAYS EARLY 3-like OS=Nicotiana tabacum OX=4097 GN=LOC107808192 PE=4 SV=1	AT3G05380	ALY2 | DIRP;Myb-like DNA-binding domain | chr3:1539527-1546469 FORWARD LENGTH=3616	S	503	1.60452	0.259693	0.171875	-1.17295	0.724625	-0.879893	-0.448325	-0.708018
1826	A0A1S3XSU7	A0A1S3XSU7_TOBAC uncharacterized membrane protein At1g16860-like isoform X2 OS=Nicotiana tabacum OX=4097 GN=LOC107768166 PE=4 SV=1;A0A1S3YG34_TOBAC uncharacterized membrane protein At1g16860-like OS=Nicotiana tabacum OX=4097 GN=LOC107775744 PE=4 SV=1;A0A1S	AT1G78882	CPuORF56 | conserved peptide upstream open reading frame 56 | chr1:29652633-29655949 REVERSE LENGTH=2246	S	189	0.698638	-0.0351623	-0.227874	-0.961674	-0.0359642	-0.734602	-0.997639	-0.962476
5733	A0A1S4A3Z4	A0A1S4A3Z4_TOBAC pumilio homolog 4-like OS=Nicotiana tabacum OX=4097 GN=LOC107793448 PE=4 SV=1	AT3G10360	APUM4, PUM4 | pumilio 4 | chr3:3210884-3215556 REVERSE LENGTH=3692	S	202	1.70947	0.0900479	0.488485	-1.13094	0.702935	-1.00653	-0.428001	-0.518049
3481	A0A1S3YSS6	A0A1S3YSS6_TOBAC uncharacterized protein DDB_G0283697-like isoform X2 OS=Nicotiana tabacum OX=4097 GN=LOC107779372 PE=4 SV=1;A0A1S3YT14_TOBAC glutamic acid-rich protein-like isoform X1 OS=Nicotiana tabacum OX=4097 GN=LOC107779372 PE=4 SV=1	AT1G44780	INVOLVED IN: biological_process unknown;LOCATED IN: cellular_component unknown;EXPRESSED IN: 20 plant structures;EXPRESSED DURING: 9 growth stages;CONTAINS InterPro DOMAIN/s: Histone chaperone domain CHZ (InterPro:IPR019098);BEST Arabidopsis thaliana protein match is: unknown protein (TAIR:AT4G08310.1);Has 35333 Blast hits to 34131 proteins in 2444 species: Archae - 798;Bacteria - 22429;Metazoa -…	S	147	2.27177	0.437374	0.0029671	-1.83143	1.34685	-0.924919	-0.484578	-0.921952
6099	A0A1S4AB39	A0A1S4AB39_TOBAC enhancer of mRNA-decapping protein 4-like OS=Nicotiana tabacum OX=4097 GN=LOC107795664 PE=4 SV=1	AT3G13300	VCS | Transducin/WD40 repeat-like superfamily protein | chr3:4303874-4310213 FORWARD LENGTH=4405	S	856	1.36085	-0.703661	0.415233	-1.64928	0.973471	-0.387379	-0.675807	0.0278538
3206	A0A1S3YLV1	A0A1S3YLV1_TOBAC patellin-3-like OS=Nicotiana tabacum OX=4097 GN=LOC107777688 PE=4 SV=1	AT1G72160	Sec14p-like phosphatidylinositol transfer family protein | chr1:27153581-27155664 REVERSE LENGTH=1770	S	74	1.29637	-0.071222	-0.207238	-1.57483	0.543884	-0.752487	-1.03095	-0.959725
6264	A0A1S4AGI2	A0A1S4AGI2_TOBAC eukaryotic peptide chain release factor GTP-binding subunit ERF3A-like isoform X4 OS=Nicotiana tabacum OX=4097 GN=LOC107797412 PE=4 SV=1;A0A1S4AGF9_TOBAC eukaryotic peptide chain release factor GTP-binding subunit ERF3A-like isoform X2 OS=	AT1G18070	Translation elongation factor EF1A/initiation factor IF2gamma family protein | chr1:6213743-6218335 REVERSE LENGTH=2116	S	45	0.91972	-0.478418	0.270872	-1.12727	0.158937	-0.760782	-0.968329	-0.489911
[truncated: 92 more rows]

[truncated: 1 more sheets: S11]
